# Supplementary material for: Observation of crystallisation dynamics by crystal-structure-sensitive room-temperature phosphorescence from Au(I) complexes
Source: Commun Chem. 2020 Oct 14;3:139. doi: 10.1038/s42004-020-00382-1 (PMC9814381; doi:10.1038/s42004-020-00382-1)
Supplement: Supplementary file 3 — Supplementary Data 1 [file 42004_2020_382_MOESM3_ESM.cif]

####################################################################### 
# 
# This file contains crystal structure data downloaded from the 
# Cambridge Structural Database (CSD) hosted by the Cambridge 
# Crystallographic Data Centre (CCDC).
# 
# Full information about CCDC data access policies and citation 
# guidelines are available at http://www.ccdc.cam.ac.uk/access/V1 
# 
# Audit and citation data items may have been added by the CCDC. 
# Please retain this information to preserve the provenance of 
# this file and to allow appropriate attribution of the data. 
# 
#######################################################################

data_global

_publ_requested_journal          Communications

_publ_contact_author_name        'Osamu Tsutsumi'
_publ_contact_author_address     
;Department of Applied Chemistry
Ritsumeikan University
1-1-1 Nojihigashi, Kusatsu 525-8577, Japan
;
_publ_contact_author_email       tsutsumi@sk.ritsumei.ac.jp
_publ_contact_author_phone       ?
_publ_contact_author_fax         ?
loop_
_publ_author_name
_publ_author_address
'Osamu Tsutsumi, OT'
;Department of Applied Chemistry
Ritsumeikan University
1-1-1 Nojihigashi, Kusatsu 525-8577, Japan
;
_audit_creation_method           'APEX2 v2014.9-0'

_publ_section_title              
;
;
_publ_section_abstract           
;
;
_publ_section_references         
;
;
_publ_section_comment            
;
;

data_I
_database_code_depnum_ccdc_archive 'CCDC 1973710'
loop_
_audit_author_name
_audit_author_address
'Kaori Fujisawa'
;Ritsumeikan Univ
Japan
;
_audit_update_record             
;
2020-07-20 deposited with the CCDC.	2020-07-20 downloaded from the CCDC.
;
_chemical_name_systematic        ?
_chemical_name_common            ?
_chemical_formula_moiety         ?
_chemical_formula_sum            'C27 H45 Au3 N6'
_chemical_formula_iupac          ?
_chemical_formula_weight         1044.59

_chemical_melting_point          ?

_space_group_crystal_system      triclinic
_space_group_name_H-M_alt        'P -1'
_space_group_name_Hall           '-P 1'
loop_
_space_group_symop_operation_xyz
'x, y, z'
'-x, -y, -z'

_cell_length_a                   5.8855(2)
_cell_length_b                   13.9874(4)
_cell_length_c                   20.5276(6)
_cell_angle_alpha                107.6440(10)
_cell_angle_beta                 95.8530(10)
_cell_angle_gamma                98.4710(10)
_cell_volume                     1573.44(8)
_cell_formula_units_Z            2
_cell_measurement_reflns_used    121
_cell_measurement_theta_min      5.1327
_cell_measurement_theta_max      27.3171
_cell_measurement_temperature    296.(2)

_exptl_crystal_description       Plate
_exptl_crystal_colour            colourless
_exptl_crystal_size_max          0.100
_exptl_crystal_size_mid          0.100
_exptl_crystal_size_min          0.100
_exptl_crystal_density_diffrn    2.205
_exptl_crystal_density_meas      ?
_exptl_crystal_density_method    'not measured'
_exptl_crystal_F_000             972

_exptl_absorpt_coefficient_mu    13.977
_exptl_absorpt_correction_type   ?
_exptl_absorpt_process_details   
;
;
_exptl_absorpt_correction_T_min  0.10
_exptl_absorpt_correction_T_max  0.34

_exptl_special_details           
;
;

_diffrn_ambient_temperature      296.(2)

_diffrn_source                   'sealed tube'
_diffrn_source_type              ?

_diffrn_radiation_type           MoK\a
_diffrn_radiation_wavelength     0.71073
_diffrn_radiation_monochromator  ?

_diffrn_measurement_device_type  'Bruker D8 goniometer'
_diffrn_measurement_method       '\f and \w scans'

_diffrn_detector_area_resol_mean ?

_diffrn_reflns_number            10916
_diffrn_reflns_av_R_equivalents  0.0226
_diffrn_reflns_av_unetI/netI     0.0361
_diffrn_reflns_theta_min         2.11
_diffrn_reflns_theta_max         25.35
_diffrn_reflns_theta_full        25.35
_diffrn_measured_fraction_theta_max 0.966
_diffrn_measured_fraction_theta_full 0.966
_diffrn_reflns_limit_h_min       -7
_diffrn_reflns_limit_h_max       5
_diffrn_reflns_limit_k_min       -16
_diffrn_reflns_limit_k_max       16
_diffrn_reflns_limit_l_min       -24
_diffrn_reflns_limit_l_max       24

_refine_special_details          
;
;

_reflns_number_total             5547
_reflns_number_gt                4195
_reflns_threshold_expression     'I > 2?(I)'

_refine_ls_structure_factor_coef Fsqd
_refine_ls_matrix_type           full
_refine_ls_R_factor_all          0.0574
_refine_ls_R_factor_gt           0.0358
_refine_ls_wR_factor_gt          0.1085
_refine_ls_wR_factor_ref         0.1420
_refine_ls_goodness_of_fit_ref   1.014
_refine_ls_restrained_S_all      1.014
_refine_ls_number_reflns         5547
_refine_ls_number_parameters     312
_refine_ls_number_restraints     21
_refine_ls_number_constraints    ?
_refine_ls_hydrogen_treatment    constr
_refine_ls_weighting_scheme      calc
_refine_ls_weighting_details     
'w=1/[?^2^(Fo^2^)+(0.1000P)^2^+0.2438P] where P=(Fo^2^+2Fc^2^)/3'

_atom_sites_solution_hydrogens   geom
_atom_sites_solution_primary     ?
_atom_sites_solution_secondary   ?

_refine_ls_shift/su_max          0.022
_refine_ls_shift/su_mean         0.001
_refine_diff_density_max         1.703
_refine_diff_density_min         -1.043
_refine_ls_extinction_method     none
_refine_ls_extinction_coef       ?

loop_
_atom_type_symbol
_atom_type_description
_atom_type_scat_dispersion_real
_atom_type_scat_dispersion_imag
_atom_type_scat_source
C C 0.0033 0.0016 'International Tables Vol C Tables 4.2.6.8 and 6.1.1.4'
H H 0.0000 0.0000 'International Tables Vol C Tables 4.2.6.8 and 6.1.1.4'
N N 0.0061 0.0033 'International Tables Vol C Tables 4.2.6.8 and 6.1.1.4'
Au Au -2.0133 8.8022 'International Tables Vol C Tables 4.2.6.8 and 6.1.1.4'

_computing_data_collection       'Bruker Instrument Service v3.0.29'
_computing_cell_refinement       'APEX2 v2013.6-1 (Bruker AXS)'
_computing_data_reduction        ?
_computing_structure_solution    ?
_computing_structure_refinement  'SHELXL-2014/6 (Sheldrick, 2014)'
_computing_molecular_graphics    ?
_computing_publication_material  ?

loop_
_atom_site_type_symbol
_atom_site_label
_atom_site_fract_x
_atom_site_fract_y
_atom_site_fract_z
_atom_site_U_iso_or_equiv
_atom_site_adp_type
_atom_site_calc_flag
_atom_site_refinement_flags_adp
_atom_site_refinement_flags_occupancy
_atom_site_refinement_flags_posn
_atom_site_occupancy
_atom_site_disorder_assembly
_atom_site_disorder_group
Au Au1 0.24389(7) 0.37367(3) 0.81735(2) 0.05499(16) Uani d . . . 1.0 . .
Au Au2 0.38846(7) 0.23223(3) 0.66835(2) 0.05758(17) Uani d . . . 1.0 . .
Au Au3 0.72490(8) 0.45873(3) 0.75819(2) 0.05774(17) Uani d . . . 1.0 . .
C C1 -0.1427(18) 0.1863(9) 0.7755(5) 0.056(3) Uani d . . . 1.0 . .
C C2 -0.209(2) 0.0935(9) 0.7228(6) 0.060(3) Uani d . . . 1.0 . .
C C3 -0.041(2) 0.0919(9) 0.6796(6) 0.065(3) Uani d . . . 1.0 . .
C C4 -0.262(2) 0.2313(10) 0.8359(6) 0.075(3) Uani d . . . 1.0 . .
H H4A -0.3981 0.1836 0.8351 0.112 Uiso calc U . R 1.0 . .
H H4B -0.1577 0.2458 0.8783 0.112 Uiso calc U . R 1.0 . .
H H4C -0.306 0.2934 0.8329 0.112 Uiso calc U . R 1.0 . .
C C5 -0.017(2) 0.0085(11) 0.6163(7) 0.092(5) Uani d . . . 1.0 . .
H H5A -0.1465 -0.0469 0.6059 0.137 Uiso calc U . R 1.0 . .
H H5B -0.0127 0.0343 0.578 0.137 Uiso calc U . R 1.0 . .
H H5C 0.1249 -0.0155 0.6244 0.137 Uiso calc U . R 1.0 . .
C C6 0.748(2) 0.2454(9) 0.5728(6) 0.065(3) Uani d . . . 1.0 . .
C C7 0.948(2) 0.3091(9) 0.5706(6) 0.064(3) Uani d . . . 1.0 . .
C C8 0.978(2) 0.3906(11) 0.6337(6) 0.069(3) Uani d . . . 1.0 . .
C C9 0.630(3) 0.1469(11) 0.5196(7) 0.097(5) Uani d . . . 1.0 . .
H H9A 0.717 0.1318 0.4818 0.146 Uiso calc U . R 1.0 . .
H H9B 0.623 0.0932 0.5399 0.146 Uiso calc U . R 1.0 . .
H H9C 0.4759 0.1522 0.5031 0.146 Uiso calc U . R 1.0 . .
C C10 1.163(2) 0.4828(11) 0.6638(7) 0.083(4) Uani d . . . 1.0 . .
H H10A 1.2744 0.4828 0.6327 0.124 Uiso calc U . R 1.0 . .
H H10B 1.0958 0.5429 0.671 0.124 Uiso calc U . R 1.0 . .
H H10C 1.2398 0.4824 0.7073 0.124 Uiso calc U . R 1.0 . .
C C11 0.737(3) 0.6366(10) 0.8915(7) 0.088(4) Uani d . . . 1.0 . .
C C12 0.621(4) 0.6591(14) 0.9470(9) 0.134(8) Uani d . . . 1.0 . .
C C13 0.434(3) 0.5762(10) 0.9311(7) 0.088(5) Uani d . . . 1.0 . .
C C14 0.952(3) 0.6941(13) 0.8753(9) 0.125(7) Uani d . . . 1.0 . .
H H14A 1.0065 0.7574 0.9122 0.188 Uiso calc U . R 1.0 . .
H H14B 1.0708 0.6535 0.8707 0.188 Uiso calc U . R 1.0 . .
H H14C 0.913 0.7077 0.8328 0.188 Uiso calc U . R 1.0 . .
C C15 0.259(3) 0.5598(11) 0.9744(7) 0.099(5) Uani d . . . 1.0 . .
H H15A 0.2801 0.6184 1.0152 0.149 Uiso calc U . R 1.0 . .
H H15B 0.1061 0.5496 0.9489 0.149 Uiso calc U . R 1.0 . .
H H15C 0.275 0.5005 0.9875 0.149 Uiso calc U . R 1.0 . .
C C17 -0.371(2) -0.0643(7) 0.7539(6) 0.064(3) Uani d . . D 1.0 . .
H H17A -0.3309 -0.0268 0.803 0.076 Uiso calc U . R 1.0 . .
H H17B -0.2409 -0.0962 0.739 0.076 Uiso calc U . R 1.0 . .
C C18 -0.590(3) -0.1469(11) 0.7409(9) 0.119(6) Uani d . . D 1.0 . .
H H18A -0.7164 -0.1135 0.7567 0.143 Uiso calc U . R 1.0 . .
H H18B -0.6314 -0.1808 0.6914 0.143 Uiso calc U . R 1.0 . .
C C19 -0.567(4) -0.2283(16) 0.7758(11) 0.174(11) Uani d . . D 1.0 . .
H H19A -0.7118 -0.2761 0.7647 0.261 Uiso calc U . R 1.0 . .
H H19B -0.4458 -0.2636 0.7595 0.261 Uiso calc U . R 1.0 . .
H H19C -0.531 -0.1961 0.825 0.261 Uiso calc U . R 1.0 . .
C C20 1.109(2) 0.2962(11) 0.5195(7) 0.082(4) Uani d . . D 1.0 . .
H H20A 1.1132 0.224 0.5006 0.098 Uiso calc U . R 1.0 . .
H H20B 1.264 0.3308 0.5434 0.098 Uiso calc U . R 1.0 . .
C C21 1.053(4) 0.334(2) 0.4620(9) 0.155(10) Uani d . . D 1.0 . .
H H21A 0.8906 0.3075 0.4429 0.185 Uiso calc U . R 1.0 . .
H H21B 1.0714 0.4079 0.4807 0.185 Uiso calc U . R 1.0 . .
C C22 1.188(5) 0.3106(18) 0.4051(13) 0.202(15) Uani d . . D 1.0 . .
H H22A 1.1588 0.2468 0.3712 0.243 Uiso calc U . R 1.0 . .
C C23 1.369(6) 0.392(3) 0.4044(19) 0.30(2) Uiso d . . D 1.0 . .
H H23A 1.4459 0.3689 0.3651 0.446 Uiso calc U . R 1.0 . .
H H23B 1.3011 0.4495 0.4015 0.446 Uiso calc U . R 1.0 . .
H H23C 1.4792 0.4125 0.4461 0.446 Uiso calc U . R 1.0 . .
C C16 -0.415(2) 0.0098(10) 0.7137(6) 0.077(3) Uiso d . . D 1.0 . .
H H16A -0.4582 -0.0289 0.6649 0.092 Uiso calc U . R 1.0 . .
H H16B -0.5457 0.0408 0.7289 0.092 Uiso calc U . R 1.0 . .
C C24 0.721(4) 0.7402(18) 1.0190(12) 0.100(8) Uiso d . P D 0.67(2) A 1
H H24A 0.8898 0.7524 1.0265 0.12 Uiso calc U P R 0.67(2) A 1
H H24B 0.6652 0.7182 1.0559 0.12 Uiso calc U P R 0.67(2) A 1
C C25 0.625(6) 0.8445(17) 1.0155(14) 0.139(12) Uiso d . P D 0.67(2) A 1
H H25A 0.4582 0.8387 1.0142 0.167 Uiso calc U P R 0.67(2) A 1
H H25B 0.6754 0.8689 0.9789 0.167 Uiso calc U P R 0.67(2) A 1
C C26 0.779(5) 0.9100(19) 1.0939(12) 0.113(9) Uiso d . P D 0.67(2) A 1
H H26A 0.6981 0.9047 1.1319 0.136 Uiso calc U P R 0.67(2) A 1
H H26B 0.9343 0.8957 1.1003 0.136 Uiso calc U P R 0.67(2) A 1
C C27 0.769(9) 1.017(3) 1.076(2) 0.21(2) Uiso d . P D 0.67(2) A 1
H H27A 0.8503 1.0744 1.1141 0.308 Uiso calc U P R 0.67(2) A 1
H H27B 0.8417 1.0151 1.0354 0.308 Uiso calc U P R 0.67(2) A 1
H H27C 0.6101 1.0239 1.0665 0.308 Uiso calc U P R 0.67(2) A 1
C C24A 0.546(9) 0.775(4) 0.977(2) 0.101(16) Uiso d . P D 0.33(2) A 2
H H24C 0.5835 0.8172 0.9484 0.121 Uiso calc U P R 0.33(2) A 2
H H24D 0.383 0.7698 0.9822 0.121 Uiso calc U P R 0.33(2) A 2
C C25A 0.721(10) 0.813(3) 1.052(2) 0.13(2) Uiso d . P D 0.33(2) A 2
H H25C 0.8843 0.8162 1.0475 0.156 Uiso calc U P R 0.33(2) A 2
H H25D 0.6785 0.7746 1.0825 0.156 Uiso calc U P R 0.33(2) A 2
C C26A 0.645(5) 0.928(3) 1.074(2) 0.075(12) Uiso d . P D 0.33(2) A 2
H H26C 0.5495 0.9401 1.0369 0.09 Uiso calc U P R 0.33(2) A 2
H H26D 0.5783 0.9452 1.1165 0.09 Uiso calc U P R 0.33(2) A 2
C C27A 0.926(5) 0.977(3) 1.0838(19) 0.068(11) Uiso d . P D 0.33(2) A 2
H H27D 0.9468 1.0502 1.0978 0.102 Uiso calc U P R 0.33(2) A 2
H H27E 1.0102 0.9572 1.1185 0.102 Uiso calc U P R 0.33(2) A 2
H H27F 0.982 0.9521 1.0407 0.102 Uiso calc U P R 0.33(2) A 2
N N1 0.0512(15) 0.2361(7) 0.7639(4) 0.055(2) Uani d . . . 1.0 . .
N N2 0.1158(15) 0.1773(7) 0.7052(5) 0.060(2) Uani d . . . 1.0 . .
N N3 0.6648(16) 0.2842(7) 0.6305(5) 0.059(2) Uani d . . . 1.0 . .
N N4 0.8057(16) 0.3764(7) 0.6692(4) 0.054(2) Uani d . . . 1.0 . .
N N5 0.6324(19) 0.5441(7) 0.8451(5) 0.073(3) Uani d . . . 1.0 . .
N N6 0.4471(19) 0.5084(7) 0.8716(5) 0.072(3) Uani d . . . 1.0 . .

loop_
_atom_site_aniso_label
_atom_site_aniso_U_11
_atom_site_aniso_U_22
_atom_site_aniso_U_33
_atom_site_aniso_U_12
_atom_site_aniso_U_13
_atom_site_aniso_U_23
Au1 0.0600(3) 0.0438(3) 0.0544(3) -0.00070(18) 0.01651(18) 0.00844(19)
Au2 0.0571(3) 0.0520(3) 0.0569(3) 0.00165(19) 0.01798(19) 0.0088(2)
Au3 0.0615(3) 0.0537(3) 0.0517(3) -0.0005(2) 0.01693(19) 0.01067(19)
C1 0.050(6) 0.065(7) 0.053(6) 0.014(5) 0.015(4) 0.016(5)
C2 0.058(7) 0.056(7) 0.061(6) 0.001(5) 0.005(5) 0.015(5)
C3 0.053(6) 0.058(7) 0.069(7) -0.004(5) 0.016(5) 0.003(5)
C4 0.069(8) 0.076(9) 0.085(9) 0.019(7) 0.034(6) 0.024(7)
C5 0.078(9) 0.087(10) 0.071(8) -0.005(7) 0.014(6) -0.021(7)
C6 0.061(7) 0.061(7) 0.070(7) 0.015(6) 0.023(5) 0.011(6)
C7 0.068(7) 0.058(7) 0.063(7) 0.012(6) 0.022(5) 0.012(5)
C8 0.053(6) 0.097(10) 0.071(7) 0.020(6) 0.021(5) 0.043(7)
C9 0.105(12) 0.079(10) 0.087(10) 0.015(8) 0.042(8) -0.008(8)
C10 0.080(9) 0.090(10) 0.073(8) 0.001(8) 0.019(7) 0.025(7)
C11 0.103(11) 0.050(7) 0.090(9) -0.020(7) 0.043(8) 0.002(6)
C12 0.156(17) 0.101(13) 0.092(11) -0.052(11) 0.063(11) -0.024(9)
C13 0.098(10) 0.063(8) 0.070(8) -0.029(7) 0.035(7) -0.013(6)
C14 0.132(15) 0.096(12) 0.113(12) -0.055(11) 0.052(11) 0.006(10)
C15 0.103(12) 0.073(9) 0.096(11) -0.019(8) 0.051(9) -0.004(8)
C17 0.060(7) 0.038(6) 0.085(8) -0.013(5) 0.021(5) 0.015(5)
C18 0.138(16) 0.092(12) 0.101(12) -0.030(11) 0.044(10) 0.010(9)
C19 0.21(3) 0.16(2) 0.15(2) -0.030(19) 0.061(18) 0.068(18)
C20 0.063(8) 0.092(10) 0.091(9) 0.024(7) 0.030(7) 0.021(8)
C21 0.18(2) 0.23(3) 0.135(16) 0.11(2) 0.114(16) 0.121(18)
C22 0.33(4) 0.094(16) 0.18(2) 0.01(2) 0.15(3) 0.032(15)
N1 0.049(5) 0.056(5) 0.051(5) 0.001(4) 0.016(4) 0.004(4)
N2 0.053(5) 0.043(5) 0.068(6) -0.007(4) 0.011(4) 0.003(4)
N3 0.054(5) 0.061(6) 0.060(5) -0.004(4) 0.018(4) 0.019(4)
N4 0.061(5) 0.054(5) 0.050(5) 0.009(4) 0.023(4) 0.015(4)
N5 0.082(7) 0.053(6) 0.067(6) -0.016(5) 0.032(5) 0.003(5)
N6 0.093(7) 0.053(6) 0.058(5) -0.008(5) 0.032(5) 0.007(5)

_geom_special_details            
;
All esds (except the esd in the dihedral angle between two l.s. planes)
are estimated using the full covariance matrix.  The cell esds are taken
into account individually in the estimation of esds in distances, angles
and torsion angles; correlations between esds in cell parameters are only
used when they are defined by crystal symmetry.  An approximate (isotropic)
treatment of cell esds is used for estimating esds involving l.s. planes.
;

loop_
_geom_bond_atom_site_label_1
_geom_bond_atom_site_label_2
_geom_bond_site_symmetry_2
_geom_bond_distance
_geom_bond_publ_flag
Au1 N6 . 2.004(10) ?
Au1 N1 . 2.003(8) ?
Au1 Au2 . 3.3692(6) ?
Au2 N2 . 1.994(9) ?
Au2 N3 . 2.008(8) ?
Au2 Au3 . 3.3502(6) ?
Au3 N4 . 1.988(8) ?
Au3 N5 . 2.001(9) ?
C1 N1 . 1.330(14) ?
C1 C2 . 1.386(15) ?
C1 C4 . 1.503(15) ?
C2 C3 . 1.391(16) ?
C2 C16 . 1.512(17) ?
C3 N2 . 1.323(14) ?
C3 C5 . 1.496(16) ?
C4 H4A . 0.96 ?
C4 H4B . 0.96 ?
C4 H4C . 0.96 ?
C5 H5A . 0.96 ?
C5 H5B . 0.96 ?
C5 H5C . 0.96 ?
C6 N3 . 1.321(14) ?
C6 C7 . 1.380(17) ?
C6 C9 . 1.490(17) ?
C7 C8 . 1.418(17) ?
C7 C20 . 1.475(16) ?
C8 N4 . 1.331(14) ?
C8 C10 . 1.485(19) ?
C9 H9A . 0.96 ?
C9 H9B . 0.96 ?
C9 H9C . 0.96 ?
C10 H10A . 0.96 ?
C10 H10B . 0.96 ?
C10 H10C . 0.96 ?
C11 N5 . 1.365(15) ?
C11 C12 . 1.37(2) ?
C11 C14 . 1.513(19) ?
C12 C13 . 1.41(2) ?
C12 C24 . 1.56(3) ?
C12 C24A . 1.69(5) ?
C13 N6 . 1.318(15) ?
C13 C15 . 1.463(17) ?
C14 H14A . 0.96 ?
C14 H14B . 0.96 ?
C14 H14C . 0.96 ?
C15 H15A . 0.96 ?
C15 H15B . 0.96 ?
C15 H15C . 0.96 ?
C17 C16 . 1.542(12) ?
C17 C18 . 1.540(12) ?
C17 H17A . 0.97 ?
C17 H17B . 0.97 ?
C18 C19 . 1.532(13) ?
C18 H18A . 0.97 ?
C18 H18B . 0.97 ?
C19 H19A . 0.96 ?
C19 H19B . 0.96 ?
C19 H19C . 0.96 ?
C20 C21 . 1.462(15) ?
C20 H20A . 0.97 ?
C20 H20B . 0.97 ?
C21 C22 . 1.460(15) ?
C21 H21A . 0.97 ?
C21 H21B . 0.97 ?
C22 C23 . 1.446(16) ?
C22 H22A . 0.93 ?
C23 H23A . 0.96 ?
C23 H23B . 0.96 ?
C23 H23C . 0.96 ?
C16 H16A . 0.97 ?
C16 H16B . 0.97 ?
C24 C25 . 1.658(18) ?
C24 H24A . 0.97 ?
C24 H24B . 0.97 ?
C25 C26 . 1.677(18) ?
C25 H25A . 0.97 ?
C25 H25B . 0.97 ?
C26 C27 . 1.660(18) ?
C26 H26A . 0.97 ?
C26 H26B . 0.97 ?
C27 H27A . 0.96 ?
C27 H27B . 0.96 ?
C27 H27C . 0.96 ?
C24A C25A . 1.660(18) ?
C24A H24C . 0.97 ?
C24A H24D . 0.97 ?
C25A C26A . 1.671(18) ?
C25A H25C . 0.97 ?
C25A H25D . 0.97 ?
C26A C27A . 1.661(18) ?
C26A H26C . 0.97 ?
C26A H26D . 0.97 ?
C27A H27D . 0.96 ?
C27A H27E . 0.96 ?
C27A H27F . 0.96 ?
N1 N2 . 1.363(12) ?
N3 N4 . 1.382(12) ?
N5 N6 . 1.364(13) ?

loop_
_geom_angle_atom_site_label_1
_geom_angle_atom_site_label_2
_geom_angle_atom_site_label_3
_geom_angle_site_symmetry_1
_geom_angle_site_symmetry_3
_geom_angle
_geom_angle_publ_flag
N6 Au1 N1 . . 177.7(4) ?
N6 Au1 Au2 . . 119.4(3) ?
N1 Au1 Au2 . . 59.7(2) ?
N2 Au2 N3 . . 178.7(4) ?
N2 Au2 Au3 . . 120.5(2) ?
N3 Au2 Au3 . . 60.5(3) ?
N2 Au2 Au1 . . 60.0(2) ?
N3 Au2 Au1 . . 121.0(3) ?
Au3 Au2 Au1 . . 60.589(12) ?
N4 Au3 N5 . . 177.2(4) ?
N4 Au3 Au2 . . 60.4(3) ?
N5 Au3 Au2 . . 119.1(3) ?
N1 C1 C2 . . 108.3(9) ?
N1 C1 C4 . . 122.3(10) ?
C2 C1 C4 . . 129.3(11) ?
C1 C2 C3 . . 105.4(10) ?
C1 C2 C16 . . 128.1(11) ?
C3 C2 C16 . . 126.5(11) ?
N2 C3 C2 . . 109.0(10) ?
N2 C3 C5 . . 121.8(11) ?
C2 C3 C5 . . 129.0(11) ?
C1 C4 H4A . . 109.5 ?
C1 C4 H4B . . 109.5 ?
H4A C4 H4B . . 109.5 ?
C1 C4 H4C . . 109.5 ?
H4A C4 H4C . . 109.5 ?
H4B C4 H4C . . 109.5 ?
C3 C5 H5A . . 109.5 ?
C3 C5 H5B . . 109.5 ?
H5A C5 H5B . . 109.5 ?
C3 C5 H5C . . 109.5 ?
H5A C5 H5C . . 109.5 ?
H5B C5 H5C . . 109.5 ?
N3 C6 C7 . . 110.3(10) ?
N3 C6 C9 . . 122.0(11) ?
C7 C6 C9 . . 127.7(11) ?
C6 C7 C8 . . 103.5(10) ?
C6 C7 C20 . . 130.5(11) ?
C8 C7 C20 . . 125.9(12) ?
N4 C8 C7 . . 110.5(11) ?
N4 C8 C10 . . 118.8(12) ?
C7 C8 C10 . . 130.7(11) ?
C6 C9 H9A . . 109.5 ?
C6 C9 H9B . . 109.5 ?
H9A C9 H9B . . 109.5 ?
C6 C9 H9C . . 109.5 ?
H9A C9 H9C . . 109.5 ?
H9B C9 H9C . . 109.5 ?
C8 C10 H10A . . 109.5 ?
C8 C10 H10B . . 109.5 ?
H10A C10 H10B . . 109.5 ?
C8 C10 H10C . . 109.5 ?
H10A C10 H10C . . 109.5 ?
H10B C10 H10C . . 109.5 ?
N5 C11 C12 . . 109.6(12) ?
N5 C11 C14 . . 118.5(12) ?
C12 C11 C14 . . 131.8(13) ?
C11 C12 C13 . . 104.7(12) ?
C11 C12 C24 . . 125.1(18) ?
C13 C12 C24 . . 127.8(16) ?
C11 C12 C24A . . 120.(2) ?
C13 C12 C24A . . 114.(3) ?
N6 C13 C12 . . 109.2(12) ?
N6 C13 C15 . . 123.2(11) ?
C12 C13 C15 . . 127.4(12) ?
C11 C14 H14A . . 109.5 ?
C11 C14 H14B . . 109.5 ?
H14A C14 H14B . . 109.5 ?
C11 C14 H14C . . 109.5 ?
H14A C14 H14C . . 109.5 ?
H14B C14 H14C . . 109.5 ?
C13 C15 H15A . . 109.5 ?
C13 C15 H15B . . 109.5 ?
H15A C15 H15B . . 109.5 ?
C13 C15 H15C . . 109.5 ?
H15A C15 H15C . . 109.5 ?
H15B C15 H15C . . 109.5 ?
C16 C17 C18 . . 109.8(12) ?
C16 C17 H17A . . 109.7 ?
C18 C17 H17A . . 109.7 ?
C16 C17 H17B . . 109.7 ?
C18 C17 H17B . . 109.7 ?
H17A C17 H17B . . 108.2 ?
C19 C18 C17 . . 115.6(17) ?
C19 C18 H18A . . 108.4 ?
C17 C18 H18A . . 108.4 ?
C19 C18 H18B . . 108.4 ?
C17 C18 H18B . . 108.4 ?
H18A C18 H18B . . 107.5 ?
C18 C19 H19A . . 109.5 ?
C18 C19 H19B . . 109.5 ?
H19A C19 H19B . . 109.5 ?
C18 C19 H19C . . 109.5 ?
H19A C19 H19C . . 109.5 ?
H19B C19 H19C . . 109.5 ?
C7 C20 C21 . . 115.6(12) ?
C7 C20 H20A . . 108.4 ?
C21 C20 H20A . . 108.4 ?
C7 C20 H20B . . 108.4 ?
C21 C20 H20B . . 108.4 ?
H20A C20 H20B . . 107.5 ?
C22 C21 C20 . . 117.7(19) ?
C22 C21 H21A . . 107.9 ?
C20 C21 H21A . . 107.9 ?
C22 C21 H21B . . 107.9 ?
C20 C21 H21B . . 107.9 ?
H21A C21 H21B . . 107.2 ?
C23 C22 C21 . . 116.(3) ?
C23 C22 H22A . . 121.9 ?
C21 C22 H22A . . 121.9 ?
C22 C23 H23A . . 109.5 ?
C22 C23 H23B . . 109.5 ?
H23A C23 H23B . . 109.5 ?
C22 C23 H23C . . 109.5 ?
H23A C23 H23C . . 109.5 ?
H23B C23 H23C . . 109.5 ?
C2 C16 C17 . . 113.8(10) ?
C2 C16 H16A . . 108.8 ?
C17 C16 H16A . . 108.8 ?
C2 C16 H16B . . 108.8 ?
C17 C16 H16B . . 108.8 ?
H16A C16 H16B . . 107.7 ?
C12 C24 C25 . . 104.5(18) ?
C12 C24 H24A . . 110.9 ?
C25 C24 H24A . . 110.9 ?
C12 C24 H24B . . 110.9 ?
C25 C24 H24B . . 110.9 ?
H24A C24 H24B . . 108.9 ?
C24 C25 C26 . . 90.0(18) ?
C24 C25 H25A . . 113.6 ?
C26 C25 H25A . . 113.6 ?
C24 C25 H25B . . 113.6 ?
C26 C25 H25B . . 113.6 ?
H25A C25 H25B . . 110.9 ?
C27 C26 C25 . . 89.(2) ?
C27 C26 H26A . . 113.8 ?
C25 C26 H26A . . 113.8 ?
C27 C26 H26B . . 113.9 ?
C25 C26 H26B . . 113.9 ?
H26A C26 H26B . . 111.1 ?
C26 C27 H27A . . 109.5 ?
C26 C27 H27B . . 109.5 ?
H27A C27 H27B . . 109.5 ?
C26 C27 H27C . . 109.5 ?
H27A C27 H27C . . 109.5 ?
H27B C27 H27C . . 109.5 ?
C25A C24A C12 . . 96.(3) ?
C25A C24A H24C . . 112.5 ?
C12 C24A H24C . . 112.5 ?
C25A C24A H24D . . 112.5 ?
C12 C24A H24D . . 112.5 ?
H24C C24A H24D . . 110.1 ?
C24A C25A C26A . . 92.(3) ?
C24A C25A H25C . . 113.3 ?
C26A C25A H25C . . 113.3 ?
C24A C25A H25D . . 113.3 ?
C26A C25A H25D . . 113.4 ?
H25C C25A H25D . . 110.7 ?
C27A C26A C25A . . 87.(3) ?
C27A C26A H26C . . 114.2 ?
C25A C26A H26C . . 114.2 ?
C27A C26A H26D . . 114.2 ?
C25A C26A H26D . . 114.2 ?
H26C C26A H26D . . 111.4 ?
C26A C27A H27D . . 109.5 ?
C26A C27A H27E . . 109.5 ?
H27D C27A H27E . . 109.5 ?
C26A C27A H27F . . 109.5 ?
H27D C27A H27F . . 109.5 ?
H27E C27A H27F . . 109.5 ?
C1 N1 N2 . . 109.0(8) ?
C1 N1 Au1 . . 130.8(7) ?
N2 N1 Au1 . . 120.1(6) ?
C3 N2 N1 . . 108.2(9) ?
C3 N2 Au2 . . 131.5(8) ?
N1 N2 Au2 . . 120.0(6) ?
C6 N3 N4 . . 109.5(9) ?
C6 N3 Au2 . . 131.8(8) ?
N4 N3 Au2 . . 118.7(7) ?
C8 N4 N3 . . 106.3(9) ?
C8 N4 Au3 . . 133.4(9) ?
N3 N4 Au3 . . 120.3(6) ?
N6 N5 C11 . . 107.1(9) ?
N6 N5 Au3 . . 121.4(7) ?
C11 N5 Au3 . . 131.2(8) ?
C13 N6 N5 . . 109.3(10) ?
C13 N6 Au1 . . 131.5(9) ?
N5 N6 Au1 . . 119.2(7) ?

_shelx_res_file                  
;
TITL p-1_a_a.res in P-1
CELL  0.71073   5.8855  13.9874  20.5276  107.644   95.853   98.471
ZERR    2.000   0.0002   0.0004   0.0006    0.001    0.001    0.001
LATT 1
SFAC C  H  N  Au
UNIT 54  90  12  6
L.S. 10
ACTA
BOND $H
FMAP 2
PLAN 20
SIZE 0.100 0.200 0.300
TEMP 0.000
sadi 0.01 C24 C25 C25 C26 C26 C27 C24A C25A C25A C26A C26A C27A
sadi 0.01 C16 C17 C17 C18 C18 C19
sadi 0.01 C20 C21 C21 C22 C22 C23
WGHT    0.100000    0.243840
FVAR       0.18561   0.67187
AU1   4    0.243888    0.373671    0.817351    11.00000    0.06004    0.04376 =
         0.05438    0.00844    0.01651   -0.00070
AU2   4    0.388460    0.232235    0.668349    11.00000    0.05708    0.05195 =
         0.05694    0.00885    0.01798    0.00165
AU3   4    0.724896    0.458730    0.758188    11.00000    0.06150    0.05373 =
         0.05174    0.01067    0.01693   -0.00051
C1    1   -0.142713    0.186284    0.775549    11.00000    0.04978    0.06537 =
         0.05344    0.01624    0.01540    0.01449
C2    1   -0.208672    0.093512    0.722783    11.00000    0.05794    0.05560 =
         0.06057    0.01537    0.00537    0.00061
C3    1   -0.040738    0.091855    0.679613    11.00000    0.05334    0.05750 =
         0.06910    0.00298    0.01643   -0.00380
C4    1   -0.261883    0.231342    0.835893    11.00000    0.06889    0.07574 =
         0.08476    0.02444    0.03391    0.01875
AFIX  33
H4A   2   -0.398084    0.183620    0.835108    11.00000   -1.50000
H4B   2   -0.157659    0.245760    0.878256    11.00000   -1.50000
H4C   2   -0.306045    0.293435    0.832870    11.00000   -1.50000
AFIX   0
C5    1   -0.016606    0.008465    0.616310    11.00000    0.07827    0.08749 =
         0.07078   -0.02120    0.01355   -0.00463
AFIX  33
H5A   2   -0.146509   -0.046890    0.605885    11.00000   -1.50000
H5B   2   -0.012744    0.034266    0.578023    11.00000   -1.50000
H5C   2    0.124925   -0.015507    0.624388    11.00000   -1.50000
AFIX   0
C6    1    0.747886    0.245429    0.572762    11.00000    0.06070    0.06067 =
         0.06958    0.01142    0.02317    0.01455
C7    1    0.947627    0.309084    0.570583    11.00000    0.06823    0.05767 =
         0.06313    0.01174    0.02188    0.01213
C8    1    0.977611    0.390611    0.633735    11.00000    0.05309    0.09684 =
         0.07143    0.04281    0.02115    0.01993
C9    1    0.630490    0.146885    0.519650    11.00000    0.10539    0.07934 =
         0.08734   -0.00823    0.04235    0.01464
AFIX  33
H9A   2    0.716951    0.131755    0.481752    11.00000   -1.50000
H9B   2    0.623030    0.093200    0.539891    11.00000   -1.50000
H9C   2    0.475862    0.152219    0.503091    11.00000   -1.50000
AFIX   0
C10   1    1.163304    0.482834    0.663826    11.00000    0.08044    0.09011 =
         0.07309    0.02504    0.01874    0.00134
AFIX  33
H10A  2    1.274381    0.482811    0.632671    11.00000   -1.50000
H10B  2    1.095824    0.542940    0.670958    11.00000   -1.50000
H10C  2    1.239786    0.482388    0.707307    11.00000   -1.50000
AFIX   0
C11   1    0.737463    0.636637    0.891491    11.00000    0.10335    0.05000 =
         0.09023    0.00249    0.04274   -0.02039
C12   1    0.621013    0.659081    0.947016    11.00000    0.15600    0.10069 =
         0.09233   -0.02426    0.06322   -0.05191
C13   1    0.433554    0.576166    0.931123    11.00000    0.09785    0.06277 =
         0.07016   -0.01270    0.03487   -0.02874
C14   1    0.951503    0.694064    0.875337    11.00000    0.13166    0.09609 =
         0.11259    0.00638    0.05249   -0.05473
AFIX  33
H14A  2    1.006490    0.757412    0.912201    11.00000   -1.50000
H14B  2    1.070766    0.653518    0.870718    11.00000   -1.50000
H14C  2    0.913018    0.707689    0.832846    11.00000   -1.50000
AFIX   0
C15   1    0.258642    0.559781    0.974386    11.00000    0.10343    0.07250 =
         0.09629   -0.00416    0.05062   -0.01880
AFIX  33
H15A  2    0.280060    0.618434    1.015175    11.00000   -1.50000
H15B  2    0.106108    0.549629    0.948888    11.00000   -1.50000
H15C  2    0.275008    0.500530    0.987477    11.00000   -1.50000
AFIX   0
C17   1   -0.370585   -0.064275    0.753933    11.00000    0.05991    0.03806 =
         0.08471    0.01488    0.02104   -0.01307
AFIX  23
H17A  2   -0.330874   -0.026790    0.803033    11.00000   -1.20000
H17B  2   -0.240893   -0.096208    0.739037    11.00000   -1.20000
AFIX   0
C18   1   -0.589595   -0.146873    0.740873    11.00000    0.13773    0.09176 =
         0.10107    0.00971    0.04357   -0.02984
AFIX  23
H18A  2   -0.716410   -0.113492    0.756709    11.00000   -1.20000
H18B  2   -0.631406   -0.180803    0.691363    11.00000   -1.20000
AFIX   0
C19   1   -0.567480   -0.228275    0.775810    11.00000    0.20592    0.16182 =
         0.15203    0.06827    0.06059   -0.03033
AFIX  33
H19A  2   -0.711801   -0.276095    0.764728    11.00000   -1.50000
H19B  2   -0.445790   -0.263601    0.759547    11.00000   -1.50000
H19C  2   -0.530993   -0.196133    0.825047    11.00000   -1.50000
AFIX   0
C20   1    1.109194    0.296152    0.519477    11.00000    0.06282    0.09208 =
         0.09136    0.02130    0.03016    0.02414
AFIX  23
H20A  2    1.113239    0.224008    0.500609    11.00000   -1.20000
H20B  2    1.264043    0.330826    0.543382    11.00000   -1.20000
AFIX   0
C21   1    1.053451    0.334240    0.461983    11.00000    0.18169    0.23260 =
         0.13457    0.12120    0.11413    0.10955
AFIX  23
H21A  2    0.890584    0.307527    0.442920    11.00000   -1.20000
H21B  2    1.071445    0.407940    0.480675    11.00000   -1.20000
AFIX   0
C22   1    1.187818    0.310634    0.405073    11.00000    0.33328    0.09440 =
         0.18398    0.03165    0.14821    0.00961
AFIX  43
H22A  2    1.158759    0.246776    0.371194    11.00000   -1.20000
AFIX   0
C23   1    1.368705    0.392237    0.404396    11.00000    0.29742
AFIX  33
H23A  2    1.445934    0.368890    0.365137    11.00000   -1.50000
H23B  2    1.301092    0.449501    0.401481    11.00000   -1.50000
H23C  2    1.479175    0.412493    0.446119    11.00000   -1.50000
AFIX   0
C16   1   -0.415186    0.009774    0.713732    11.00000    0.07682
AFIX  23
H16A  2   -0.458234   -0.028940    0.664902    11.00000   -1.20000
H16B  2   -0.545740    0.040780    0.728933    11.00000   -1.20000
AFIX   0
PART   1
C24   1    0.721203    0.740243    1.018967    21.00000    0.10029
AFIX  23
H24A  2    0.889836    0.752391    1.026508    21.00000   -1.20000
H24B  2    0.665231    0.718167    1.055883    21.00000   -1.20000
AFIX   0
C25   1    0.625032    0.844519    1.015528    21.00000    0.13895
AFIX  23
H25A  2    0.458228    0.838724    1.014210    21.00000   -1.20000
H25B  2    0.675403    0.868856    0.978875    21.00000   -1.20000
AFIX   0
C26   1    0.778771    0.909976    1.093897    21.00000    0.11337
AFIX  23
H26A  2    0.698070    0.904682    1.131930    21.00000   -1.20000
H26B  2    0.934335    0.895662    1.100263    21.00000   -1.20000
AFIX   0
C27   1    0.769200    1.017149    1.075543    21.00000    0.20541
AFIX  33
H27A  2    0.850255    1.074397    1.114107    21.00000   -1.50000
H27B  2    0.841688    1.015097    1.035435    21.00000   -1.50000
H27C  2    0.610123    1.023937    1.066472    21.00000   -1.50000
AFIX   0
PART   2
C24A  1    0.545768    0.774719    0.976827   -21.00000    0.10057
AFIX  23
H24C  2    0.583464    0.817218    0.948401   -21.00000   -1.20000
H24D  2    0.383012    0.769809    0.982167   -21.00000   -1.20000
AFIX   0
C25A  1    0.721347    0.813361    1.052186   -21.00000    0.12960
AFIX  23
H25C  2    0.884346    0.816233    1.047511   -21.00000   -1.20000
H25D  2    0.678500    0.774584    1.082488   -21.00000   -1.20000
AFIX   0
C26A  1    0.644749    0.927963    1.074010   -21.00000    0.07509
AFIX  23
H26C  2    0.549458    0.940060    1.036950   -21.00000   -1.20000
H26D  2    0.578280    0.945238    1.116472   -21.00000   -1.20000
AFIX   0
C27A  1    0.925567    0.977041    1.083780   -21.00000    0.06833
AFIX  33
H27D  2    0.946768    1.050182    1.097803   -21.00000   -1.50000
H27E  2    1.010236    0.957189    1.118497   -21.00000   -1.50000
H27F  2    0.982035    0.952124    1.040687   -21.00000   -1.50000
AFIX   0
PART   0
N1    3    0.051237    0.236146    0.763946    11.00000    0.04851    0.05591 =
         0.05052    0.00406    0.01563    0.00100
N2    3    0.115768    0.177311    0.705241    11.00000    0.05332    0.04303 =
         0.06799    0.00298    0.01079   -0.00720
N3    3    0.664849    0.284245    0.630483    11.00000    0.05416    0.06055 =
         0.06016    0.01940    0.01842   -0.00379
N4    3    0.805716    0.376356    0.669220    11.00000    0.06052    0.05404 =
         0.05049    0.01542    0.02328    0.00932
N5    3    0.632432    0.544085    0.845088    11.00000    0.08189    0.05341 =
         0.06694    0.00317    0.03214   -0.01587
N6    3    0.447129    0.508401    0.871599    11.00000    0.09326    0.05327 =
         0.05844    0.00664    0.03154   -0.00753

HKLF 4

REM  p-1_a_a.res in P-1
REM R1 =  0.0358 for    4195 Fo > 4sig(Fo)  and  0.0574 for all    5547 data
REM    312 parameters refined using     21 restraints

END

WGHT      0.0451      7.4483

REM Highest difference peak  1.703,  deepest hole -1.043,  1-sigma level  0.176
Q1    1   0.5884  0.6019  0.9090  11.00000  0.05    1.52
Q2    1  -0.1071  0.1440  0.7209  11.00000  0.05    1.20
Q3    1   0.8678  0.3224  0.6066  11.00000  0.05    1.16
Q4    1   1.2318  0.3518  0.3641  11.00000  0.05    1.00
Q5    1   0.1332  0.5179  0.9703  11.00000  0.05    0.82
Q6    1   1.2901  0.3983  0.4272  11.00000  0.05    0.78
Q7    1   0.6191  0.7595  1.0016  11.00000  0.05    0.77
Q8    1   0.7565  0.7957  1.0524  11.00000  0.05    0.77
Q9    1   1.3640  0.3451  0.4182  11.00000  0.05    0.77
Q10   1   0.7123  0.8237  1.0142  11.00000  0.05    0.75
Q11   1   0.5589  0.4632  0.7795  11.00000  0.05    0.74
Q12   1   1.2210  0.2158  0.3903  11.00000  0.05    0.70
Q13   1  -0.0341  0.1606  0.8425  11.00000  0.05    0.70
Q14   1   0.5666  0.7962  1.0199  11.00000  0.05    0.69
Q15   1   0.8727  1.0140  1.1023  11.00000  0.05    0.69
Q16   1   0.1472  0.0150  0.6980  11.00000  0.05    0.69
Q17   1   1.0448  0.6913  0.8480  11.00000  0.05    0.68
Q18   1  -0.4576  0.0411  0.6916  11.00000  0.05    0.67
Q19   1   1.4667  0.3752  0.4531  11.00000  0.05    0.65
Q20   1   0.8368  1.1464  1.1790  11.00000  0.05    0.64
;
_shelx_res_checksum              88172

_shelx_hkl_file                  
;
  -4   0   0   81.69    2.70
  -5   0   0   17.40    1.70
  -6   0   0   79.19    4.00
  -6   1   0   94.29    3.80
  -5   1   0   40.20   11.10
  -1  -1   0  769.42   18.40
   1   1   0  780.82   18.20
  -2  -1   0 3077.79   80.49
  -3  -1   0  153.68    4.40
  -4  -1   0  150.38    4.70
  -5  -1   0   13.70    1.80
  -7   2   0  -19.00   21.90
  -1   2   0   10.90    0.60
   0  -2   0   73.59    2.20
   0   2   0   75.99    2.20
  -1  -2   0  598.74   14.40
   1   2   0  574.74   14.30
  -2  -2   0  116.79    3.80
   2   2   0  122.39    3.30
  -3  -2   0  202.58    5.90
  -4  -2   0  161.58    5.40
  -5  -2   0   17.90    2.20
  -6  -2   0    1.20    2.30
  -2   3   0  331.37    7.90
   1  -3   0   16.00    0.90
  -1   3   0   17.00    0.90
   0  -3   0   25.30    1.30
   0   3   0   25.50    1.40
  -1  -3   0  926.11   22.30
   1   3   0  908.31   22.30
  -2  -3   0  334.07    9.10
   2   3   0  343.17    8.90
  -3  -3   0   82.09    3.50
  -4  -3   0   44.30    3.40
  -5  -3   0   -3.70    1.80
  -6  -3   0    0.60    2.50
  -3   4   0   25.90    5.30
  -2   4   0  256.97    6.50
   1  -4   0    1.40    0.60
  -1   4   0    1.20    0.60
   0  -4   0  200.38    5.70
   0   4   0  198.78    5.70
  -1  -4   0 1226.08   29.60
   1   4   0 1219.98   29.70
  -2  -4   0  153.08    5.10
   2   4   0  150.98    5.00
  -3  -4   0  725.83   18.90
   3   4   0  731.33   17.90
   3   4   0  758.42   18.00
  -4  -4   0  365.66   10.60
  -5  -4   0   12.10    2.50
  -6  -4   0  -46.70   60.29
  -4   5   0   57.29    2.00
  -3   5   0 1176.08   27.80
  -2   5   0  255.37    6.70
   1  -5   0 1030.80   25.10
  -1   5   0 1061.19   25.20
   0  -5   0  439.06   11.30
   0   5   0  425.16   11.30
  -1  -5   0  273.07    8.00
   1   5   0  280.37    8.10
  -2  -5   0   23.50    2.30
   2   5   0   18.40    2.20
  -3  -5   0  998.40   25.10
   3   5   0  985.90   24.50
   3   5   0  994.10   24.20
  -4  -5   0   35.20    3.70
  -5  -5   0  246.38    8.80
  -6  -5   0   75.49    6.30
  -6   6   0   -4.00   15.00
  -5   6   0   11.50    1.40
  -4   6   0   70.69    2.70
  -3   6   0  497.55   12.40
   2  -6   0  276.37    7.20
  -2   6   0  280.37    7.60
   1  -6   0 3214.98   76.29
  -1   6   0 3283.87   76.49
   0  -6   0  145.99    5.00
   0   6   0  143.59    4.90
  -1  -6   0 1129.99   28.10
   1   6   0 1136.09   28.10
  -2  -6   0  201.58    6.80
   2   6   0  187.78    6.80
  -3  -6   0  105.29    5.00
   3   6   0   98.49    4.70
  -4  -6   0    7.40    2.50
   4   6   0    6.10    1.40
   4   6   0    6.00    1.30
  -5  -6   0  151.38    7.20
  -6   7   0   10.00    1.90
  -5   7   0  134.79    4.60
  -4   7   0    2.60    1.30
  -3   7   0   85.89    3.50
   2  -7   0  458.95   11.70
  -2   7   0  460.85   12.00
   1  -7   0  594.54   15.40
  -1   7   0  608.14   15.50
   0  -7   0  496.65   13.20
   0   7   0  482.45   13.20
  -1  -7   0 1447.76   35.80
   1   7   0 1457.65   35.80
  -2  -7   0   31.00    2.90
   2   7   0   30.70    3.10
  -3  -7   0  108.79    5.30
   3   7   0   96.39    5.30
  -4  -7   0    0.80    2.50
   4   7   0    0.70    1.90
   4   7   0    1.10    1.60
  -5  -7   0    0.40    3.10
  -6   8   0   70.99    4.40
  -5   8   0  112.49    4.80
  -4   8   0   50.99    3.40
  -3   8   0  229.98    7.10
   2  -8   0    1.50    1.20
  -2   8   0    2.90    1.60
   1  -8   0   10.30    1.80
  -1   8   0   12.30    2.00
   0  -8   0  339.37   10.00
   0   8   0  337.67   10.00
  -1  -8   0   63.99    4.20
   1   8   0   69.19    4.50
  -2  -8   0  211.78    7.80
   2   8   0  217.98    7.90
  -3  -8   0  159.78    7.20
   3   8   0  174.48    7.40
  -4  -8   0   11.50    3.30
   4   8   0    8.40    2.60
   4   8   0    9.20    2.20
  -5  -8   0    3.10    3.40
  -6   9   0   10.10    2.90
  -5   9   0    3.00    2.30
  -4   9   0   89.19    4.60
   3  -9   0  112.19    3.50
  -3   9   0  111.59    5.10
   2  -9   0   -0.80    1.30
  -2   9   0   -2.10    1.60
   1  -9   0    9.30    2.00
  -1   9   0    8.50    2.10
   0  -9   0  105.69    5.10
   0   9   0   98.49    5.20
  -1  -9   0  222.18    8.00
   1   9   0  219.68    8.10
  -2  -9   0   23.30    3.10
   2   9   0   21.40    4.60
  -3  -9   0   22.10    3.70
   3   9   0   26.70    3.90
  -4  -9   0   -0.10    2.90
   4   9   0   -2.10    2.20
   4   9   0    3.40    3.00
  -6  10   0   13.60    3.60
  -5  10   0    8.80    3.00
  -4  10   0   -1.30    2.50
   3 -10   0   35.60    2.50
  -3  10   0   28.20    3.10
   2 -10   0   -0.20    1.80
  -2  10   0    2.60    2.10
   1 -10   0   36.00    3.30
  -1  10   0   30.80    3.40
   0 -10   0  185.68    6.90
   0  10   0  155.48    7.80
  -1 -10   0   51.39    4.80
   1  10   0   57.79    5.10
  -2 -10   0  295.17   10.60
   2  10   0  306.87   10.80
  -3 -10   0  222.38    9.60
   3  10   0  245.98    9.80
  -4 -10   0    7.70    3.70
   4  10   0    1.20    2.80
   4  10   0   -1.70    4.30
  -5  11   0    5.70    3.50
  -4  11   0  119.09    7.90
   3 -11   0   54.69    3.40
  -3  11   0   41.80    5.50
   2 -11   0  148.19    6.30
  -2  11   0  150.28    7.00
   1 -11   0   59.99    4.80
  -1  11   0   56.09    5.20
   0 -11   0   82.39    5.40
   0  11   0   82.89    5.60
  -1 -11   0   17.50    3.30
   1  11   0   13.80    3.40
  -2 -11   0  377.36   13.20
   2  11   0  417.16   13.30
  -3 -11   0    8.30    3.70
   3  11   0   19.10    4.10
  -4 -11   0  139.29    9.00
   4  11   0  122.09    7.60
   4  11   0  138.69    8.60
  -5  12   0   14.00    4.10
  -4  12   0   43.90    4.50
   3 -12   0   46.00    4.00
  -3  12   0   41.40    4.30
   2 -12   0  480.85   13.80
  -2  12   0  454.15   14.20
   1 -12   0   21.20    3.40
  -1  12   0   24.50    3.80
   0 -12   0  186.08    8.30
   0  12   0  178.88    8.30
  -1 -12   0    7.70    3.30
   1  12   0    6.00    3.40
  -2 -12   0   -3.80    2.80
  -3 -12   0   14.30    4.40
   3  12   0    9.10    4.30
  -5  13   0    0.20    4.50
  -4  13   0    3.20    4.10
   3 -13   0   70.99    5.20
  -3  13   0   69.99    6.70
  -2  13   0   84.49    6.50
   1 -13   0   84.59    6.20
  -1  13   0   79.49    7.00
   0 -13   0  363.26   12.70
   0  13   0  351.96   12.70
   1  13   0   -0.60    3.60
   2  13   0   43.10    5.50
  -4  14   0   17.40    5.00
   3 -14   0    1.80    3.20
  -3  14   0    3.80    4.40
   2 -14   0   -1.90    3.40
  -2  14   0    0.40    3.90
   1 -14   0   36.80    4.70
  -1  14   0   42.40    5.30
   0 -14   0   10.20    4.00
   0  14   0    9.20    4.60
   1  14   0   44.00    5.60
   2  14   0   37.40    6.00
   3 -15   0   -1.20    3.70
  -3  15   0   -5.10    5.00
   2 -15   0   -3.30    4.10
  -2  15   0   -4.80    4.50
   1 -15   0   -2.00    4.10
  -1  15   0   -0.60    4.50
   0  15   0   27.00    5.60
  -1 -15   0   10.50    5.20
   1  15   0   13.00    5.00
  -2  16  -1    6.70    5.70
   2 -16   1    0.30    4.60
   1  15  -1   71.59    7.00
  -1 -15   1   66.99    6.80
   0  15  -1   33.90    5.50
  -1  15  -1  150.18    9.70
   1 -15   1  141.59    8.90
  -2  15  -1   -7.60    4.30
   2 -15   1    2.00    4.10
  -3  15  -1   15.30    5.20
   3 -15   1   15.50    4.00
   2  14  -1   21.40    5.40
   1  14  -1   10.40    4.40
   0  14  -1  207.18   10.30
   0 -14   1  189.18    9.60
  -1  14  -1   88.29    7.50
   1 -14   1   80.99    6.90
  -2  14  -1   50.39    5.40
   2 -14   1   53.39    4.90
  -3  14  -1   95.79    8.40
   3 -14   1   83.99    6.20
  -4  14  -1   -3.80    4.60
   3  13  -1   40.30    5.80
  -3 -13   1   29.40    5.40
   2  13  -1   38.20    5.20
   1  13  -1   11.20    3.90
  -1 -13   1   -1.10    4.60
   0  13  -1   11.40    3.90
   0 -13   1    4.50    3.50
  -1  13  -1    2.20    3.30
   1 -13   1   -1.30    2.80
  -2  13  -1  137.39    7.90
   2 -13   1  122.39    7.00
  -3  13  -1   20.10    4.20
   3 -13   1   15.80    3.00
  -4  13  -1   14.90    4.30
  -5  13  -1    6.70    4.60
   3  12  -1    1.80    4.00
  -3 -12   1    3.50    3.90
   1  12  -1   65.29    5.50
  -1 -12   1   67.49    5.90
   0  12  -1   -2.10    2.70
   0 -12   1   -1.70    2.60
  -1  12  -1    0.10    3.00
   1 -12   1   -3.20    2.40
  -2  12  -1    3.70    3.10
   2 -12   1    1.70    2.60
  -3  12  -1   39.00    4.10
   3 -12   1   38.90    3.10
  -4  12  -1    7.70    3.50
  -5  12  -1    2.30    3.70
   4  11  -1    4.70    4.20
  -4 -11   1    8.50    4.40
   3  11  -1   64.19    6.60
  -3 -11   1   50.69    5.20
   2  11  -1   20.10    4.00
  -2 -11   1   29.40    4.10
   1  11  -1   -7.60    2.50
  -1 -11   1   -0.70    2.50
   0  11  -1    3.60    2.50
   0 -11   1   -0.30    2.30
  -1  11  -1   71.19    5.40
   1 -11   1   66.29    4.80
  -2  11  -1  168.28    7.70
   2 -11   1  185.08    6.90
  -3  11  -1    6.80    2.90
   3 -11   1    7.40    1.80
  -4  11  -1   60.69    5.60
  -5  11  -1   21.60    3.70
   4  10  -1   23.70    3.30
   4  10  -1   31.10    4.30
  -4 -10   1   30.10    4.50
   3  10  -1   10.10    3.60
  -3 -10   1   10.20    3.50
   2  10  -1  323.37   11.30
  -2 -10   1  337.77   11.20
   1  10  -1   52.69    4.90
  -1 -10   1   59.59    4.70
   0  10  -1   80.29    6.10
   0 -10   1   86.89    5.10
  -1  10  -1    1.00    2.10
   1 -10   1   -4.70    1.80
  -2  10  -1   99.59    5.20
   2 -10   1  105.49    4.80
  -3  10  -1  105.99    5.40
   3 -10   1  104.79    3.80
  -4  10  -1  224.48    7.90
  -5  10  -1   -1.40    2.70
  -6  10  -1   33.30    4.00
  -5  -9   1    9.70    4.20
   4   9  -1    2.70    2.30
   4   9  -1    2.80    2.90
  -4  -9   1    7.00    3.30
   3   9  -1  263.97    9.80
  -3  -9   1  259.47    9.80
   2   9  -1  339.17   11.20
  -2  -9   1  343.77   11.20
   1   9  -1  269.27    9.30
  -1  -9   1  272.87    9.20
   0   9  -1 1023.30   25.50
   0  -9   1  961.80   25.30
  -1   9  -1   -0.70    1.70
   1  -9   1   -0.10    1.60
  -2   9  -1  163.28    6.10
   2  -9   1  165.88    5.60
  -3   9  -1   30.30    2.80
   3  -9   1   27.10    1.70
  -4   9  -1   66.99    4.30
  -5   9  -1   54.09    4.40
  -6   9  -1   54.79    5.10
  -5  -8   1   23.60    4.20
   4   8  -1   35.60    3.40
   4   8  -1   41.60    3.60
  -4  -8   1   36.80    3.90
   3   8  -1   69.29    5.20
  -3  -8   1   70.39    4.90
   2   8  -1    4.90    2.30
  -2  -8   1    9.70    2.30
   1   8  -1 1051.59   27.00
  -1  -8   1 1060.89   26.90
   0   8  -1  602.84   16.00
   0  -8   1  584.14   15.90
  -1   8  -1  677.73   17.60
   1  -8   1  677.23   17.50
  -2   8  -1  833.62   21.00
   2  -8   1  833.62   20.50
  -3   8  -1   -1.00    1.50
  -4   8  -1   25.70    2.30
  -5   8  -1    5.80    2.10
  -6   8  -1   -2.10    2.30
  -5  -7   1  215.68    8.90
   4   7  -1   96.39    4.40
   4   7  -1   95.89    4.00
  -4  -7   1   96.29    5.80
   3   7  -1  102.69    5.20
  -3  -7   1  101.59    5.30
   2   7  -1   56.79    4.20
  -2  -7   1   61.89    4.00
   1   7  -1  258.67    8.30
  -1  -7   1  257.17    8.20
   0   7  -1   37.40    2.90
   0  -7   1   38.60    2.90
  -1   7  -1 1119.49   27.20
   1  -7   1 1093.39   27.10
  -2   7  -1  168.18    5.40
   2  -7   1  171.58    5.00
  -3   7  -1  137.29    4.60
  -4   7  -1   81.79    3.50
  -5   7  -1   13.10    1.80
  -6   7  -1    2.70    1.80
  -6  -6   1   17.50    4.10
  -5  -6   1  128.39    6.80
   4   6  -1    2.20    1.20
   4   6  -1   -0.70    1.10
  -4  -6   1   -1.50    2.00
   3   6  -1  533.45   14.40
  -3  -6   1  541.55   14.90
   2   6  -1  340.77    9.90
  -2  -6   1  326.97    9.90
   1   6  -1   21.60    2.20
  -1  -6   1   18.40    2.00
   0   6  -1   39.50    2.60
   0  -6   1   33.10    2.40
  -1   6  -1   15.20    1.70
   1  -6   1   16.60    1.60
  -2   6  -1  257.67    7.10
   2  -6   1  257.67    6.60
  -3   6  -1  127.29    4.10
  -4   6  -1    3.30    1.10
  -5   6  -1   -2.80    1.10
  -6  -5   1   -1.60    3.10
  -5  -5   1    9.00    2.80
  -4  -5   1   37.60    3.80
   3   5  -1   82.19    3.60
  -3  -5   1   74.89    4.20
   2   5  -1   23.70    2.40
  -2  -5   1   21.70    2.10
   1   5  -1   62.19    3.20
  -1  -5   1   60.99    3.00
   0   5  -1  409.16   10.90
   0  -5   1  415.66   10.90
  -1   5  -1  905.91   21.70
   1  -5   1  877.81   21.50
  -2   5  -1   22.90    1.60
  -3   5  -1  412.36   10.20
  -4   5  -1  137.59   12.50
  -6  -4   1   23.20    3.90
  -5  -4   1   21.00    2.80
  -4  -4   1   45.30    3.60
   3   4  -1  700.53   16.90
   3   4  -1  694.33   16.80
  -3  -4   1  684.83   17.80
   2   4  -1   43.00    2.50
  -2  -4   1   43.00    2.60
   1   4  -1  173.78    5.40
  -1  -4   1  174.68    5.40
   0   4  -1  173.48    5.00
   0  -4   1  163.18    5.00
  -1   4  -1  100.99    3.10
   1  -4   1  100.79    3.00
  -2   4  -1  411.86   10.00
  -6  -3   1   -0.80    2.50
  -5  -3   1    0.20    1.80
  -4  -3   1  554.24   14.60
  -3  -3   1  779.32   19.50
   2   3  -1  602.64   14.50
  -2  -3   1  580.24   14.90
   1   3  -1 2758.32   67.19
  -1  -3   1 2973.10   67.39
   0   3  -1   38.40    1.70
   0  -3   1   37.70    1.70
  -1   3  -1  159.98    4.20
  -6  -2   1   11.60    2.60
  -5  -2   1   25.50    2.40
  -4  -2   1  173.28    5.60
  -3  -2   1    4.50    1.00
   2   2  -1 3090.39   78.49
  -2  -2   1 3148.19   86.39
   1   2  -1  872.61   20.50
  -1  -2   1  843.62   20.60
   0   2  -1 2114.99   58.89
   0  -2   1 2109.29   58.59
  -1   2  -1 2680.93   65.69
  -6   2  -1   59.69   15.50
  -6  -1   1  139.79    5.60
  -5  -1   1   93.09    3.90
  -4  -1   1  208.38    5.80
  -3  -1   1   40.50    1.70
  -2  -1   1  679.73   16.20
   1   1  -1    1.30    0.30
  -1  -1   1    1.70    0.30
  -5   1  -1    3.20    1.10
  -6   1  -1    5.70    1.60
  -6   0   1   68.29    3.90
  -5   0   1    9.10    1.30
  -4   0   1  531.05   12.80
  -1   0  -1   12.50    0.60
  -1   0  -1   14.10    0.60
  -2   0  -1  513.05   12.10
  -3   0  -1   71.59    2.20
  -4   0  -1    1.70    0.90
  -5   0  -1   12.50    1.60
  -6   0  -1   38.90    3.30
  -7   1   1    2.30    2.20
  -6   1   1   -1.50    1.40
   0   1   1 1853.61   50.29
  -1  -1  -1   16.50    0.90
   1   1   1   17.60    0.80
   1   1   1   15.20    0.90
  -2  -1  -1  812.02   19.50
  -3  -1  -1  184.78    5.20
  -4  -1  -1    6.30    1.40
  -5  -1  -1   -3.20    1.40
  -6  -1  -1   33.80    3.50
  -7   2   1   -9.70   23.80
   1  -2  -1  256.07    6.20
  -1   2   1  262.17    6.30
   0  -2  -1   52.39    1.70
   0   2   1   49.70    1.70
  -1  -2  -1 1271.87   29.80
   1   2   1 1235.68   29.80
  -2  -2  -1 2850.01   67.09
   2   2   1 2850.51   66.79
   2   2   1 2879.01   66.59
  -3  -2  -1   12.70    1.50
  -4  -2  -1  551.04   14.20
  -5  -2  -1   17.80    2.20
  -6  -2  -1   10.90    2.40
  -2   3   1 1920.71   49.99
   1  -3  -1   13.00    0.90
  -1   3   1   13.60    0.90
   0   3   1  187.08    5.10
  -1  -3  -1  500.25   12.60
   1   3   1  499.35   12.70
  -2  -3  -1  539.55   13.60
   2   3   1  520.45   13.40
   2   3   1  535.75   13.20
  -3  -3  -1  941.41   23.60
   3   3   1  969.80   22.50
  -4  -3  -1  788.42   20.00
  -5  -3  -1    4.70    2.00
  -6  -3  -1   81.39    5.30
  -3   4   1 1456.05   34.10
  -2   4   1  703.53   16.90
   1  -4  -1 1325.07   31.40
  -1   4   1 1335.37   31.50
   0  -4  -1 2085.99   48.70
   0   4   1 2033.40   48.60
  -1  -4  -1  172.38    5.40
   1   4   1  179.08    5.50
  -2  -4  -1  232.48    6.90
   2   4   1  226.88    6.90
  -3  -4  -1  251.37    7.80
   3   4   1  254.57    6.90
   3   4   1  267.67    7.20
  -4  -4  -1   30.50    2.80
  -5  -4  -1  115.69    5.40
  -6  -4  -1   56.09    5.50
  -5   5   1   54.89   10.80
  -4   5   1    1.00    0.70
  -3   5   1  246.38    6.40
   2  -5  -1   55.99    1.90
  -2   5   1   59.49    2.30
   1  -5  -1 2292.27   54.79
  -1   5   1 2366.66   54.89
   0  -5  -1  668.43   16.80
   0   5   1  674.33   16.80
  -1  -5  -1  793.42   19.80
   1   5   1  779.82   19.80
  -2  -5  -1  517.65   13.90
   2   5   1  526.05   14.00
  -3  -5  -1   19.10    2.30
   3   5   1   21.20    2.20
   3   5   1   22.60    2.30
  -4  -5  -1    4.00    2.00
  -6  -5  -1    0.10    3.20
  -6   6   1   14.90   16.00
  -5   6   1  159.68    4.70
  -4   6   1   62.59    2.70
  -3   6   1    6.30    1.20
   2  -6  -1    1.50    0.70
  -2   6   1    2.60    1.00
   1  -6  -1    2.80    1.10
  -1   6   1    3.90    1.20
   0  -6  -1  344.77    9.60
   0   6   1  345.07    9.60
  -1  -6  -1  339.67    9.80
   1   6   1  342.37    9.90
  -2  -6  -1   45.00    3.40
   2   6   1   40.50    3.50
  -3  -6  -1    0.20    1.80
   3   6   1   -1.30    1.40
   3   6   1   -0.60    1.80
  -4  -6  -1   15.70    2.80
   4   6   1   16.60    1.60
   4   6   1   17.80    1.90
  -5  -6  -1   60.49    5.50
  -6   7   1   29.20    3.10
  -5   7   1   28.80    2.20
  -4   7   1    3.30    1.40
  -3   7   1   49.00    2.90
   2  -7  -1  286.67    7.90
  -2   7   1  298.47    8.30
   1  -7  -1  340.17    9.30
  -1   7   1  335.87    9.40
   0  -7  -1   82.89    3.90
   0   7   1   86.79    4.00
  -1  -7  -1  240.68    7.80
   1   7   1  237.68    7.90
  -2  -7  -1  193.58    7.10
   2   7   1  190.68    7.10
  -3  -7  -1    5.30    2.30
   3   7   1    6.20    2.50
  -4  -7  -1   -0.70    2.50
   4   7   1   -0.60    1.60
   4   7   1    3.10    2.10
  -5  -7  -1   43.60    4.50
  -6   8   1    2.90    2.30
  -5   8   1   66.69    4.00
  -4   8   1   10.30    1.90
  -3   8   1    0.80    1.70
   2  -8  -1   49.40    2.90
  -2   8   1   50.69    3.30
   1  -8  -1   84.09    3.90
  -1   8   1   79.79    4.00
   0  -8  -1  517.65   14.00
   0   8   1  505.15   14.00
  -1  -8  -1 1031.60   26.40
   1   8   1 1028.90   26.30
  -2  -8  -1    2.40    2.10
   2   8   1    0.10    2.20
  -3  -8  -1  305.57   10.60
   3   8   1  334.27   10.80
  -4  -8  -1    9.40    3.30
   4   8   1    8.90    2.30
   4   8   1    9.00    2.80
  -5  -8  -1    9.00    3.80
  -6   9   1   40.50    3.60
  -5   9   1   43.90    4.30
  -4   9   1   94.19    4.80
   3  -9  -1  312.57    8.50
  -3   9   1  341.17    9.80
   2  -9  -1   14.60    2.00
  -2   9   1   16.40    2.30
   1  -9  -1  121.69    5.20
  -1   9   1  121.49    5.40
   0  -9  -1  263.97    8.50
   0   9   1  244.48    8.40
  -1  -9  -1  211.28    7.80
   1   9   1  219.58    8.00
  -2  -9  -1  365.86   11.70
  -3  -9  -1  441.36   13.80
   3   9   1  442.96   14.40
  -4  -9  -1   10.40    3.40
   4   9   1    6.90    3.20
   4   9   1    8.90    2.60
  -6  10   1    5.10    3.40
  -5  10   1    1.00    2.80
  -4  10   1  235.18    8.10
   3 -10  -1  135.49    4.70
  -3  10   1  140.19    6.00
   2 -10  -1  413.36   11.50
  -2  10   1  397.06   11.90
   1 -10  -1  508.55   14.40
   0 -10  -1   68.39    4.80
   0  10   1   66.99    4.70
  -1 -10  -1   21.00    3.20
   1  10   1   22.70    3.30
  -2 -10  -1  125.99    6.70
   2  10   1  129.39    7.00
  -3 -10  -1   28.30    4.10
   3  10   1   42.20    4.70
  -4 -10  -1   85.59    7.30
   4  10   1   82.89    6.00
  -5  11   1    0.70    4.30
  -4  11   1   39.20    4.20
   3 -11  -1   21.90    2.30
  -3  11   1   22.20    3.30
   2 -11  -1  439.96   12.70
  -2  11   1  433.66   13.20
   1 -11  -1   75.49    5.10
  -1  11   1   75.99    5.30
   0 -11  -1  209.78    8.20
   0  11   1  199.18    8.30
  -1 -11  -1  117.09    6.40
   1  11   1  109.69    6.70
  -2 -11  -1   -3.40    2.80
   2  11   1   -2.30    3.00
  -3 -11  -1    9.50    3.70
   3  11   1    5.70    3.90
  -4 -11  -1    7.30    4.30
   4  11   1    6.00    4.20
   4  11   1    5.50    3.70
  -5  12   1    3.20    3.90
  -4  12   1    6.40    3.50
   3 -12  -1   10.40    2.40
  -3  12   1   14.70    3.50
   2 -12  -1    8.80    2.80
  -2  12   1    3.60    3.10
   1 -12  -1   42.40    4.10
  -1  12   1   46.50    4.50
   0 -12  -1   96.39    6.20
   0  12   1   75.09    6.40
  -1 -12  -1    1.20    2.90
   1  12   1    3.60    3.50
   2  12   1   -0.60    3.60
  -3 -12  -1    1.50    4.00
   3  12   1    2.70    4.00
  -5  13   1   -1.20    4.50
  -4  13   1    8.30    4.30
   3 -13  -1   14.50    3.00
  -3  13   1   18.80    4.10
   2 -13  -1   44.70    4.40
  -2  13   1   33.00    4.30
   1 -13  -1    0.50    3.00
  -1  13   1    1.60    3.50
   0 -13  -1   32.40    4.70
   0  13   1   34.80    4.90
   1  13   1   38.00    5.10
   2  13   1    9.10    4.40
  -4  14   1    4.50    4.90
   3 -14  -1    3.10    3.30
  -3  14   1    1.20    4.30
   2 -14  -1    1.60    3.60
  -2  14   1    2.10    3.90
   1 -14  -1   31.20    4.70
  -1  14   1   47.80    5.30
  -1 -14  -1    4.40    4.30
   1  14   1    0.80    4.40
   2  14   1   76.99    7.20
  -3  15   1    6.60    5.10
   2 -15  -1    1.30    4.30
  -2  15   1    9.70    4.90
  -1  15   1   27.90    5.50
   0 -15  -1   22.20    5.20
   0  15   1   17.40    5.40
   0 -16   2    9.70    5.00
  -1  16  -2  102.99   10.30
  -2  16  -2   -4.70    5.40
   2 -16   2   -6.10    4.50
   1  15  -2   -9.90    4.70
  -1 -15   2    1.40    4.30
   0  15  -2   34.60    5.60
  -1  15  -2   18.50    5.20
   1 -15   2    6.10    4.20
  -2  15  -2   19.90    5.10
   2 -15   2   11.00    4.10
  -3  15  -2   17.60    5.20
   3 -15   2   16.30    4.00
   2  14  -2   -3.30    4.50
   1  14  -2   -1.00    4.10
   0  14  -2   20.00    4.80
   0 -14   2   20.00    4.20
  -1  14  -2   30.30    4.90
   1 -14   2   32.60    4.40
  -2  14  -2    3.70    3.90
   2 -14   2    6.20    3.60
  -3  14  -2    2.90    4.20
   3 -14   2    1.80    3.20
  -4  14  -2    5.60    4.80
   3  13  -2   19.40    5.10
  -3 -13   2    9.10    4.60
   2  13  -2    3.40    4.10
   1  13  -2    4.80    3.70
  -1 -13   2    3.00    3.10
   0  13  -2   55.99    5.30
   0 -13   2   62.59    5.80
  -1  13  -2   29.40    4.30
   1 -13   2   21.20    3.70
  -2  13  -2  113.59    7.20
   2 -13   2  107.79    6.50
  -3  13  -2  129.79    8.10
   3 -13   2  112.99    5.90
  -4  13  -2   -1.40    3.90
  -5  13  -2   10.10    4.70
   3  12  -2   45.90    5.40
  -3 -12   2   43.10    5.30
  -2 -12   2   55.39    5.30
   1  12  -2   59.39    5.20
  -1 -12   2   68.49    6.10
   0  12  -2   29.70    4.10
   0 -12   2   25.80    3.60
  -1  12  -2   -0.70    2.80
  -2  12  -2  249.58    9.60
   2 -12   2  248.88    8.90
  -3  12  -2   34.90    4.00
   3 -12   2   39.60    3.80
  -4  12  -2  119.39    7.20
  -5  12  -2   46.40    4.90
   4  11  -2   67.19    5.80
  -4 -11   2   69.79    7.50
   3  11  -2   11.30    3.90
  -3 -11   2   18.10    3.90
   2  11  -2  619.04   18.00
  -2 -11   2  606.34   18.00
   1  11  -2   92.39    6.10
  -1 -11   2   86.49    5.70
   0  11  -2  343.57   11.10
   0 -11   2  312.57   11.00
  -1  11  -2   85.79    5.70
   1 -11   2   82.19    5.10
   2 -11   2   70.79    4.70
  -3  11  -2    9.60    2.70
   3 -11   2    7.00    1.70
  -4  11  -2  122.99    6.50
  -5  11  -2    3.10    3.20
   4  10  -2   27.60    4.20
  -4 -10   2   33.60    4.50
   3  10  -2   70.19    6.40
  -3 -10   2   57.19    5.00
   2  10  -2  183.88    8.20
  -2 -10   2  195.78    8.20
   1  10  -2  141.19    7.70
  -1 -10   2  140.19    7.40
   0  10  -2  817.12   22.20
   0 -10   2  851.81   22.20
  -1  10  -2   44.40    4.30
   1 -10   2   45.60    3.90
  -2  10  -2  127.89    5.80
   2 -10   2  129.39    5.30
  -3  10  -2   18.90    2.80
   3 -10   2   17.00    1.60
  -4  10  -2   -1.60    2.40
  -5  10  -2   12.30    3.00
  -6  10  -2   12.30    3.60
  -5  -9   2    5.10    4.10
   4   9  -2   97.59    6.10
  -4  -9   2  105.29    6.80
   3   9  -2   -3.30    2.70
  -3  -9   2   -4.80    2.40
   2   9  -2    2.00    2.40
   1   9  -2  227.38    8.30
  -1  -9   2  224.08    8.00
   0   9  -2   96.49    5.20
   0  -9   2   94.89    5.00
  -1   9  -2  216.38    7.50
   1  -9   2  212.88    7.20
  -2   9  -2  267.77    8.40
   2  -9   2  257.87    7.80
  -3   9  -2   44.20    3.70
  -4   9  -2   -3.00    1.90
  -5   9  -2   -2.50    2.30
  -6   9  -2    7.90    3.00
  -5  -8   2   85.79    7.10
   4   8  -2   69.79    4.10
   4   8  -2   74.69    4.70
  -4  -8   2   78.49    5.80
   3   8  -2   -2.50    2.30
   2   8  -2   51.69    4.40
  -2  -8   2   47.70    3.90
   1   8  -2  103.59    5.20
  -1  -8   2   99.59    5.00
   0   8  -2  275.37    8.70
   0  -8   2  278.17    8.70
  -1   8  -2   86.89    4.30
   1  -8   2   80.79    4.00
  -2   8  -2   10.90    2.00
   2  -8   2   12.30    1.70
  -3   8  -2    4.70    1.70
  -4   8  -2    0.50    1.60
  -5   8  -2   30.00    2.70
  -6   8  -2   16.50    2.70
  -5  -7   2   -3.60    3.10
   4   7  -2   27.20    2.40
   4   7  -2   22.60    2.10
  -4  -7   2   20.70    4.50
   3   7  -2   29.30    2.90
  -3  -7   2   26.00    3.00
   2   7  -2   67.99    4.40
  -2  -7   2   68.59    4.20
   1   7  -2  355.76   10.50
  -1  -7   2  352.86   10.40
   0   7  -2  177.58    6.10
   0  -7   2  175.08    5.90
  -1   7  -2  824.32   20.90
   1  -7   2  839.82   20.80
  -2   7  -2  846.52   21.30
   2  -7   2  873.61   20.80
  -3   7  -2    3.00    1.40
  -4   7  -2   87.29    3.60
  -5   7  -2   -0.80    1.60
  -6   7  -2    2.60    1.90
  -6  -6   2    6.80    3.70
  -5  -6   2  169.58    7.70
   4   6  -2   51.19    2.50
   4   6  -2   45.20    2.30
  -4  -6   2   43.50    4.30
   3   6  -2  190.98    6.50
  -3  -6   2  196.88    7.00
   2   6  -2  281.27    8.80
  -2  -6   2  293.57    8.80
   1   6  -2  241.18    7.60
  -1  -6   2  245.08    7.50
   0   6  -2   10.80    1.60
   0  -6   2    9.00    1.50
  -1   6  -2 1484.75   35.30
   1  -6   2 1446.26   35.10
  -2   6  -2  128.29    4.30
   2  -6   2  131.59    3.70
  -3   6  -2  908.51   21.90
  -4   6  -2  323.97    8.40
  -5   6  -2    8.70    1.30
  -6   6  -2    4.20   18.80
  -6  -5   2   14.10    3.50
  -5  -5   2  105.19    5.80
  -4  -5   2   67.29    4.30
   3   5  -2 1759.82   41.00
  -3  -5   2 1675.93   41.70
   2   5  -2  304.07    8.70
  -2  -5   2  298.67    8.80
   1   5  -2 1400.46   33.50
  -1  -5   2 1358.46   33.50
   0   5  -2  218.08    6.40
   0  -5   2  208.48    6.30
  -1   5  -2  160.38    5.00
   1  -5   2  167.18    4.80
  -2   5  -2   72.59    2.60
  -3   5  -2  899.11   21.40
  -4   5  -2   20.10    8.20
  -6  -4   2    0.20    2.80
  -5  -4   2   21.50    2.80
  -4  -4   2  196.68    6.80
   3   4  -2  688.33   16.60
  -3  -4   2  682.43   17.60
   2   4  -2  537.85   13.40
  -2  -4   2  513.95   13.60
   1   4  -2 4376.66  101.19
  -1  -4   2 4261.97  101.19
   0   4  -2  272.87    7.50
   0  -4   2  279.07    7.50
  -1   4  -2  456.05   11.50
   1  -4   2  463.55   11.40
  -2   4  -2   14.30    1.10
  -3   4  -2   31.70    5.80
  -6  -3   2    8.60    2.60
  -5  -3   2  117.79    5.20
  -4  -3   2   -2.00    1.50
  -3  -3   2    0.70    1.10
   2   3  -2  426.86   10.70
  -2  -3   2  436.76   11.10
   1   3  -2  404.96   10.30
  -1  -3   2  405.66   10.40
   0   3  -2  156.48    4.50
   0  -3   2  153.28    4.50
  -1   3  -2 2948.61   78.79
  -2   3  -2   39.80    1.20
  -2   3  -2   38.80    1.30
  -6  -2   2   70.39    4.70
  -5  -2   2   59.99    3.70
  -4  -2   2    7.90    1.50
  -3  -2   2  150.78    4.50
   2   2  -2  193.98    5.00
  -2  -2   2  201.28    5.30
   1   2  -2  478.55   11.70
  -1  -2   2  489.25   11.80
   0   2  -2   35.70    1.40
   0  -2   2   34.10    1.40
  -1   2  -2   37.00    1.40
   1  -2   2   40.80    1.10
   1  -2   2   39.10    1.10
  -5   2  -2   89.49   11.80
  -6   2  -2    5.60   14.70
  -6  -1   2    0.20    2.10
  -5  -1   2   32.00    2.60
  -4  -1   2   43.70    2.10
  -3  -1   2  200.78    5.20
  -2  -1   2  532.55   12.70
   1   1  -2    3.00    0.40
   0   1  -2 1863.91   50.09
  -1   1  -2 1192.18   27.80
  -4   1  -2   15.80    1.30
  -4   1  -2   18.70    1.30
  -5   1  -2    8.70    1.30
  -6   1  -2   57.39    3.20
  -6   0   2   70.69    3.90
  -5   0   2   88.89    3.10
  -4   0   2  133.69    3.70
  -3   0   2  193.38    9.30
  -2   0   2  141.79    6.20
  -1   0   2   16.60    0.70
   0   0  -2 3419.76   87.49
   0   0   2 3448.85   86.79
  -1   0  -2  501.25   11.80
  -1   0  -2  498.45   11.80
   1   0   2  493.65   11.80
   1   0   2  481.05   11.70
  -2   0  -2 2221.78   52.19
  -3   0  -2  819.92   19.80
  -3   0  -2  834.72   19.70
  -4   0  -2   55.09    2.50
  -5   0  -2   51.09    2.80
  -6   0  -2   17.70    2.20
  -7   1   2    7.40    2.40
  -6   1   2   65.09    3.10
  -5   1   2   73.79   10.50
   0  -1  -2  128.79    3.40
   0   1   2  129.09    3.40
  -1  -1  -2  160.58    4.30
   1   1   2  165.18    4.30
   1   1   2  162.88    4.30
  -2  -1  -2 2920.71   68.29
  -3  -1  -2   27.10    1.80
  -4  -1  -2  732.63   18.10
  -5  -1  -2  129.59    4.80
  -6  -1  -2    2.40    2.00
  -7   2   2  -10.20   23.60
   1  -2  -2   68.29    2.20
  -1   2   2   74.09    2.10
   0  -2  -2  879.91   21.30
   0   2   2  913.71   21.30
  -1  -2  -2   51.29    2.00
   1   2   2   49.99    2.00
  -2  -2  -2  146.29    4.30
   2   2   2  142.39    3.90
   2   2   2  131.19    4.20
  -3  -2  -2  261.37    7.30
  -4  -2  -2  284.07    8.20
  -5  -2  -2   -0.70    1.70
  -6  -2  -2   31.00    3.10
  -2   3   2  377.06    9.20
   1  -3  -2  866.81   20.90
  -1   3   2  889.61   20.90
   0  -3  -2 2241.58   52.09
   0   3   2 2193.58   52.09
  -1  -3  -2    9.20    1.10
   1   3   2    7.90    1.10
  -2  -3  -2   11.20    1.40
   2   3   2    9.10    1.40
   2   3   2    9.30    1.10
  -3  -3  -2    9.00    1.50
   3   3   2    8.30    1.00
   3   3   2    8.20    0.90
  -4  -3  -2   56.39    3.60
  -5  -3  -2   14.40    2.20
  -6  -3  -2    2.80    2.70
  -4   4   2   42.30    8.60
  -3   4   2   11.20    1.20
  -2   4   2  207.28    5.50
   1  -4  -2  470.65   11.70
  -1   4   2  471.35   11.70
   0  -4  -2    3.20    0.90
   0   4   2    0.70    0.80
  -1  -4  -2  100.69    3.70
   1   4   2  103.79    3.80
  -2  -4  -2    8.30    1.60
   2   4   2    9.00    1.70
  -3  -4  -2  290.07    8.60
   3   4   2  290.57    8.20
   3   4   2  287.67    7.70
  -4  -4  -2  111.39    5.00
  -5  -4  -2   16.20    2.60
  -6  -4  -2   54.59    4.40
  -5   5   2   24.70    1.90
  -4   5   2   89.49    3.00
  -3   5   2  189.68    5.20
   2  -5  -2    1.10    0.60
  -2   5   2    2.60    0.90
   1  -5  -2  890.31   21.80
  -1   5   2  911.51   21.90
   0  -5  -2 1369.16   32.90
   0   5   2 1361.06   32.90
  -1  -5  -2    3.00    1.20
   1   5   2    4.90    1.40
  -2  -5  -2  107.59    4.60
   2   5   2  112.29    4.70
  -3  -5  -2   53.09    3.70
   3   5   2   52.19    2.90
   3   5   2   46.80    4.90
  -4  -5  -2    0.60    2.00
  -5  -5  -2  128.89    6.30
  -6   6   2   10.30    1.60
  -5   6   2   31.60    2.50
  -4   6   2   23.30    2.10
  -3   6   2   61.69    2.80
   2  -6  -2  117.39    3.70
  -2   6   2  119.49    4.00
   1  -6  -2 1223.28   30.10
  -1   6   2 1275.27   30.30
   0  -6  -2  163.88    5.40
   0   6   2  168.18    5.50
  -1  -6  -2 1441.06   35.00
   1   6   2 1421.96   35.00
  -2  -6  -2  635.24   16.90
   2   6   2  641.84   17.10
  -3  -6  -2   43.80    3.90
   3   6   2   51.39    3.30
   3   6   2   50.89    4.10
  -4  -6  -2   42.00    5.80
   4   6   2   36.70    2.60
   4   6   2   44.60    3.20
  -5  -6  -2   28.30    3.60
  -6   7   2   16.10    2.10
  -5   7   2  282.67    8.00
  -4   7   2   17.70    1.90
  -3   7   2  322.47    8.90
   2  -7  -2   17.80    1.70
  -2   7   2   20.50    1.90
   1  -7  -2  329.07    9.30
  -1   7   2  337.17    9.40
   0  -7  -2  242.38    7.50
   0   7   2  235.88    7.40
  -1  -7  -2 1175.68   29.30
   1   7   2 1171.68   29.30
  -2  -7  -2    3.60    1.90
   2   7   2    6.30    2.20
   3   7   2  524.85   14.40
   3   7   2  533.85   15.20
  -4  -7  -2   85.89    5.60
   4   7   2   67.79    4.60
   4   7   2   74.49    4.00
  -5  -7  -2   14.30    3.50
  -6   8   2   39.50    4.10
  -5   8   2   85.79    4.40
  -4   8   2  129.89    5.00
   3  -8  -2  661.83   16.40
  -3   8   2  704.33   17.50
   2  -8  -2   18.50    1.90
  -2   8   2   17.80    2.10
   1  -8  -2  464.05   12.60
  -1   8   2  455.95   12.60
   0  -8  -2    1.30    1.60
   0   8   2    0.10    1.60
  -1  -8  -2   84.79    4.50
   1   8   2   81.79    4.80
   2   8   2  145.59    6.50
  -3  -8  -2  239.78    9.20
   3   8   2  262.07    9.50
  -4  -8  -2    0.40    2.80
   4   8   2   -1.70    2.60
   4   8   2   -1.70    2.10
  -5  -8  -2   39.00    4.70
  -6   9   2    0.20    2.80
  -5   9   2    3.60    2.40
  -4   9   2  128.49    5.50
   3  -9  -2   86.89    3.50
  -3   9   2   90.39    4.60
   2  -9  -2  250.77    7.60
  -2   9   2  244.68    8.00
   1  -9  -2  543.15   14.80
  -1   9   2  539.55   14.90
   0  -9  -2   29.80    3.00
   0   9   2   25.30    2.90
  -2  -9  -2    8.40    2.70
   2   9   2   14.80    3.10
  -3  -9  -2   14.70    3.40
   3   9   2   16.80    4.90
  -4  -9  -2   25.60    4.10
   4   9   2   28.50    4.20
   4   9   2   32.30    3.30
  -6  10   2    2.20    3.40
  -5  10   2    9.20    3.10
  -4  10   2   -3.10    2.30
   3 -10  -2   38.30    3.00
  -3  10   2   44.80    4.30
   2 -10  -2   99.49    4.90
  -2  10   2   93.09    5.30
  -1  10   2   -3.60    2.20
   0 -10  -2   21.90    3.60
   0  10   2   26.10    3.20
  -1 -10  -2   50.49    5.10
   1  10   2   56.39    5.30
  -2 -10  -2   82.59    5.80
   2  10   2   80.49    6.20
  -3 -10  -2   48.40    4.70
   3  10   2   51.69    5.00
  -4 -10  -2    7.20    3.90
   4  10   2   10.30    4.00
   4  10   2    5.80    5.40
  -5  11   2   -3.30    3.30
  -4  11   2   19.10    5.00
   3 -11  -2    0.30    1.70
  -3  11   2    5.70    2.80
   2 -11  -2  126.59    6.00
  -2  11   2  107.19    6.30
  -1  11   2  204.48    8.10
   0 -11  -2   11.70    2.90
   0  11   2    2.60    2.70
  -1 -11  -2   15.60    3.50
   1  11   2   12.90    3.40
  -2 -11  -2   15.00    3.60
   2  11   2    9.90    3.70
  -3 -11  -2    1.50    3.70
   3  11   2    2.10    3.90
  -5  12   2   10.10    4.20
  -4  12   2    5.80    3.50
   3 -12  -2   12.80    2.50
  -3  12   2    8.10    3.40
   2 -12  -2  207.18    8.10
  -2  12   2  203.08    8.70
   1 -12  -2    9.10    2.90
  -1  12   2    4.00    3.00
   0 -12  -2  329.17   11.60
   0  12   2  310.27   11.40
   2  12   2   40.30    4.90
  -3 -12  -2    9.10    4.90
   3  12   2   14.90    4.80
  -4  13   2   42.50    5.30
   3 -13  -2    2.10    2.80
  -3  13   2    0.90    3.70
   2 -13  -2   18.50    3.70
  -2  13   2   20.10    4.10
   1 -13  -2   34.20    4.30
  -1  13   2   30.90    4.40
   0 -13  -2  304.67   11.60
   0  13   2  285.77   11.80
   1  13   2    3.10    4.10
   2  13   2  185.18   10.20
  -4  14   2   55.09    6.30
   3 -14  -2    4.50    3.40
  -3  14   2   -9.60    4.20
   2 -14  -2   28.00    4.70
  -2  14   2   33.00    4.90
   1 -14  -2   -2.40    3.70
  -1  14   2   -0.80    4.10
   0  14   2   15.30    4.60
  -1 -14  -2   41.80    5.70
   1  14   2   31.20    5.60
   3 -15  -2   22.30    4.50
  -3  15   2   21.50    5.70
   2 -15  -2   41.20    5.70
  -2  15   2   30.60    6.00
  -1  15   2   -3.10    4.70
   0 -15  -2   -0.80    4.50
   0 -16   3    1.90    4.80
  -1  16  -3   13.50    5.20
   1 -16   3   -1.40    4.10
  -2  16  -3   12.90    5.70
   2 -16   3   13.70    4.80
   1  15  -3   18.80    5.10
  -1 -15   3   17.30    4.70
   0  15  -3   11.30    5.00
  -1  15  -3  115.99    8.90
   1 -15   3  134.69    8.40
  -2  15  -3    6.10    4.90
   2 -15   3   -2.80    3.80
  -3  15  -3   52.99    6.20
   3 -15   3   36.10    4.50
  -4  15  -3   12.20    5.60
   2  14  -3  -10.00    4.10
   1  14  -3   52.99    5.80
   0  14  -3   18.00    4.30
   0 -14   3   19.10    4.10
  -1  14  -3   56.19    5.70
   1 -14   3   61.29    6.20
  -2  14  -3   70.99    7.60
   2 -14   3   67.09    6.30
  -3  14  -3  149.09    9.40
   3 -14   3  137.39    7.20
  -4  14  -3    1.00    4.60
   3  13  -3   78.09    8.30
  -3 -13   3   92.89    8.20
   2  13  -3  132.69    8.60
   1  13  -3  258.97   10.00
  -1 -13   3  181.28    9.10
   0  13  -3    1.80    3.20
   0 -13   3   -2.30    2.90
  -1  13  -3   34.70    4.40
   1 -13   3   32.10    3.90
  -2  13  -3   45.90    4.80
   2 -13   3   41.10    4.20
  -3  13  -3   19.50    4.30
   3 -13   3   15.40    3.00
  -4  13  -3   48.30    5.20
  -5  13  -3   33.10    5.20
   3  12  -3   -0.70    3.70
  -3 -12   3   -0.50    3.70
   2  12  -3  313.07   11.40
  -2 -12   3  263.97   10.80
   1  12  -3   98.09    6.90
  -1 -12   3   89.29    6.60
   0  12  -3  174.48    8.00
   0 -12   3  186.38    8.00
  -1  12  -3  130.89    7.20
   1 -12   3  133.39    7.40
  -2  12  -3   -4.60    2.80
   2 -12   3   -7.30    2.30
  -3  12  -3   -0.40    2.90
   3 -12   3   -2.10    1.90
  -4  12  -3    3.60    3.50
  -5  12  -3   -1.70    3.90
   4  11  -3   -8.10    3.80
  -4 -11   3   -4.60    3.80
   3  11  -3   -2.90    3.40
  -3 -11   3    1.80    3.30
   2  11  -3   -5.20    2.90
  -2 -11   3    2.70    3.00
   1  11  -3   53.79    5.50
  -1 -11   3   54.99    5.10
   0  11  -3  138.49    6.80
  -1  11  -3   15.10    3.00
   1 -11   3   16.70    2.90
  -2  11  -3    1.70    2.70
   2 -11   3    1.20    2.20
  -3  11  -3   15.50    3.00
   3 -11   3   16.00    1.90
  -4  11  -3   27.10    3.70
  -5  11  -3   13.90    3.50
   4  10  -3   16.20    3.70
  -4 -10   3   25.10    4.30
   3  10  -3   19.60    3.90
  -3 -10   3   16.70    3.50
   2  10  -3  123.89    6.60
  -2 -10   3  118.69    6.30
  -1 -10   3  -13.10   47.10
   0  10  -3   98.59    5.60
   0 -10   3  103.39    5.70
  -1  10  -3  181.98    7.00
   1 -10   3  173.58    6.70
  -2  10  -3    0.20    2.20
   2 -10   3   -2.40    1.60
  -3  10  -3    3.30    2.40
   3 -10   3    2.90    1.20
  -4  10  -3   36.60    3.50
  -5  10  -3   -0.90    2.80
  -6  10  -3   29.40    4.10
  -5  -9   3    4.00    3.70
   4   9  -3    7.40    2.80
  -4  -9   3    0.60    3.10
   3   9  -3   12.50    3.10
  -3  -9   3   14.70    3.10
   2   9  -3   32.20    3.50
  -2  -9   3   29.10    4.00
   1   9  -3  318.77   10.20
  -1  -9   3  300.17   10.00
   0   9  -3  894.71   23.30
   0  -9   3  888.01   23.10
  -1   9  -3    5.20    2.00
   1  -9   3    6.00    1.90
  -2   9  -3  473.85   13.30
   2  -9   3  477.25   12.70
  -3   9  -3   57.99    4.00
  -4   9  -3   25.20    2.80
  -5   9  -3    0.80    2.50
  -6   9  -3   19.40    3.30
  -5  -8   3   48.80    5.00
   4   8  -3  274.97    8.80
  -4  -8   3  280.97   10.10
   3   8  -3    0.10    2.20
  -3  -8   3    3.20    2.80
   2   8  -3  108.29    5.50
  -2  -8   3  118.69    5.50
   1   8  -3  287.27    9.20
  -1  -8   3  276.47    9.00
   0   8  -3  395.26   11.40
   0  -8   3  390.96   11.30
  -1   8  -3  671.23   17.70
   1  -8   3  676.13   17.50
  -2   8  -3 1245.58   30.40
   2  -8   3 1223.58   29.80
  -3   8  -3    2.40    1.60
  -4   8  -3  244.58    7.50
  -5   8  -3    7.80    2.20
  -6   8  -3    5.70    2.60
  -5  -7   3  244.08    9.70
   4   7  -3  206.88    6.50
   3   7  -3  380.46   11.30
  -3  -7   3  399.56   11.80
   2   7  -3 1141.59   29.10
  -2  -7   3 1172.78   29.20
   1   7  -3   91.59    4.50
  -1  -7   3   93.89    4.40
   0   7  -3  230.68    7.30
   0  -7   3  211.98    7.00
  -1   7  -3  321.57    9.10
   1  -7   3  301.97    8.80
  -2   7  -3  102.79    4.10
   2  -7   3   97.99    3.50
  -3   7  -3  368.86   10.00
  -4   7  -3  300.57    8.40
  -5   7  -3   -2.80    1.60
  -6   7  -3   11.90    2.20
  -6  -6   3    0.50    3.60
  -5  -6   3   61.69    5.50
   4   6  -3    1.10    1.10
   4   6  -3    0.70    1.00
  -4  -6   3    0.00    2.10
   3   6  -3 1104.09   27.10
  -3  -6   3 1096.39   27.80
   2   6  -3  311.67    9.30
  -2  -6   3  321.17    9.50
   1   6  -3  742.03   19.00
  -1  -6   3  736.03   19.00
   0   6  -3  820.82   20.40
   0  -6   3  789.22   20.30
  -1   6  -3   -2.60    1.00
  -2   6  -3   16.30    1.60
   2  -6   3   14.50    1.30
  -3   6  -3   71.79    3.10
  -5   6  -3   56.49    3.00
  -6   6  -3   -6.10   19.90
  -6  -5   3   12.30    3.40
  -5  -5   3    2.90    2.60
  -4  -5   3    2.30    1.90
   3   5  -3   62.49    3.00
  -3  -5   3   57.89    3.70
   2   5  -3  298.77    8.50
  -2  -5   3  302.87    8.70
   1   5  -3  867.71   21.70
  -1  -5   3  871.21   21.70
   0   5  -3  231.78    6.70
   0  -5   3  217.28    6.60
  -1   5  -3   34.90    2.10
   1  -5   3   23.60    1.80
  -2   5  -3   28.50    1.80
  -3   5  -3  161.08    4.70
  -4   5  -3   87.29    2.90
  -5   5  -3   -7.50   13.10
  -6  -4   3    3.40    2.80
  -5  -4   3   48.40    4.20
  -4  -4   3   68.79    4.00
   3   4  -3  182.58    5.10
  -3  -4   3  189.38    6.10
   2   4  -3    3.90    1.00
  -2  -4   3    6.70    1.30
   1   4  -3  345.87    9.20
  -1  -4   3  335.87    9.20
   0   4  -3  229.08    6.50
   0  -4   3  225.98    6.40
  -1   4  -3   63.29    2.50
   1  -4   3   61.19    2.30
  -2   4  -3    6.00    0.90
  -3   4  -3  184.68    5.00
  -3   4  -3  198.28    4.90
  -6  -3   3   19.70    3.10
  -5  -3   3    2.30    1.90
  -4  -3   3   25.60    2.20
  -3  -3   3   60.39    2.80
   2   3  -3  836.72   20.50
  -2  -3   3  874.51   20.80
   1   3  -3 2536.95   59.49
  -1  -3   3 2538.85   59.59
   0   3  -3   32.30    1.60
   0  -3   3   29.20    1.60
  -1   3  -3 4088.09  106.59
   1  -3   3 4013.80  104.59
  -2   3  -3   71.79    2.20
  -2   3  -3   67.89    2.30
  -5   3  -3  137.39   13.30
  -6   3  -3   17.20   14.20
  -6   3  -3  -10.90   17.80
  -6  -2   3   34.80    3.20
  -5  -2   3  233.78    7.20
  -4  -2   3   -0.40    1.10
  -3  -2   3   32.50    1.80
   2   2  -3  778.32   18.60
  -2  -2   3  788.52   18.80
   1   2  -3  839.52   20.10
  -1  -2   3  854.61   20.20
   0   2  -3 2790.02   73.99
   0  -2   3 2751.32   73.69
  -1   2  -3 9996.20  234.68
  -1   2  -3 9999.00  236.58
   1  -2   3 9398.06  235.28
   1  -2   3 9964.50  232.98
  -2   2  -3   34.10    1.10
  -2   2  -3   33.00    1.30
  -3   2  -3  932.31   27.00
  -3   2  -3  928.21   26.30
  -4   2  -3   26.00    8.00
  -4   2  -3   24.80    7.10
  -5   2  -3   35.30    2.10
  -5   2  -3   34.80    1.90
  -6   2  -3   15.40    1.60
  -6  -1   3  173.88    6.30
  -5  -1   3  146.99    4.80
  -4  -1   3  472.85   11.70
  -3  -1   3 1090.99   25.80
  -2  -1   3    2.80    0.60
   1   1  -3  149.29    3.90
  -1  -1   3  151.98    3.90
   0   1  -3 1939.11   52.39
  -1   1  -3   85.69    2.50
  -1   1  -3   89.49    2.50
   1  -1   3   88.99    2.40
   1  -1   3   87.69    2.30
  -2   1  -3 1328.07   31.10
  -3   1  -3 1100.29   26.20
  -3   1  -3 1122.89   26.20
  -4   1  -3    4.10    0.90
  -4   1  -3    3.30    0.90
  -5   1  -3   92.59    3.40
  -5   1  -3   98.79    3.70
  -6   1  -3    1.60    1.60
  -7   0   3    2.50    2.70
  -6   0   3   64.19    3.60
  -5   0   3   32.40    2.10
  -4   0   3  827.12   19.70
  -3   0   3  383.96    9.40
   1   0  -3 1076.39   25.10
  -1   0   3 1060.79   25.10
   0   0  -3    6.80    0.60
   0   0  -3    5.60    0.60
   0   0   3    6.50    0.60
   0   0   3    6.70    0.60
  -1   0  -3    7.50    0.80
  -1   0  -3    4.20    0.50
   1   0   3    4.20    0.50
   1   0   3    5.00    0.50
  -2   0  -3  336.77    8.40
  -2   0  -3  339.47    8.40
  -3   0  -3    2.80    0.90
  -3   0  -3    3.20    0.90
  -4   0  -3  259.27    7.20
  -4   0  -3  278.57    7.30
  -5   0  -3   70.59    3.30
  -6   0  -3    0.50    1.80
  -7   1   3    7.00    2.30
  -6   1   3   12.60    1.50
  -5   1   3    4.30    0.90
  -1   1   3   40.80    1.40
   0  -1  -3  121.09    3.40
   0   1   3  116.59    3.40
   0   1   3  120.79    3.50
  -1  -1  -3  387.66    9.80
  -1  -1  -3  389.86    9.80
   1   1   3  402.06    9.80
   1   1   3  405.56    9.80
  -2  -1  -3  616.04   14.60
  -2  -1  -3  615.04   14.60
   2   1   3  597.04   14.30
   2   1   3  562.04   14.50
  -3  -1  -3  109.49    3.70
  -4  -1  -3    0.70    1.30
  -5  -1  -3   18.80    2.10
  -6  -1  -3    0.20    2.00
  -7   2   3  -14.30   23.70
  -6   2   3   35.00   13.40
   1  -2  -3  356.56    8.70
  -1   2   3  348.27    8.80
   0  -2  -3   45.90    1.70
   0   2   3   45.40    1.80
  -1  -2  -3  196.18    5.50
   1   2   3  201.98    5.50
   1   2   3  208.28    5.60
  -2  -2  -3  403.56   10.40
   2   2   3  395.46   10.50
   2   2   3  416.56   10.20
  -3  -2  -3   13.40    1.60
  -4  -2  -3  518.75   13.60
  -5  -2  -3   38.30    3.30
  -6  -2  -3   15.90    2.80
  -7   3   3   11.00   18.40
  -3   3   3  384.16    9.40
  -2   3   3 2079.09   48.70
   1  -3  -3   27.50    1.40
  -1   3   3   28.00    1.50
   0  -3  -3 1935.01   45.40
   0   3   3 1913.91   45.40
  -1  -3  -3  203.68    5.70
   1   3   3  198.08    5.80
  -2  -3  -3  252.17    7.20
   2   3   3  254.77    7.40
   2   3   3  251.77    6.90
  -3  -3  -3  136.39    4.80
   3   3   3  135.09    4.30
   3   3   3  134.79    3.90
  -4  -3  -3  340.67    9.80
  -5  -3  -3    4.20    2.00
  -4   4   3    5.50    1.00
  -3   4   3  248.98    6.50
  -2   4   3  305.77    7.90
   1  -4  -3 2258.07   53.19
  -1   4   3 2265.77   53.19
   0  -4  -3 3465.75   81.49
   0   4   3 3490.15   81.49
  -1  -4  -3  123.59    4.20
   1   4   3  122.29    4.30
  -2  -4  -3 1219.48   30.10
   2   4   3 1233.48   30.20
   2   4   3 1245.58   29.90
  -3  -4  -3   18.30    2.10
   3   4   3   14.70    1.50
   3   4   3   15.40    2.00
  -4  -4  -3   33.80    3.40
  -5  -4  -3   34.30    3.30
  -6  -4  -3   44.90    4.20
  -6   5   3   28.30    2.50
  -5   5   3  186.68    5.40
  -4   5   3  378.86    9.70
  -3   5   3  122.29    3.90
   2  -5  -3   97.69    3.10
  -2   5   3   98.39    3.40
   1  -5  -3  951.00   23.10
  -1   5   3  948.91   23.10
   0  -5  -3  125.69    4.20
   0   5   3  123.49    4.30
  -1  -5  -3 1443.66   35.00
   1   5   3 1444.06   35.00
  -2  -5  -3 1097.99   26.80
   2   5   3 1056.49   26.90
  -3  -5  -3   49.20    3.60
   3   5   3   48.00    2.90
   3   5   3   40.90    3.70
  -4  -5  -3  119.19    5.60
   4   5   3  119.39    3.80
  -5  -5  -3    2.80    2.60
  -6   6   3    6.80    1.80
  -5   6   3  318.17    8.60
  -4   6   3  108.19    3.90
  -3   6   3  439.16   11.30
   2  -6  -3  496.05   12.30
  -2   6   3  482.35   12.60
   1  -6  -3    8.10    1.30
  -1   6   3    7.30    1.30
   0  -6  -3   22.80    2.20
   0   6   3   23.10    2.30
  -1  -6  -3  262.87    8.00
   1   6   3  269.57    8.20
  -2  -6  -3   -0.90    1.60
   2   6   3   -2.80    1.70
  -3  -6  -3  288.97    9.30
   3   6   3  278.67    8.50
   3   6   3  287.57    9.30
  -4  -6  -3   68.69    5.10
   4   6   3   65.89    4.00
   4   6   3   68.49    3.40
  -5  -6  -3   -1.80    2.80
  -6   7   3    3.20    2.00
  -5   7   3   13.10    2.00
  -4   7   3   63.49    3.30
  -3   7   3  343.57    9.40
   2  -7  -3  129.49    4.40
  -2   7   3  126.99    4.70
   1  -7  -3   78.39    3.60
  -1   7   3   77.59    3.70
   0  -7  -3  137.09    5.10
   0   7   3  131.99    5.10
  -1  -7  -3   87.59    4.50
   1   7   3   89.79    4.50
  -2  -7  -3  136.69    5.70
   2   7   3  136.19    6.00
  -3  -7  -3   -2.70    2.10
   3   7   3   -1.00    2.50
   3   7   3    4.50    2.00
  -4  -7  -3   26.10    3.60
   4   7   3   18.60    3.00
   4   7   3   27.70    2.50
  -5  -7  -3   -1.00    3.30
  -6   8   3    4.40    2.30
  -5   8   3   18.00    2.40
  -4   8   3   13.00    2.00
   3  -8  -3   13.40    1.40
  -3   8   3   13.70    2.20
   2  -8  -3  138.09    4.80
  -2   8   3  124.99    5.00
   1  -8  -3    5.70    1.80
  -1   8   3    6.20    1.90
   0  -8  -3   97.29    4.70
   0   8   3   91.79    4.70
  -1  -8  -3  105.09    5.20
   1   8   3  102.69    5.20
  -2  -8  -3   11.50    2.60
   2   8   3   13.20    2.80
  -3  -8  -3  347.07   11.60
   3   8   3  346.37   11.00
   3   8   3  383.86   12.00
  -4  -8  -3   52.79    5.60
   4   8   3   41.90    4.10
   4   8   3   52.19    4.40
  -6   9   3    0.60    2.90
  -5   9   3    1.80    2.30
  -4   9   3   78.79    4.60
   3  -9  -3  254.57    7.30
  -3   9   3  264.37    8.30
   2  -9  -3   -1.00    1.50
  -2   9   3   -3.00    1.90
   1  -9  -3  357.06   10.50
  -1   9   3  341.47   10.50
   0  -9  -3   17.40    2.60
  -1  -9  -3   55.09    4.40
   1   9   3   46.10    4.60
  -2  -9  -3   75.19    5.20
   2   9   3   81.09    5.70
  -3  -9  -3  221.48    9.00
   3   9   3  232.98    9.40
  -4  -9  -3    3.70    3.40
   4   9   3   13.00    3.00
   4   9   3    2.10    3.40
  -6  10   3    0.20    3.60
  -5  10   3   -7.20    2.90
  -4  10   3   66.29    5.00
   3 -10  -3   43.90    3.20
  -3  10   3   36.80    4.50
   2 -10  -3  377.56   10.90
  -2  10   3  360.66   11.30
   1 -10  -3  717.73   18.90
  -1  10   3  685.93   18.90
   0 -10  -3   32.20    3.40
   0  10   3   26.50    3.30
  -1 -10  -3  300.47   10.30
   1  10   3  287.37   10.40
  -2 -10  -3   -3.50    2.70
   2  10   3   -2.60    2.80
  -3 -10  -3   36.10    4.60
   3  10   3   40.20    4.30
   3  10   3   41.40    4.90
  -4 -10  -3   26.70    4.90
   4  10   3   23.60    4.50
  -5  11   3   35.40    4.30
  -4  11   3    9.00    3.20
   3 -11  -3    5.00    2.00
  -3  11   3    7.50    2.90
   2 -11  -3  211.28    7.80
  -2  11   3  208.68    8.20
   1 -11  -3   43.60    3.90
  -1  11   3   38.60    3.90
   0 -11  -3  336.97   11.20
   0  11   3  323.77   11.10
  -1 -11  -3  354.46   12.50
   1  11   3  393.46   12.80
  -2 -11  -3   22.50    4.10
   2  11   3   30.80    4.30
  -3 -11  -3   45.60    5.50
   3  11   3   43.70    5.40
   3  11   3   49.30    5.20
  -5  12   3    6.30    4.30
  -4  12   3   56.49    5.00
   3 -12  -3   31.10    3.20
  -3  12   3   26.60    4.20
  -2  12   3   -0.20    3.00
   1 -12  -3    9.20    3.00
  -1  12   3    7.80    3.30
   0 -12  -3   84.19    6.60
   0  12   3  104.49    7.00
   1  12   3    1.50    3.50
   2  12   3  100.79    8.00
  -3 -12  -3   30.40    5.60
   3  12   3   33.90    5.50
   3  12   3   28.30    5.20
  -4  13   3   38.10    5.30
   3 -13  -3    5.00    2.90
  -3  13   3    1.40    3.80
   2 -13  -3   21.80    3.80
  -2  13   3   13.00    4.00
   1 -13  -3   -0.40    3.20
  -1  13   3   -2.20    3.50
   0 -13  -3    3.50    3.70
   0  13   3   11.90    4.30
   1  13   3   37.30    5.40
   2  13   3   -7.00    4.50
  -4  14   3    2.30    5.30
   3 -14  -3   12.50    4.00
  -3  14   3   19.40    4.90
   2 -14  -3    8.60    4.10
  -2  14   3    4.20    4.50
   1 -14  -3   -1.50    3.90
  -1  14   3   -6.50    4.10
   0  14   3   13.30    4.80
  -1 -14  -3   -6.40    4.30
   1  14   3    9.50    5.10
   2 -15  -3   36.70    5.70
  -2  15   3   27.60    6.00
   0  16  -4    1.40    5.00
   0 -16   4    6.30    4.50
   1 -16   4   13.30    4.30
  -2  16  -4   11.60    5.50
   2 -16   4   12.90    4.70
  -3  16  -4   37.00    6.60
   3 -16   4   36.10    5.70
   2  15  -4    2.70    5.00
   1  15  -4   58.39    6.40
  -1 -15   4   73.59    7.80
   0  15  -4    1.10    4.60
   0 -15   4    2.30    3.80
  -1  15  -4   10.30    4.50
   1 -15   4   12.60    4.20
  -2  15  -4    5.00    4.70
   2 -15   4    6.00    3.90
  -3  15  -4   37.60    5.80
   3 -15   4   32.70    4.30
  -4  15  -4    0.70    5.40
   2  14  -4   32.30    5.40
   0  14  -4    3.00    3.90
   0 -14   4    3.90    3.50
  -1  14  -4    5.00    3.90
   1 -14   4   13.50    3.60
  -2  14  -4   -2.90    3.80
   2 -14   4   -5.10    3.10
  -3  14  -4    5.70    4.30
   3 -14   4   -1.10    3.20
  -4  14  -4   15.30    5.10
   3  13  -4    6.40    4.60
  -3 -13   4   16.50    4.60
   2  13  -4   49.70    5.50
   1  13  -4   -4.80    3.40
  -1 -13   4    8.50    3.50
   0  13  -4   24.70    4.10
   0 -13   4   20.50    3.80
  -1  13  -4    5.50    3.50
   1 -13   4    6.20    3.00
  -2  13  -4   29.30    4.50
   2 -13   4   25.50    3.70
  -3  13  -4   21.80    4.40
   3 -13   4   22.60    3.00
  -4  13  -4    5.60    4.00
  -5  13  -4   20.90    5.00
   4  12  -4    8.70    4.50
  -4 -12   4   10.40    5.00
   3  12  -4    1.70    3.90
  -3 -12   4    6.20    3.80
   2  12  -4   59.89    5.40
  -2 -12   4   56.59    5.10
   1  12  -4  204.98    9.10
  -1 -12   4  206.38    8.70
   0  12  -4   -2.40    2.70
   0 -12   4   -0.50    2.70
  -1  12  -4   37.60    4.30
   1 -12   4   47.40    4.80
  -2  12  -4   -6.80    2.80
   2 -12   4   -4.00    2.40
  -3  12  -4    2.30    3.10
   3 -12   4    2.80    2.10
  -4  12  -4   48.40    4.80
  -5  12  -4   30.80    4.60
   4  11  -4    4.00    3.80
  -4 -11   4    4.20    4.00
   3  11  -4   -1.70    3.20
  -3 -11   4    4.30    3.30
   2  11  -4  277.57   10.70
  -2 -11   4  301.67   10.70
   1  11  -4   74.49    5.60
  -1 -11   4   73.29    5.40
   0  11  -4  440.56   13.30
   0 -11   4  412.36   15.00
  -1  11  -4  373.96   12.30
   1 -11   4  388.96   11.80
  -2  11  -4   30.10    3.50
   2 -11   4   32.50    3.20
  -3  11  -4   53.59    5.20
   3 -11   4   49.40    3.20
  -4  11  -4   14.50    3.40
  -5  11  -4    0.40    3.30
   4  10  -4   90.29    6.50
  -4 -10   4   98.09    7.30
   3  10  -4   11.10    3.70
  -3 -10   4    9.50    3.30
   2  10  -4   66.19    5.40
  -2 -10   4   63.69    5.30
  -1 -10   4   49.40    5.10
   0  10  -4  824.42   22.30
   0 -10   4  851.41   22.20
  -1  10  -4   27.40    3.20
   1 -10   4   30.90    3.20
  -2  10  -4  575.84   15.90
   2 -10   4  565.34   15.20
  -3  10  -4  201.78    7.60
   3 -10   4  205.68    5.70
  -4  10  -4   12.80    3.00
  -5  10  -4    3.80    3.00
  -6  10  -4   -1.30    3.40
  -5  -9   4   33.60    4.70
   4   9  -4  404.96   12.50
  -4  -9   4  437.36   13.70
   3   9  -4    2.40    2.70
  -3  -9   4    7.30    2.80
   2   9  -4  371.46   11.60
  -2  -9   4  353.46   11.50
   1   9  -4    4.50    2.30
  -1  -9   4    6.20    2.20
   0   9  -4  158.68    6.60
   0  -9   4  161.48    6.30
  -1   9  -4  140.19    6.00
   1  -9   4  148.49    5.80
  -2   9  -4  441.16   12.60
   2  -9   4  443.26   12.00
  -3   9  -4   -1.70    1.90
  -4   9  -4  126.89    5.60
  -5   9  -4   14.00    3.00
  -5  -8   4   98.59    7.10
   4   8  -4  129.69    5.60
  -4  -8   4  121.09    6.90
   3   8  -4   95.49    5.30
  -3  -8   4   96.39    5.60
   2   8  -4  805.92   21.40
  -2  -8   4  813.02   21.40
   1   8  -4   45.80    4.00
  -1  -8   4   44.30    3.80
   0   8  -4   54.29    3.80
   0  -8   4   61.79    3.80
  -1   8  -4   -2.00    1.60
   1  -8   4   -3.90    1.50
  -2   8  -4    7.70    2.00
   2  -8   4   10.30    1.70
  -3   8  -4   85.99    4.30
  -4   8  -4   24.80    2.60
  -5   8  -4   -0.80    2.10
  -6   8  -4   -3.40    2.40
  -5  -7   4    2.30    3.10
   4   7  -4   15.90    2.00
  -4  -7   4    6.30    4.20
   3   7  -4   96.39    4.80
  -3  -7   4  108.49    5.30
   2   7  -4   15.70    2.40
  -2  -7   4   15.00    2.40
   1   7  -4  107.99    4.80
  -1  -7   4  114.49    4.80
   0   7  -4  192.28    6.40
   0  -7   4  183.38    6.30
  -1   7  -4  307.97    9.00
   1  -7   4  293.37    8.70
  -2   7  -4  144.99    5.30
   2  -7   4  151.98    4.60
  -3   7  -4    7.60    1.80
  -4   7  -4  136.89    5.10
  -5   7  -4   15.70    2.20
  -6   7  -4    3.60    2.10
  -6  -6   4    9.80    3.70
  -5  -6   4   18.10    3.70
   4   6  -4    0.90    1.10
  -4  -6   4    1.10    2.10
   3   6  -4  214.18    6.70
  -3  -6   4  209.38    7.40
   2   6  -4  888.51   22.50
  -2  -6   4  899.41   22.80
   1   6  -4    5.90    1.60
  -1  -6   4    5.40    1.50
   0   6  -4   81.09    3.80
   0  -6   4   85.89    3.80
  -1   6  -4   36.40    2.60
   1  -6   4   34.10    2.40
  -2   6  -4   -0.70    1.10
   2  -6   4   -0.50    0.70
  -3   6  -4  330.27    9.00
  -4   6  -4  214.08    6.30
  -5   6  -4   21.90    2.00
  -6   6  -4   49.50    3.20
  -6  -5   4    5.60    3.20
  -5  -5   4   -4.30    2.20
  -4  -5   4   25.80    2.70
   3   5  -4  923.41   22.50
  -3  -5   4  925.31   23.30
   2   5  -4  122.89    4.30
  -2  -5   4  118.39    4.50
   1   5  -4 1955.90   46.60
  -1  -5   4 1943.01   46.60
   0   5  -4 1390.36   33.90
   0  -5   4 1413.56   33.90
  -1   5  -4  136.09    4.50
   1  -5   4  137.79    4.40
  -2   5  -4  193.08    5.80
   2  -5   4  200.28    4.90
   2  -5   4  200.18    5.00
  -3   5  -4  138.49    4.30
  -4   5  -4    6.00    1.30
  -5   5  -4  185.28    5.10
  -5   5  -4  170.88    5.20
  -6   5  -4   52.99   17.80
  -6   5  -4   53.59   19.20
  -6  -4   4   13.20    3.20
  -5  -4   4  112.59    5.50
  -4  -4   4   12.80    2.10
   3   4  -4  333.27    8.50
  -3  -4   4  330.17    9.30
   2   4  -4  243.38    6.70
  -2  -4   4  238.88    6.90
   1   4  -4 4029.70  110.99
  -1  -4   4 3787.42  110.09
   0   4  -4   33.50    2.00
   0  -4   4   33.60    1.90
  -1   4  -4 4253.47   98.69
   1  -4   4 4187.48   98.59
  -2   4  -4  732.63   17.80
  -3   4  -4  123.39    3.90
  -3   4  -4  136.69    3.70
  -4   4  -4   16.90    1.70
  -4   4  -4   20.90    1.30
  -5   4  -4   22.00    1.70
  -5   4  -4   22.60    1.90
  -6   4  -4   -0.30    1.40
  -6  -3   4   43.60    3.70
  -5  -3   4  437.86   12.10
  -4  -3   4   30.30    2.70
  -3  -3   4  731.23   18.10
   2   3  -4    0.70    0.70
  -2  -3   4    0.60    0.80
   1   3  -4  665.63   16.30
  -1  -3   4  673.23   16.40
   0   3  -4   73.79    2.50
  -1   3  -4 5233.88  131.39
   1  -3   4 5015.40  126.89
   1  -3   4 4960.00  130.09
  -2   3  -4   26.30    1.50
  -2   3  -4   26.90    1.20
  -3   3  -4  575.84   14.10
  -3   3  -4  596.14   14.00
  -4   3  -4  132.49    3.80
  -4   3  -4  139.59    3.70
  -5   3  -4    0.70    1.00
  -5   3  -4   -0.20    0.90
  -6   3  -4   -0.90    1.30
  -6   3  -4    1.10    1.70
  -6  -2   4   75.09    4.90
  -5  -2   4   97.69    4.30
  -4  -2   4  251.27    7.00
  -3  -2   4 1307.77   31.10
   2   2  -4  181.38    4.80
  -2  -2   4  187.78    5.00
   1   2  -4  228.18    5.90
  -1  -2   4  223.38    5.90
   0  -2   4  107.39    3.10
  -1   2  -4   76.69    2.30
  -1   2  -4   72.99    2.40
   1  -2   4   72.19    2.30
   1  -2   4   75.69    2.20
  -2   2  -4  161.88    4.20
  -2   2  -4  160.18    4.30
  -3   2  -4  177.98    4.70
  -3   2  -4  175.18    4.60
  -4   2  -4   -0.20    0.80
  -4   2  -4    0.90    0.80
  -5   2  -4    7.90    1.50
  -5   2  -4    7.80    1.30
  -6   2  -4   12.60    1.80
  -6  -1   4   -1.00    1.90
  -5  -1   4   15.00    1.60
  -4  -1   4  132.99    4.10
  -3  -1   4   36.90    1.80
  -2  -1   4  273.77    6.90
   1   1  -4  232.78    6.00
  -1  -1   4  235.58    6.00
   0   1  -4  231.48    6.00
   0  -1   4  233.08    6.00
  -1   1  -4  145.89    3.80
  -1   1  -4  142.99    3.90
   1  -1   4  138.79    3.80
   1  -1   4  137.49    3.80
  -2   1  -4   91.99    2.80
  -2   1  -4   92.09    2.70
  -3   1  -4  406.26   10.10
  -3   1  -4  414.96   10.20
  -4   1  -4   65.09    2.70
  -4   1  -4   66.29    2.50
  -5   1  -4    4.00    1.70
  -5   1  -4    3.00    1.40
  -6   1  -4   -0.60    2.60
  -7   0   4   10.40    2.80
  -6   0   4    9.50    1.90
  -5   0   4    0.10    1.00
  -4   0   4  115.89    3.50
  -3   0   4  632.14   15.20
  -2   0   4    5.90    0.70
   1   0  -4   19.50    1.00
  -1   0   4   20.50    1.10
   0   0  -4   98.79    2.80
   0   0   4   91.29    2.80
   0   0   4   92.39    2.70
  -1   0  -4   13.80    1.10
  -1   0  -4   13.20    1.00
   1   0   4   12.40    1.00
   1   0   4   12.00    0.90
  -2   0  -4 1318.37   30.00
  -2   0  -4 1282.07   29.90
   2   0   4 1243.68   29.50
   2   0   4 1211.48   29.70
  -3   0  -4  560.14   13.90
  -3   0  -4  566.94   14.00
  -4   0  -4   84.69    3.30
  -4   0  -4   91.39    3.50
  -5   0  -4  210.48    6.40
  -6   0  -4    1.20    1.90
  -7   1   4    6.90    2.30
  -6   1   4    1.10    1.30
  -5   1   4   75.89    2.70
  -4   1   4  543.25   13.20
  -3   1   4   63.59    2.10
  -1   1   4 2109.69   49.40
   0  -1  -4   78.09    2.50
   0   1   4   77.09    2.50
   0   1   4   77.89    2.50
  -1  -1  -4   88.79    3.00
  -1  -1  -4   91.19    2.90
   1   1   4   92.79    2.90
   1   1   4   91.09    2.90
  -2  -1  -4  526.85   13.00
  -2  -1  -4  523.05   12.90
   2   1   4  516.45   12.90
   2   1   4  509.25   13.00
  -3  -1  -4   44.30    2.30
  -4  -1  -4  666.53   16.70
  -5  -1  -4  132.09    5.00
  -6  -1  -4   25.80    2.80
  -7   2   4    8.80    1.90
  -6   2   4   59.99    2.80
  -5   2   4    5.30    1.10
  -2   2   4 3279.27   86.79
   1  -2  -4   30.10    1.50
  -1   2   4   30.30    1.50
   0  -2  -4 3899.61  101.69
   0   2   4 3654.83  100.99
  -1  -2  -4 1175.48   28.50
   1   2   4 1197.68   28.50
   1   2   4 1203.28   28.50
  -2  -2  -4  390.56   10.10
   2   2   4  389.66   10.20
   2   2   4  381.56    9.80
  -3  -2  -4   38.40    2.50
  -4  -2  -4  111.79    4.40
  -5  -2  -4   -1.00    1.70
  -6  -2  -4   67.69    5.00
  -7   3   4   43.00   22.20
  -6   3   4  169.38    5.10
  -3   3   4    3.40    0.80
  -2   3   4  319.27    8.10
   1  -3  -4  637.64   16.10
  -1   3   4  688.63   16.20
   0  -3  -4 3094.59   72.49
  -1  -3  -4    2.40    0.90
   1   3   4    2.30    1.00
   1   3   4    2.60    0.90
  -2  -3  -4 1023.50   25.30
   2   3   4 1049.59   25.10
   2   3   4 1029.80   25.40
  -3  -3  -4  247.98    7.20
   3   3   4  236.98    6.40
   3   3   4  222.38    6.80
  -4  -3  -4   -0.60    1.60
  -5  -3  -4   -1.90    2.00
  -6  -3  -4    0.80    2.70
  -7   4   4   26.90   23.40
  -7   4   4   27.40   24.30
  -6   4   4   46.40    3.00
  -6   4   4   39.30    2.90
  -5   4   4  132.89    4.20
  -4   4   4  665.83   16.20
  -3   4   4    0.70    0.80
   2  -4  -4  224.48    5.90
  -2   4   4  221.98    6.10
   1  -4  -4   14.70    1.40
  -1   4   4   12.60    1.20
   0  -4  -4    3.70    0.90
   0   4   4    2.60    0.90
  -1  -4  -4  732.73   18.30
   1   4   4  721.23   18.20
  -2  -4  -4  205.78    6.50
   2   4   4  205.18    6.30
   2   4   4  203.38    6.60
  -3  -4  -4    1.70    1.50
   3   4   4    1.10    1.70
   3   4   4    3.60    1.30
  -4  -4  -4   37.00    3.10
  -5  -4  -4   13.20    4.00
  -6   5   4    1.20    1.70
  -5   5   4  100.29    3.80
  -4   5   4   49.30    2.60
  -3   5   4   91.19    3.30
   2  -5  -4  302.17    8.00
  -2   5   4  307.27    8.20
   1  -5  -4  423.76   11.10
  -1   5   4  434.56   11.20
   0  -5  -4  237.68    7.00
   0   5   4  249.18    7.10
  -1  -5  -4    8.30    1.50
   1   5   4    6.60    1.50
  -2  -5  -4  250.27    7.70
   2   5   4  244.78    7.50
   2   5   4  241.48    7.80
  -3  -5  -4   55.99    3.80
   3   5   4   60.29    4.10
   3   5   4   59.59    3.40
  -4  -5  -4    0.20    2.20
   4   5   4   -3.20    1.10
   4   5   4   -0.40    1.40
  -5  -5  -4   -1.70    2.40
  -6   6   4   -1.60    1.80
  -5   6   4   43.30    3.10
  -4   6   4  175.88    5.50
  -3   6   4    3.10    1.30
   2  -6  -4   -1.50    0.90
  -2   6   4   -1.00    1.20
   1  -6  -4   43.80    2.60
  -1   6   4   44.70    2.70
   0  -6  -4    1.20    1.10
   0   6   4    2.30    1.30
  -1  -6  -4  906.71   23.20
   1   6   4  934.91   23.30
  -2  -6  -4  590.74   15.80
   2   6   4  578.14   15.90
  -3  -6  -4  102.09    5.20
   3   6   4  108.29    4.70
   3   6   4  111.69    5.50
  -4  -6  -4  219.18    8.00
   4   6   4  192.68    6.90
   4   6   4  202.98    6.30
  -5  -6  -4   -2.30    2.90
  -6   7   4    4.30    2.20
  -5   7   4  124.09    5.00
  -4   7   4    3.90    1.60
  -3   7   4  461.85   12.30
   2  -7  -4  477.35   12.60
  -2   7   4  490.25   12.80
   1  -7  -4  235.78    7.30
  -1   7   4  240.38    7.40
   0  -7  -4   74.09    3.90
   0   7   4   73.69    3.90
  -1  -7  -4  296.47    9.30
   1   7   4  300.57    9.20
  -2  -7  -4    9.80    2.20
   2   7   4   12.00    2.50
  -3  -7  -4  489.65   14.20
   3   7   4  475.45   13.60
   3   7   4  490.95   14.30
  -4  -7  -4  135.79    6.70
   4   7   4  122.49    5.20
   4   7   4  107.19    6.10
  -5  -7  -4   39.80    4.50
  -6   8   4   -0.70    2.40
  -5   8   4   15.90    2.50
  -4   8   4   60.59    3.80
   3  -8  -4  555.24   14.10
  -3   8   4  575.04   14.90
   2  -8  -4    6.10    1.60
  -2   8   4    3.50    1.80
   1  -8  -4 1282.27   31.70
  -1   8   4 1287.77   31.80
   0  -8  -4  375.36   11.10
   0   8   4  377.86   11.10
  -1  -8  -4  240.68    8.20
   1   8   4  236.18    8.30
  -2  -8  -4    0.60    2.20
   2   8   4    6.60    2.70
  -3  -8  -4  119.29    6.70
   3   8   4  132.99    7.00
   3   8   4  133.09    6.20
  -4  -8  -4   -1.80    3.00
   4   8   4    1.30    3.20
   4   8   4    2.70    2.30
  -6   9   4    5.40    3.10
  -5   9   4   35.20    3.30
  -4   9   4    4.70    2.30
   3  -9  -4   58.29    3.20
  -3   9   4   65.49    4.30
   2  -9  -4  284.97    8.60
  -2   9   4  275.37    8.90
   1  -9  -4  801.72   20.10
  -1   9   4  718.03   21.70
   0  -9  -4   -0.80    1.90
   0   9   4   -1.40    1.80
  -1  -9  -4  419.66   12.70
   1   9   4  406.36   12.60
  -2  -9  -4   69.79    5.50
   2   9   4   56.79    5.40
  -3  -9  -4    6.90    3.20
   3   9   4   10.00    3.50
   3   9   4    9.40    2.90
  -4  -9  -4    5.70    3.60
   4   9   4    2.20    2.80
   4   9   4   -1.90    3.60
  -6  10   4   18.60    4.10
  -5  10   4   60.59    6.00
  -4  10   4    2.50    3.00
   3 -10  -4   24.50    2.40
  -3  10   4   23.90    3.10
   2 -10  -4   20.10    2.70
  -2  10   4   20.30    2.90
   1 -10  -4   -2.80    2.00
  -1  10   4   -3.40    2.40
   0 -10  -4   90.79    5.50
   0  10   4   84.49    5.30
  -1 -10  -4  130.09    6.90
   1  10   4  125.79    7.00
  -2 -10  -4   -3.10    2.80
   2  10   4    1.80    3.20
  -3 -10  -4    8.30    3.70
   3  10   4   14.40    4.00
   3  10   4   10.70    3.60
  -5  11   4   -4.30    3.50
  -4  11   4   13.30    3.50
   3 -11  -4   30.00    3.00
  -3  11   4   24.80    3.60
   2 -11  -4   38.20    3.60
  -2  11   4   37.90    4.00
   1 -11  -4   27.30    3.50
  -1  11   4   35.80    3.80
   0 -11  -4    5.20    2.90
   0  11   4    1.00    3.00
  -2 -11  -4   10.80    3.50
   2  11   4   26.20    4.30
  -3 -11  -4    3.60    4.10
   3  11   4    6.90    4.30
   3  11   4   -0.70    3.80
  -5  12   4   15.00    4.50
  -4  12   4   -0.90    3.60
   3 -12  -4    3.70    2.60
  -3  12   4    2.90    3.50
   2 -12  -4    1.50    2.70
  -2  12   4   -4.70    3.00
   1 -12  -4   -5.50    2.70
  -1  12   4    0.80    3.00
   0 -12  -4  122.49    7.40
   0  12   4  133.49    7.60
   1  12   4  126.59    8.30
   2  12   4   33.40    5.10
  -4  13   4   45.60    5.60
   3 -13  -4   47.20    4.30
  -3  13   4   40.90    5.00
   2 -13  -4    8.30    3.50
  -2  13   4    8.60    3.90
   1 -13  -4   -1.80    3.40
  -1  13   4   -2.60    3.80
   0  13   4   59.59    5.70
   1  13   4    3.10    4.20
  -2 -13  -4  150.78   12.10
   2  13   4  147.49   10.10
   3 -14  -4   -2.60    3.80
  -3  14   4    2.90    4.70
   2 -14  -4  145.99    8.90
  -2  14   4  139.29    9.30
   1 -14  -4   -5.70    3.70
   0 -14  -4   26.60    5.50
   0  14   4   18.30    5.20
  -1 -14  -4    9.30    5.20
   1  14   4   -6.90    4.80
   0  16  -5    3.00    5.50
   0 -16   5   -0.40    4.20
  -1  16  -5   15.80    5.70
   1 -16   5    4.50    4.30
  -2  16  -5    5.20    5.40
   2 -16   5    7.10    4.50
  -3  16  -5    0.20    5.60
   3 -16   5   -1.20    4.20
   2  15  -5   18.10    5.40
  -2 -15   5   14.30    5.70
   1  15  -5   -2.70    4.60
  -1 -15   5   14.20    4.60
   0  15  -5    3.70    4.60
   0 -15   5   -1.00    3.30
  -1  15  -5    7.00    4.50
   1 -15   5   10.90    3.90
  -2  15  -5    3.30    4.50
   2 -15   5   -4.10    3.60
  -3  15  -5   35.90    5.60
   3 -15   5   38.80    4.40
  -4  15  -5   14.80    5.60
   2  14  -5    1.90    4.50
   1  14  -5  108.09    8.50
   0  14  -5   13.00    4.20
   0 -14   5   14.90    3.90
  -1  14  -5   12.80    4.20
   1 -14   5   17.90    3.80
  -2  14  -5    7.60    3.90
   2 -14   5    1.90    3.20
  -3  14  -5   48.50    5.60
   3 -14   5   54.29    5.60
  -4  14  -5    1.70    4.70
   3  13  -5   38.50    5.50
  -3 -13   5   29.00    5.00
   2  13  -5   86.09    7.80
   1  13  -5  351.46   12.60
  -1 -13   5  348.57   12.20
   0  13  -5    2.20    3.30
   0 -13   5   -1.20    2.90
  -1  13  -5  207.78    9.40
   1 -13   5  212.68    8.60
  -2  13  -5    1.10    3.40
   2 -13   5    1.60    2.90
  -3  13  -5   19.60    4.30
   3 -13   5   21.00    3.00
  -4  13  -5   13.80    4.40
  -5  13  -5   11.40    4.70
   4  12  -5    5.30    4.30
  -4 -12   5    0.70    4.30
   3  12  -5   21.10    4.50
  -3 -12   5   20.70    4.30
   2  12  -5  105.39    7.60
  -2 -12   5  116.29    7.00
   1  12  -5   38.00    4.50
  -1 -12   5   42.90    4.20
   0  12  -5  321.27   11.40
   0 -12   5  330.77   11.10
  -1  12  -5  337.97   11.60
   1 -12   5  360.56   11.40
  -2  12  -5    0.80    3.20
   2 -12   5    3.10    2.70
  -3  12  -5   85.59    6.60
   3 -12   5   73.39    4.40
  -4  12  -5   -5.70    3.50
  -5  12  -5   -2.10    3.80
   4  11  -5   81.19    7.40
  -4 -11   5   99.99    7.90
   3  11  -5   84.49    7.10
  -3 -11   5   95.09    7.00
   2  11  -5    5.40    3.30
  -2 -11   5    3.60    3.00
   1  11  -5   -5.70    2.50
  -1 -11   5    0.00    2.40
   0  11  -5  128.69    6.60
   0 -11   5  130.79    7.10
  -1  11  -5    2.20    2.70
   1 -11   5    1.70    2.40
  -2  11  -5  185.98    7.90
   2 -11   5  184.78    7.00
  -3  11  -5   91.39    6.10
   3 -11   5   91.59    4.00
  -5  11  -5    0.20    3.30
   4  10  -5  166.28    7.90
  -4 -10   5  168.98    8.70
   3  10  -5   32.60    5.00
  -3 -10   5   33.80    4.20
   2  10  -5   46.20    4.40
  -2 -10   5   43.50    4.20
   1  10  -5   94.69    6.80
  -1 -10   5   87.29    5.30
   0  10  -5   27.10    3.30
   0 -10   5   29.40    3.30
  -1  10  -5   88.39    5.10
   1 -10   5   94.89    5.00
  -2  10  -5    6.80    2.60
   2 -10   5    3.30    2.00
  -3  10  -5   19.40    3.00
   3 -10   5   19.80    1.70
  -4  10  -5    6.20    2.80
  -5  10  -5   -1.50    2.80
  -6  10  -5    6.60    3.60
  -5  -9   5    2.50    3.90
   4   9  -5    3.60    2.80
  -4  -9   5   -1.10    3.10
   3   9  -5   28.60    3.50
  -3  -9   5   31.90    3.80
   2   9  -5   50.89    4.80
  -2  -9   5   56.79    4.70
   1   9  -5   41.80    4.40
  -1  -9   5   50.29    4.30
   0   9  -5   64.19    4.60
   0  -9   5   67.39    4.40
  -1   9  -5    1.60    1.90
   1  -9   5    1.60    1.70
  -2   9  -5  385.46   11.50
   2  -9   5  391.06   10.90
  -3   9  -5  128.29    5.70
  -4   9  -5   25.20    3.10
  -5   9  -5   15.30    3.00
  -6   9  -5   -3.10    2.90
  -5  -8   5   35.60    4.50
   4   8  -5  209.88    7.30
  -4  -8   5  213.98    8.60
   3   8  -5   -2.00    2.00
  -3  -8   5    2.10    2.10
   2   8  -5  334.77   10.60
  -2  -8   5  340.17   10.70
   1   8  -5   92.79    5.00
  -1  -8   5  102.09    4.80
   0   8  -5   86.39    4.50
   0  -8   5   90.49    4.50
  -1   8  -5  113.29    5.00
   1  -8   5  111.29    4.70
  -2   8  -5  438.66   12.20
   2  -8   5  428.36   11.50
  -3   8  -5    6.10    1.90
  -4   8  -5  346.77   10.10
  -5   8  -5   27.50    2.80
  -6   8  -5   15.00    2.80
  -5  -7   5   40.80    4.30
   4   7  -5   30.90    2.90
  -4  -7   5   30.60    4.00
   3   7  -5  453.75   12.70
  -3  -7   5  469.25   13.40
   2   7  -5 1523.95   37.80
  -2  -7   5 1553.94   38.00
   1   7  -5   22.40    2.40
  -1  -7   5   21.60    2.30
   0   7  -5 1385.06   33.60
   0  -7   5 1343.87   33.50
  -1   7  -5   24.80    2.40
   1  -7   5   25.40    2.60
  -2   7  -5   47.90    3.30
   2  -7   5   45.20    2.50
  -3   7  -5  101.39    4.30
  -4   7  -5  176.78    6.00
  -5   7  -5   10.40    2.10
  -6   7  -5   57.09    4.10
  -6  -6   5   62.19    6.50
  -5  -6   5    0.50    3.00
   4   6  -5   27.00    2.10
  -4  -6   5   28.00    3.10
   3   6  -5  529.55   13.90
  -3  -6   5  530.85   14.60
   2   6  -5  223.18    7.10
  -2  -6   5  226.08    7.30
   1   6  -5 1222.88   29.90
  -1  -6   5 1201.98   29.90
   0   6  -5 2177.38   51.89
   0  -6   5 2161.28   51.89
  -1   6  -5   59.29    3.10
   1  -6   5   51.69    2.90
  -2   6  -5  540.95   14.20
   2  -6   5  557.44   13.50
   2  -6   5  550.64   13.60
  -3   6  -5    0.10    1.30
  -4   6  -5    2.10    1.50
  -5   6  -5   40.60    3.10
  -6   6  -5   10.00    2.00
  -6  -5   5   32.60    4.10
  -5  -5   5  131.99    6.20
  -4  -5   5  169.78    6.40
   3   5  -5   48.20    2.70
  -3  -5   5   49.20    3.40
   2   5  -5    0.70    1.10
  -2  -5   5    2.20    1.20
   1   5  -5  760.62   19.00
  -1  -5   5  751.42   19.00
   0   5  -5   35.20    2.40
   0  -5   5   35.90    2.30
  -1   5  -5  950.40   22.70
   1  -5   5  892.91   22.60
  -2   5  -5  765.72   19.30
   2  -5   5  792.62   18.70
   2  -5   5  789.02   18.60
  -3   5  -5   -1.60    1.10
  -4   5  -5   14.30    1.60
  -5   5  -5   11.30    1.50
  -5   5  -5   13.80    1.50
  -6   5  -5    7.00    1.80
  -6   5  -5    6.10    1.70
  -6  -4   5   17.50    3.40
  -5  -4   5  237.88    8.10
  -4  -4   5   53.29    3.50
   3   4  -5  254.27    6.80
  -3  -4   5  259.07    7.50
   2   4  -5  467.15   12.00
  -2  -4   5  480.75   12.30
   1   4  -5   73.29    2.90
  -1  -4   5   71.39    2.90
   0   4  -5   92.29    3.30
   0  -4   5   90.09    3.20
  -1   4  -5  103.19    3.50
   1  -4   5   98.09    3.50
  -2   4  -5   34.40    2.00
  -3   4  -5   45.50    1.90
  -3   4  -5   44.10    2.20
  -4   4  -5   43.00    2.20
  -4   4  -5   42.10    2.00
  -5   4  -5   39.50    2.50
  -5   4  -5   41.70    2.20
  -6   4  -5    2.40    1.50
  -6   4  -5    4.80    1.80
  -6  -3   5    3.00    2.60
  -5  -3   5   -1.90    1.80
  -4  -3   5  133.99    4.80
   3   3  -5  137.89    3.80
  -3  -3   5  142.69    4.60
   2   3  -5  168.18    4.80
  -2  -3   5  173.58    5.00
   1   3  -5  117.49    3.70
  -1  -3   5  119.29    3.70
   0   3  -5   23.00    1.40
   0  -3   5   22.50    1.40
   1  -3   5 2627.24   61.49
  -2   3  -5  226.28    5.90
  -2   3  -5  221.98    6.00
  -3   3  -5   84.79    2.90
  -3   3  -5   86.79    2.70
  -4   3  -5   48.50    2.30
  -4   3  -5   52.29    2.20
  -5   3  -5    4.80    1.40
  -5   3  -5    3.30    1.20
  -6   3  -5    1.40    1.60
  -6   3  -5    1.10    2.00
  -6  -2   5   40.90    4.30
  -5  -2   5  144.19    5.20
  -4  -2   5   12.60    1.50
  -3  -2   5  362.66    9.40
   2   2  -5  192.58    5.20
  -2  -2   5  197.98    5.40
   1   2  -5  286.17    7.30
  -1  -2   5  282.37    7.40
   0   2  -5   67.29    2.30
  -1   2  -5 1553.54   36.40
  -1   2  -5 1573.54   36.40
   1  -2   5 1499.95   36.30
   1  -2   5 1550.64   36.30
  -2   2  -5   81.69    2.60
  -2   2  -5   84.09    2.70
  -3   2  -5 1550.34   36.80
  -3   2  -5 1572.54   36.80
  -4   2  -5  103.39    3.50
  -4   2  -5  100.39    3.30
  -5   2  -5   80.69    3.70
  -5   2  -5   79.49    3.30
  -6   2  -5    6.90    1.90
  -6  -1   5   38.20    3.70
  -5  -1   5   33.90    2.50
  -4  -1   5  493.45   12.40
  -3  -1   5 1728.23   40.80
   2   1  -5  133.09    3.70
  -2  -1   5  141.39    3.90
  -1  -1   5 2394.16   56.09
   0   1  -5    0.20    0.50
   0  -1   5    0.60    0.50
   0  -1   5    0.70    0.50
  -1   1  -5  111.69    3.30
  -1   1  -5  116.39    3.40
   1  -1   5  108.79    3.30
   1  -1   5  117.19    3.30
  -2   1  -5  503.95   12.40
  -2   1  -5  504.25   12.40
   2  -1   5  500.75   12.10
   2  -1   5  509.55   12.10
  -3   1  -5  809.02   19.70
  -3   1  -5  823.72   19.80
  -4   1  -5   50.49    2.70
  -4   1  -5   49.99    2.40
  -5   1  -5  311.87    8.90
  -5   1  -5  302.07    8.40
  -6   1  -5    2.40    2.00
  -7   0   5   26.60    3.20
  -6   0   5    5.60    1.80
  -5   0   5    3.30    1.20
  -4   0   5  424.16   10.70
  -3   0   5  120.99    3.60
  -2   0   5 2581.24   60.39
   1   0  -5 2843.72   77.09
  -1   0   5 2783.72   77.29
   0   0  -5  109.79    3.40
   0   0  -5  110.99    3.30
   0   0   5  115.39    3.40
  -1   0  -5 1080.89   25.60
  -1   0  -5 1070.59   25.70
   1   0   5 1061.39   25.50
   1   0   5 1082.59   25.60
  -2   0  -5    5.80    0.90
  -2   0  -5    5.10    0.90
   2   0   5    6.90    0.90
   2   0   5    6.00    0.70
  -3   0  -5   56.19    2.50
  -3   0  -5   57.59    2.70
  -4   0  -5  217.68    6.60
  -4   0  -5  217.38    6.30
  -5   0  -5   67.69    3.60
  -6   0  -5    5.70    2.20
  -7   1   5   13.20    2.50
  -6   1   5  102.99    4.00
  -5   1   5  151.18    4.60
  -4   1   5   57.69    2.40
  -3   1   5   24.90    1.50
  -2   1   5  887.81   21.30
  -1   1   5    3.80    0.70
  -1   1   5    6.80    0.80
   0  -1  -5 2512.85   71.79
   0  -1  -5 2439.86   70.29
   0   1   5 2474.65   70.39
   0   1   5 2428.26   71.49
  -1  -1  -5 1722.43   40.30
  -1  -1  -5 1704.63   40.40
   1   1   5 1702.93   40.30
   1   1   5 1679.63   40.20
  -2  -1  -5   24.00    1.90
  -2  -1  -5   27.90    1.80
   2   1   5   29.40    1.60
   2   1   5   27.80    1.80
  -3  -1  -5   64.39    2.90
  -4  -1  -5   16.50    1.90
  -5  -1  -5   18.50    2.30
  -6  -1  -5    4.80    2.40
  -7   2   5   10.30    2.10
  -6   2   5  112.99    4.20
  -5   2   5   47.70    2.50
  -4   2   5  153.38    4.50
  -2   2   5   36.70    1.80
   1  -2  -5   46.00    1.90
  -1   2   5   44.40    2.00
   0  -2  -5  119.99    3.80
   0   2   5  120.89    3.80
   0   2   5  121.19    3.90
  -1  -2  -5   41.00    2.10
   1   2   5   41.00    2.10
   1   2   5   38.50    2.10
  -2  -2  -5  139.59    4.60
   2   2   5  142.59    4.60
   2   2   5  146.39    4.40
  -3  -2  -5   74.59    3.30
   3   2   5   63.09    2.90
   3   2   5   71.69    2.50
  -4  -2  -5   80.39    3.90
  -5  -2  -5    1.70    1.90
  -7   3   5    5.40    1.90
  -6   3   5    1.80    1.60
  -5   3   5   56.79    2.90
  -3   3   5  177.28    5.10
  -2   3   5  141.39    4.20
   1  -3  -5  182.18    5.20
  -1   3   5  187.68    5.30
   0  -3  -5 1061.59   25.60
   0   3   5 1051.89   25.50
  -1  -3  -5  611.24   15.40
   1   3   5  614.24   15.50
   1   3   5  604.54   15.30
  -2  -3  -5   70.89    3.20
   2   3   5   68.39    3.10
   2   3   5   68.99    3.40
  -3  -3  -5   42.90    3.10
   3   3   5   43.70    2.40
   3   3   5   40.90    3.10
  -4  -3  -5    7.10    1.90
  -5  -3  -5    1.50    2.10
  -6  -3  -5   52.39    5.60
  -6   4   5   47.70    3.50
  -6   4   5   46.00    3.30
  -5   4   5    0.60    1.30
  -4   4   5  142.99    4.60
  -3   4   5   17.70    1.60
   2  -4  -5   34.80    1.80
  -2   4   5   36.00    2.10
   1  -4  -5  494.45   12.70
  -1   4   5  510.65   12.80
   0  -4  -5  812.92   20.20
   0   4   5  823.72   20.20
  -1  -4  -5   69.29    3.10
   1   4   5   72.99    3.30
   1   4   5   72.09    3.30
  -2  -4  -5 1297.47   32.20
   2   4   5 1330.87   32.30
   2   4   5 1328.37   32.10
  -3  -4  -5  105.99    4.60
   3   4   5  102.09    4.90
   3   4   5  107.19    4.10
  -4  -4  -5   65.99    4.30
  -5  -4  -5    5.10    2.50
  -6   5   5    6.20    2.00
  -5   5   5  200.48    6.10
  -4   5   5  616.14   15.40
  -3   5   5   63.19    3.00
   2  -5  -5  632.04   15.60
  -2   5   5  627.14   15.80
   1  -5  -5    7.50    1.30
  -1   5   5    6.50    1.30
   0  -5  -5  355.76   10.00
   0   5   5  378.56   10.10
  -1  -5  -5  737.63   18.60
   1   5   5  718.63   18.50
  -2  -5  -5  727.13   18.90
   2   5   5  722.43   18.80
   2   5   5  742.43   19.00
  -3  -5  -5   88.89    4.70
   3   5   5   88.89    4.10
   3   5   5   97.89    5.00
  -4  -5  -5  375.26   11.30
   4   5   5  350.96    9.90
   4   5   5  372.46    9.60
  -5  -5  -5    4.10    2.90
  -6   6   5    1.70    2.10
  -5   6   5  137.99    5.10
  -4   6   5   31.00    2.70
  -3   6   5  716.93   18.00
   2  -6  -5 1107.29   26.70
  -2   6   5 1095.69   26.90
   1  -6  -5  186.38    5.90
  -1   6   5  185.38    6.00
   0  -6  -5  742.03   19.20
   0   6   5  766.52   19.30
  -1  -6  -5   18.60    2.20
   1   6   5   16.60    2.20
  -2  -6  -5   27.20    2.70
   2   6   5   24.90    2.80
   2   6   5   22.70    2.60
  -3  -6  -5  154.78    7.00
   3   6   5  171.18    7.00
   3   6   5  164.68    6.10
  -4  -6  -5   82.19    5.50
   4   6   5   73.79    3.90
   4   6   5   59.89    4.70
  -5  -6  -5   15.00    3.60
  -6   7   5   13.00    2.60
  -5   7   5    7.20    2.10
  -4   7   5    2.40    1.70
  -3   7   5  282.97    8.30
   2  -7  -5   23.30    2.00
  -2   7   5   19.60    2.20
   1  -7  -5  896.51   22.80
  -1   7   5  914.81   22.90
   0  -7  -5  648.74   17.40
   0   7   5  679.93   17.50
  -1  -7  -5   39.20    3.40
   1   7   5   33.90    3.60
  -2  -7  -5   37.70    4.00
   2   7   5   33.00    3.20
   2   7   5   40.20    3.60
  -3  -7  -5   14.30    2.80
   3   7   5   12.30    2.40
   3   7   5   11.70    3.10
  -4  -7  -5    9.90    3.20
   4   7   5   11.40    3.10
   4   7   5    8.80    2.30
  -5  -7  -5   16.20    4.10
  -6   8   5   -0.40    2.60
  -5   8   5   20.20    2.80
  -4   8   5   27.90    2.70
   3  -8  -5   -1.20    1.20
  -3   8   5    1.20    1.80
   2  -8  -5  122.89    4.70
  -2   8   5  115.09    5.10
   1  -8  -5  137.99    5.60
  -1   8   5  140.59    5.80
   0  -8  -5    4.90    2.00
   0   8   5    4.80    2.00
  -1  -8  -5   73.99    4.80
  -2  -8  -5   99.49    5.70
   2   8   5   91.89    5.80
  -3  -8  -5   32.70    3.90
   3   8   5   27.80    3.40
  -4  -8  -5    4.30    3.50
   4   8   5    7.60    2.60
   4   8   5    3.70    3.30
  -6   9   5   10.20    3.30
  -5   9   5   33.20    3.40
  -4   9   5   15.20    2.70
   3  -9  -5   -0.10    1.50
  -3   9   5    4.70    2.20
   2  -9  -5   12.70    2.20
   1  -9  -5  275.07    8.90
  -1   9   5  262.97    8.90
   0  -9  -5  103.99    5.30
   0   9   5  109.29    5.40
  -1  -9  -5   32.10    3.50
   1   9   5   30.60    3.60
  -2  -9  -5   29.40    3.80
   2   9   5   29.90    3.90
  -3  -9  -5    9.20    3.40
   3   9   5    6.90    3.00
   3   9   5    5.40    3.40
  -4  -9  -5    5.50    4.00
   4   9   5    3.40    3.00
  -5  10   5   12.80    3.70
  -4  10   5    4.40    2.80
   3 -10  -5    4.40    2.00
  -3  10   5    4.20    2.60
   2 -10  -5   76.49    4.80
  -2  10   5   80.99    5.30
   1 -10  -5  179.68    7.40
  -1  10   5  178.28    7.40
   0 -10  -5   49.20    4.20
   0  10   5   50.69    5.10
  -1 -10  -5  507.85   15.30
   1  10   5  500.45   15.30
  -2 -10  -5   27.50    4.10
   2  10   5   29.00    4.20
  -3 -10  -5   60.79    5.60
   3  10   5   61.99    6.40
   3  10   5   65.49    7.00
  -5  11   5   51.69    5.00
  -4  11   5    0.80    3.30
   3 -11  -5  112.79    5.60
  -3  11   5  130.89    7.00
   2 -11  -5   -1.40    2.30
  -2  11   5   -0.70    2.70
   1 -11  -5   12.60    3.10
  -1  11   5   13.10    3.20
   0 -11  -5  126.99    6.80
   0  11   5  129.19    7.10
   1  11   5  253.27   10.40
   2  11   5   36.20    4.80
  -3 -11  -5  173.88   10.20
   3  11   5  179.88   10.00
   3  11   5  189.68    9.50
  -5  12   5   -2.70    4.30
  -4  12   5  107.39    7.60
   3 -12  -5  110.79    6.30
  -3  12   5  138.39    7.80
   2 -12  -5   15.30    3.40
  -2  12   5   18.30    3.90
   1 -12  -5   79.79    6.30
  -1  12   5   71.69    6.70
   0 -12  -5   15.80    3.80
   0  12   5   15.60    4.00
   1  12   5    1.90    3.90
   2  12   5   80.09    8.40
  -4  13   5   39.60    5.60
   3 -13  -5    0.70    3.10
  -3  13   5    2.30    4.20
   2 -13  -5  146.39    8.10
  -2  13   5  144.39    8.80
   1 -13  -5   64.59    5.80
  -1  13   5   60.39    5.90
   0  13   5    7.10    4.20
  -1 -13  -5    1.70    4.20
   1  13   5    1.40    4.40
   3 -14  -5   -0.60    3.80
  -3  14   5    4.00    4.80
   2 -14  -5   26.30    4.90
  -2  14   5   21.50    5.30
  -1  14   5    6.60    4.80
   0 -14  -5   23.10    5.20
   0  14   5   20.30    6.70
  -1 -16   6    7.20    4.80
   0  16  -6   12.70    5.40
   0 -16   6   14.90    6.10
  -1  16  -6   10.70    5.50
   1 -16   6    8.30    4.30
  -2  16  -6    6.70    5.40
   2 -16   6    5.80    4.40
  -3  16  -6   37.60    6.50
   3 -16   6   25.50    4.70
   2  15  -6    3.30    4.90
   1  15  -6  155.48   10.00
  -1 -15   6  178.78   12.20
  -1  15  -6   17.00    4.90
   1 -15   6   21.40    4.30
  -2  15  -6    5.70    4.50
   2 -15   6    3.40    3.70
  -3  15  -6   16.00    5.20
   3 -15   6    9.90    3.70
  -4  15  -6   -0.20    5.20
   2  14  -6   24.90    5.10
   1  14  -6  203.48   10.10
   0  14  -6    5.60    3.90
   0 -14   6    2.50    3.50
  -1  14  -6  146.79    8.50
   1 -14   6  151.98    7.90
  -2  14  -6   33.30    4.90
   2 -14   6   33.70    4.70
  -4  14  -6    2.80    4.60
   3  13  -6   17.40    4.90
  -3 -13   6   12.30    4.30
   2  13  -6    0.80    3.80
   1  13  -6   -1.90    3.60
  -1 -13   6    2.50    3.10
   0  13  -6   80.89    6.90
   0 -13   6   93.29    6.20
  -1  13  -6   68.49    6.30
   1 -13   6   67.29    5.80
  -2  13  -6    1.40    3.50
   2 -13   6   -0.60    2.90
  -3  13  -6    9.90    3.90
   3 -13   6    5.50    2.50
  -4  13  -6    5.20    4.10
  -5  13  -6    0.10    4.50
   4  12  -6   12.90    4.60
  -4 -12   6   13.70    4.60
   3  12  -6   51.19    5.40
  -3 -12   6   45.50    5.00
   2  12  -6    8.80    3.80
  -2 -12   6   17.50    3.80
   1  12  -6   19.30    3.90
  -1 -12   6   20.00    3.50
   0  12  -6    1.80    2.80
   0 -12   6    2.50    2.70
  -1  12  -6   50.99    4.70
   1 -12   6   71.49    5.50
  -2  12  -6   37.70    4.20
   2 -12   6   43.60    4.60
  -3  12  -6    2.90    3.30
   3 -12   6    2.80    2.10
  -4  12  -6   -1.20    3.50
  -5  12  -6    0.80    3.90
   4  11  -6    2.30    3.70
  -4 -11   6    1.20    3.80
   3  11  -6    6.10    3.60
  -3 -11   6    5.30    3.40
   2  11  -6    2.20    3.10
  -2 -11   6    2.90    3.00
   1  11  -6   -0.20    2.70
  -1 -11   6    4.80    2.60
   0  11  -6  269.57    9.60
   0 -11   6  235.48    9.60
  -1  11  -6  244.28    9.40
   1 -11   6  256.57    8.90
  -2  11  -6   41.10    4.50
   2 -11   6   36.00    3.30
  -3  11  -6  150.68    7.20
   3 -11   6  160.38    5.40
  -4  11  -6   -1.50    3.10
  -5  11  -6    4.50    3.40
  -5 -10   6    8.20    4.60
   4  10  -6  148.29    7.60
  -4 -10   6  149.09    8.30
   3  10  -6  178.28    9.50
  -3 -10   6  208.78    8.70
   2  10  -6   25.30    3.70
  -2 -10   6   22.80    3.40
  -1 -10   6   49.50    4.80
   0  10  -6  173.28    7.50
   0 -10   6  190.88    7.40
  -1  10  -6   39.30    3.70
   1 -10   6   39.70    3.90
  -2  10  -6  453.05   13.10
   2 -10   6  433.86   12.50
  -3  10  -6  194.78    7.50
   3 -10   6  175.38    5.30
   3 -10   6  194.38    5.50
  -4  10  -6   36.30    3.60
  -5  10  -6   45.40    4.10
  -6  10  -6   -6.30    3.60
  -5  -9   6   12.50    4.20
   4   9  -6  334.67   10.80
  -4  -9   6  348.67   11.80
   3   9  -6   18.30    3.10
  -3  -9   6   11.90    3.00
   2   9  -6  847.12   23.20
  -2  -9   6  911.61   23.50
   1   9  -6  586.34   16.30
  -1  -9   6  568.84   16.10
   0   9  -6  234.48    8.40
   0  -9   6  239.68    8.20
  -1   9  -6   31.10    3.10
   1  -9   6   31.20    3.30
  -2   9  -6  141.99    6.00
   2  -9   6  127.59    5.30
  -3   9  -6   -0.10    2.10
  -4   9  -6  176.48    6.80
  -5   9  -6   27.50    3.30
  -6   9  -6    4.30    3.10
  -5  -8   6    5.60    3.50
   4   8  -6   66.99    4.40
  -4  -8   6   56.99    5.40
   3   8  -6   91.49    5.00
  -3  -8   6   89.79    5.30
   2   8  -6 1079.69   28.10
  -2  -8   6 1130.79   28.30
   1   8  -6    4.10    1.90
  -1  -8   6    1.10    1.70
   0   8  -6 1087.69   27.10
   0  -8   6 1046.00   26.90
  -1   8  -6  206.78    7.20
   1  -8   6  206.48    6.90
  -2   8  -6    8.20    2.10
   2  -8   6    5.90    1.70
  -3   8  -6    3.60    1.90
  -4   8  -6    7.70    2.30
  -5   8  -6    1.60    2.30
  -6   8  -6   18.80    3.00
  -5  -7   6    1.80    3.10
   4   7  -6   50.19    3.30
  -4  -7   6   56.59    6.60
   3   7  -6   12.10    2.20
  -3  -7   6   10.50    2.30
   2   7  -6    8.10    2.10
  -2  -7   6   10.90    2.20
   1   7  -6  325.67    9.60
  -1  -7   6  313.67    9.50
   0   7  -6  615.44   16.20
   0  -7   6  597.64   16.10
  -1   7  -6    3.00    1.60
   1  -7   6    4.30    1.50
  -2   7  -6  163.88    5.50
   2  -7   6  138.39    4.90
  -3   7  -6   28.50    3.00
  -4   7  -6   19.30    2.40
  -5   7  -6    6.90    2.00
  -6   7  -6    4.10    2.20
  -6  -6   6   11.30    3.80
  -5  -6   6   27.50    3.70
   4   6  -6  104.79    3.60
  -4  -6   6   97.29    5.20
   3   6  -6   51.29    3.30
  -3  -6   6   57.39    3.90
   2   6  -6   54.59    3.40
  -2  -6   6   56.99    3.40
   1   6  -6   12.90    1.80
  -1  -6   6    9.90    1.70
   0   6  -6  279.87    8.20
   0  -6   6  270.87    8.10
  -1   6  -6   14.70    1.80
   1  -6   6   18.40    1.90
  -2   6  -6   25.80    2.20
   2  -6   6   21.60    1.80
   2  -6   6   22.60    2.00
  -3   6  -6    9.10    1.70
  -4   6  -6   11.80    1.90
  -5   6  -6   24.60    2.20
  -6   6  -6   32.30    2.70
  -6  -5   6   22.60    3.70
  -5  -5   6   19.30    3.00
  -4  -5   6   18.50    2.40
   3   5  -6    1.70    1.20
  -3  -5   6    0.00    1.50
   2   5  -6   55.19    2.90
  -2  -5   6   53.69    3.00
   1   5  -6 1290.47   30.90
  -1  -5   6 1255.37   30.90
   0   5  -6  914.61   22.30
   0  -5   6  890.31   22.20
  -1   5  -6  316.87    8.60
   1  -5   6  301.27    8.50
  -2   5  -6 1213.78   28.70
   2  -5   6 1133.49   28.10
   2  -5   6 1200.78   27.90
  -3   5  -6    0.40    1.10
  -4   5  -6   30.50    2.50
  -5   5  -6   26.50    2.70
  -5   5  -6   22.90    2.40
  -6   5  -6   18.80    2.20
  -6   5  -6   18.10    2.20
  -6  -4   6    3.80    3.00
  -5  -4   6  179.18    6.80
  -4  -4   6  345.57    9.90
   3   4  -6   63.79    2.60
  -3  -4   6   62.99    3.20
   2   4  -6    8.60    1.20
  -2  -4   6    9.10    1.30
   1   4  -6  511.65   13.00
  -1  -4   6  506.85   13.00
   0   4  -6   21.90    1.70
   0  -4   6   20.20    1.60
  -1   4  -6 3055.69   71.29
   1  -4   6 3011.10   71.19
  -2   4  -6 1003.20   23.50
   2  -4   6 1000.20   22.90
   2  -4   6  910.71   23.10
  -3   4  -6  212.78    6.10
  -3   4  -6  222.78    6.00
  -4   4  -6  277.07    7.70
  -4   4  -6  297.17    7.70
  -5   4  -6   -1.30    1.30
  -5   4  -6    0.80    1.20
  -6   4  -6    6.10    1.80
  -6   4  -6    5.90    2.10
  -6  -3   6   35.20    3.50
  -5  -3   6  419.56   11.70
  -4  -3   6   18.50    1.90
   3   3  -6 1273.17   30.20
  -3  -3   6 1284.67   30.80
   2   3  -6  900.41   21.80
  -2  -3   6  903.41   22.00
   1   3  -6  327.17    8.50
  -1  -3   6  318.37    8.50
   0   3  -6   11.50    1.30
   0  -3   6   14.30    1.30
  -1   3  -6  847.12   20.80
   1  -3   6  879.11   20.70
   1  -3   6  848.12   20.70
  -2   3  -6   -0.20    0.80
  -2   3  -6    1.40    0.70
   2  -3   6   -0.40    0.50
  -3   3  -6  959.00   23.40
  -3   3  -6  985.40   23.30
  -4   3  -6  161.38    5.00
  -4   3  -6  161.68    4.80
  -5   3  -6   51.39    3.20
  -5   3  -6   49.40    2.80
  -6   3  -6   30.80    2.90
  -6   3  -6   33.00    3.30
  -6  -2   6   -2.10    2.20
  -5  -2   6  112.89    4.50
  -4  -2   6  331.37    8.90
  -3  -2   6 1462.45   34.90
   2   2  -6    6.40    0.90
  -2  -2   6    5.90    1.00
   1   2  -6 2790.82   66.99
  -1  -2   6 2928.11   66.99
   0   2  -6  362.26    9.30
   0  -2   6  365.36    9.30
  -1   2  -6    7.30    0.90
  -1   2  -6    6.90    1.00
   1  -2   6    5.40    0.80
   1  -2   6    6.70    0.90
  -2   2  -6    1.60    0.70
  -2   2  -6    2.00    0.80
   2  -2   6    1.20    0.60
   2  -2   6    1.50    0.60
  -3   2  -6  109.89    3.60
  -3   2  -6  109.89    3.70
  -4   2  -6   13.30    1.40
  -4   2  -6   13.20    1.60
  -5   2  -6  112.69    4.60
  -5   2  -6  113.79    4.20
  -6   2  -6    9.00    2.10
  -6  -1   6    1.90    1.90
  -5  -1   6   52.59    3.00
  -4  -1   6   10.70    1.40
  -3  -1   6    2.70    1.00
   2   1  -6  897.61   21.40
  -2  -1   6  894.21   21.60
   1   1  -6 1782.12   41.80
  -1  -1   6 1756.72   41.80
   0   1  -6   44.10    1.90
   0  -1   6   44.50    1.90
  -1   1  -6  331.87    8.60
  -1   1  -6  334.37    8.50
   1  -1   6  324.47    8.40
   1  -1   6  332.67    8.50
  -2   1  -6  234.98    6.20
  -2   1  -6  228.68    6.30
   2  -1   6  226.98    6.00
   2  -1   6  224.48    5.90
  -3   1  -6   99.59    3.40
  -3   1  -6   98.09    3.60
  -4   1  -6   21.00    2.00
  -4   1  -6   21.70    2.10
  -5   1  -6    7.20    2.20
  -5   1  -6    8.30    1.80
  -6   1  -6    5.80    2.20
  -6   0   6   32.80    3.20
  -5   0   6  101.99    3.80
  -4   0   6   71.69    2.90
  -3   0   6   42.70    2.00
  -2   0   6    0.00    0.60
   1   0  -6  401.06   10.20
  -1   0   6  412.26   10.30
  -1   0   6  401.36   10.20
   0   0  -6  355.36    9.00
   0   0  -6  351.56    9.10
   0   0   6  348.37    9.00
  -1   0  -6   32.20    1.90
  -1   0  -6   28.50    1.70
   1   0   6   32.70    1.70
   1   0   6   30.70    1.70
  -2   0  -6   26.80    1.80
  -2   0  -6   26.80    1.90
   2   0   6   27.50    1.60
   2   0   6   26.50    1.70
  -3   0  -6   35.30    2.20
  -3   0  -6   34.60    2.50
  -4   0  -6   97.59    3.80
  -4   0  -6   97.99    4.20
  -5   0  -6  152.88    5.60
  -6   0  -6   -0.30    2.20
  -7   1   6   13.00    2.50
  -6   1   6   11.40    1.80
  -5   1   6    4.10    1.30
  -4   1   6    4.70    1.10
  -3   1   6  129.09    4.00
  -2   1   6  668.03   16.40
  -1   1   6  946.61   22.70
  -1   1   6  942.41   22.80
   0  -1  -6  167.98    4.90
   0  -1  -6  165.88    4.80
   0   1   6  174.58    4.90
   0   1   6  168.78    4.90
  -1  -1  -6 1234.58   29.80
  -1  -1  -6 1246.38   29.60
   1   1   6 1243.98   29.60
   1   1   6 1223.28   29.60
  -2  -1  -6    5.10    1.10
  -2  -1  -6    4.40    1.20
   2   1   6    6.40    1.20
   2   1   6    6.60    1.10
  -3  -1  -6   76.89    3.30
   3   1   6   71.19    2.70
  -4  -1  -6   98.19    4.10
  -5  -1  -6   39.30    3.60
  -6  -1  -6   21.70    3.00
  -7   2   6   -2.00    2.00
  -6   2   6   93.59    4.00
  -5   2   6  103.49    3.90
  -4   2   6   38.00    2.30
  -3   2   6    2.00    1.00
  -2   2   6  521.75   13.20
  -2   2   6  523.05   13.00
   1  -2  -6    3.20    0.80
  -1   2   6    2.20    0.80
  -1   2   6    3.30    0.90
   0   2   6 3504.45   82.29
  -1  -2  -6 1282.27   31.00
   1   2   6 1280.47   31.00
   1   2   6 1309.97   31.10
  -2  -2  -6  500.85   13.10
   2   2   6  519.65   13.10
   2   2   6  500.95   12.90
  -3  -2  -6  478.35   12.50
   3   2   6  491.65   11.80
   3   2   6  435.66   12.20
  -4  -2  -6    6.80    1.80
  -5  -2  -6    5.90    2.20
  -6  -2  -6   22.60    3.40
  -6   3   6  157.78    5.50
  -5   3   6   -2.30    1.30
  -4   3   6  842.42   20.60
  -3   3   6  451.15   11.50
  -2   3   6  455.15   11.60
   1  -3  -6    0.00    0.80
  -1   3   6   -0.60    0.80
   0  -3  -6  618.44   15.50
   0   3   6  618.04   15.60
   0   3   6  607.04   15.40
  -1  -3  -6   21.00    2.00
   1   3   6   21.20    2.00
   1   3   6   21.60    1.90
  -2  -3  -6 1335.57   33.00
   2   3   6 1347.37   32.80
   2   3   6 1392.56   33.00
  -3  -3  -6  261.97    8.00
   3   3   6  264.47    8.00
   3   3   6  264.57    7.40
  -4  -3  -6  105.29    4.90
  -5  -3  -6   52.89    4.90
  -6   4   6   20.80    2.50
  -6   4   6   20.00    2.50
  -5   4   6  129.09    4.70
  -4   4   6  742.23   18.40
  -3   4   6    4.10    1.20
   2  -4  -6 1485.75   35.30
  -2   4   6 1473.25   35.40
   1  -4  -6  499.55   12.80
  -1   4   6  503.15   12.90
   0  -4  -6  154.48    5.10
   0   4   6  161.78    5.10
  -1  -4  -6   41.10    2.60
   1   4   6   41.50    2.70
   1   4   6   40.10    2.70
  -2  -4  -6  133.49    5.10
   2   4   6  136.69    5.20
   2   4   6  132.79    5.00
  -3  -4  -6   43.60    3.50
   3   4   6   54.79    3.90
   3   4   6   45.40    3.10
  -4  -4  -6  184.78    7.10
  -5  -4  -6   13.20    3.00
  -6   5   6    5.20    2.20
  -6   5   6    4.70    2.30
  -5   5   6   20.50    2.20
  -4   5   6   10.90    1.80
  -3   5   6  351.46    9.50
   2  -5  -6  660.43   16.40
  -2   5   6  654.33   16.60
   1  -5  -6    2.50    1.10
  -1   5   6    0.90    1.10
   0  -5  -6  364.36   10.20
   0   5   6  372.86   10.20
  -1  -5  -6  163.58    5.70
   1   5   6  161.28    5.90
   1   5   6  163.78    5.80
  -2  -5  -6   24.90    2.50
   2   5   6   20.40    2.50
   2   5   6   20.60    2.40
  -3  -5  -6   15.30    2.40
   3   5   6   19.00    2.20
   3   5   6   19.10    2.70
  -4  -5  -6    2.50    2.40
   4   5   6    7.20    2.00
   4   5   6    2.20    1.60
  -5  -5  -6   14.30    3.30
  -6   6   6   24.10    2.80
  -5   6   6    8.00    2.00
  -4   6   6    5.30    1.70
  -3   6   6    4.80    1.50
   2  -6  -6   80.59    3.50
  -2   6   6   82.69    3.80
   1  -6  -6  219.48    6.90
  -1   6   6  228.68    7.00
   0  -6  -6   42.80    3.10
   0   6   6   39.80    3.00
  -1  -6  -6   43.30    3.40
   1   6   6   48.40    5.20
  -2  -6  -6   18.60    2.50
   2   6   6   14.00    2.30
   2   6   6   19.30    2.70
  -3  -6  -6   96.49    5.40
   3   6   6   99.59    4.90
   3   6   6   96.49    5.70
  -4  -6  -6  140.09    6.80
   4   6   6  140.99    5.30
   4   6   6  121.29    6.20
  -5  -6  -6    4.90    3.40
  -6   7   6   -2.00    2.50
  -5   7   6   -0.30    2.00
  -4   7   6   24.70    2.50
  -3   7   6  231.48    7.30
   2  -7  -6  275.97    8.10
  -2   7   6  274.47    8.40
   1  -7  -6  104.29    4.50
  -1   7   6  102.69    4.70
   0  -7  -6  452.05   12.90
   0   7   6  467.15   12.90
  -1  -7  -6   -0.50    1.70
   1   7   6    0.90    1.90
  -2  -7  -6    3.30    2.10
   2   7   6   10.40    2.50
   2   7   6    4.60    2.30
  -3  -7  -6   71.89    5.50
   3   7   6   85.99    5.20
   3   7   6   89.89    6.00
  -4  -7  -6   48.20    4.50
   4   7   6   45.80    4.20
   4   7   6   44.00    4.20
  -6   8   6   13.60    3.10
  -5   8   6    0.60    2.50
  -4   8   6   -0.20    2.10
   3  -8  -6  101.69    4.10
  -3   8   6  110.19    4.90
   2  -8  -6    0.40    1.50
  -2   8   6   -0.80    1.70
   1  -8  -6  928.71   23.40
  -1   8   6  897.41   23.40
   0  -8  -6  443.16   12.50
   0   8   6  410.36   12.50
  -1  -8  -6  262.07    9.00
   1   8   6  265.07    9.10
  -2  -8  -6  251.77    9.30
   2   8   6  259.57    9.20
   2   8   6  255.07    9.30
  -3  -8  -6   17.10    3.50
   3   8   6   18.20    3.60
  -4  -8  -6    4.90    3.60
   4   8   6    0.60    2.70
   4   8   6    2.60    3.40
  -6   9   6    2.40    3.40
   3  -9  -6   80.09    4.10
  -3   9   6   88.19    5.10
   2  -9  -6    1.80    1.90
  -2   9   6    3.00    2.20
   1  -9  -6  267.27    8.90
  -1   9   6  264.87    9.00
   0  -9  -6    7.50    2.40
   0   9   6    9.00    2.50
  -1  -9  -6  631.34   17.70
   1   9   6  610.84   17.60
  -2  -9  -6  115.99    6.90
   2   9   6  124.49    7.20
   2   9   6  118.39    6.70
  -3  -9  -6  103.69    6.80
   3   9   6   94.39    7.20
   3   9   6   94.69    6.50
  -4  -9  -6   34.50    5.10
   4   9   6   30.10    4.70
  -5  10   6  114.19    7.20
  -4  10   6   -1.50    2.80
   3 -10  -6  245.08    8.10
  -3  10   6  249.08    8.90
   2 -10  -6   29.00    3.20
  -2  10   6   24.20    3.40
   1 -10  -6   13.20    2.80
  -1  10   6   15.60    3.10
   0 -10  -6   28.70    3.60
   0  10   6   31.70    3.70
   1  10   6  105.39    6.90
  -2 -10  -6   22.20    4.00
   2  10   6   28.80    4.20
   2  10   6   38.70    4.60
  -3 -10  -6   92.59    7.90
   3  10   6   97.79    7.60
   3  10   6  117.69    8.20
  -5  11   6    1.90    3.80
  -4  11   6   73.89    6.30
   3 -11  -6   77.69    5.30
  -3  11   6   74.09    6.30
   2 -11  -6   -5.00    2.30
  -2  11   6    0.50    3.00
   1 -11  -6   81.39    5.90
  -1  11   6   75.99    5.90
   0 -11  -6    3.20    3.10
   0  11   6    5.00    3.30
   1  11   6   11.90    3.80
  -2 -11  -6    6.20    4.80
   2  11   6    9.90    4.20
   2  11   6   13.40    4.20
  -4  12   6    9.00    4.20
   3 -12  -6    3.50    3.00
  -3  12   6    9.30    3.80
   2 -12  -6   41.30    4.40
  -2  12   6   39.20    4.60
   1 -12  -6    9.40    3.60
  -1  12   6    4.50    3.70
   0 -12  -6    1.30    3.30
   0  12   6   -6.60    3.40
   1  12   6   -1.50    3.80
  -2 -12  -6   22.50    5.10
   2  12   6   15.90    5.00
  -4  13   6   26.90    5.50
   3 -13  -6   21.50    5.10
  -3  13   6   20.20    5.00
   2 -13  -6   10.00    4.00
  -2  13   6   13.80    4.50
   1 -13  -6   61.99    5.80
  -1  13   6   54.29    5.90
   0  13   6   -1.70    4.10
  -1 -13  -6   -1.00    4.60
   1  13   6   -2.10    4.70
   2 -14  -6  126.09    9.00
  -2  14   6  114.49    9.70
  -1 -16   7   63.59    6.60
   0  16  -7   43.90    6.40
  -1  16  -7   -1.80    5.20
   1 -16   7   -2.00    4.00
  -2  16  -7    0.20    5.50
   2 -16   7    8.30    4.30
  -3  16  -7    2.10    5.60
   3 -16   7   -5.90    4.00
   2  15  -7   -2.90    4.90
   1  15  -7    8.70    5.00
   0  15  -7   10.70    4.40
   0 -15   7    3.90    3.50
  -1  15  -7   20.00    5.00
   1 -15   7   24.60    4.40
  -2  15  -7    5.40    4.50
   2 -15   7    4.10    3.80
  -3  15  -7    2.80    4.90
   3 -15   7    7.10    3.60
  -4  15  -7   12.20    5.70
   3  14  -7    1.80    4.80
  -3 -14   7   -0.90    4.80
   2  14  -7    1.00    4.30
  -1 -14   7    2.40    3.00
   0  14  -7   63.09    5.80
   0 -14   7   67.59    6.70
  -1  14  -7   10.40    4.10
   1 -14   7   13.40    3.60
  -2  14  -7   18.60    4.50
   2 -14   7   18.40    4.20
  -3  14  -7   -4.80    4.00
   3 -14   7   -7.40    2.90
  -4  14  -7    0.40    4.70
   3  13  -7   -4.10    4.30
  -3 -13   7   11.10    4.30
   2  13  -7    7.00    4.10
   1  13  -7  115.29    8.10
  -1 -13   7  113.49    7.30
   0  13  -7    2.70    3.30
   0 -13   7    3.90    2.90
  -1  13  -7  276.97   11.00
   1 -13   7  286.27   10.30
  -2  13  -7   43.40    4.80
   2 -13   7   49.10    4.40
  -3  13  -7   37.30    4.70
   3 -13   7   24.40    3.10
  -4  13  -7    9.60    4.30
  -5  13  -7   -1.70    4.70
   4  12  -7    9.90    4.50
  -4 -12   7   -0.50    4.40
   3  12  -7  133.69    8.50
  -3 -12   7  140.89    8.40
   2  12  -7   -6.20    3.30
  -2 -12   7   -2.60    3.00
   1  12  -7   42.60    4.70
  -1 -12   7   43.70    4.40
   0  12  -7  116.89    7.00
   0 -12   7  132.99    6.80
  -1  12  -7  286.37   10.80
   1 -12   7  300.37   10.20
  -2  12  -7   25.80    3.90
   2 -12   7   20.50    3.10
  -3  12  -7  210.48    9.00
   3 -12   7  194.88    6.90
  -4  12  -7   10.30    3.80
  -5  12  -7   16.20    4.40
   4  11  -7  145.29    8.60
  -4 -11   7  171.68    9.20
   3  11  -7  341.67   12.30
  -3 -11   7  352.46   12.30
   2  11  -7   29.60    4.20
  -2 -11   7   24.80    3.80
   1  11  -7  360.06   12.10
  -1 -11   7  348.67   11.50
   0  11  -7   -3.60    2.50
   0 -11   7    4.70    2.90
  -1  11  -7   28.90    3.60
   1 -11   7   33.10    3.50
   2 -11   7  119.59    5.80
  -3  11  -7   87.79    6.10
   3 -11   7   81.49    4.00
   3 -11   7   79.19    3.60
  -4  11  -7   10.50    3.30
  -5  11  -7   34.10    4.30
   5  10  -7    5.50    3.70
   5  10  -7    0.80    3.40
  -5 -10   7   -2.80    4.20
   4  10  -7  128.59    7.10
  -4 -10   7  118.99    7.70
   3  10  -7   33.20    4.20
  -3 -10   7   31.70    3.90
   2  10  -7  326.37   11.10
  -2 -10   7  333.07   11.00
  -1 -10   7  408.26   13.80
   0  10  -7   15.50    3.00
   0 -10   7   15.70    2.70
  -1  10  -7   61.29    4.70
   1 -10   7   66.19    4.50
  -2  10  -7    0.70    2.50
   2 -10   7   -0.90    2.10
  -3  10  -7    7.30    2.80
   3 -10   7    6.70    1.50
   3 -10   7    9.10    1.40
  -4  10  -7   23.90    3.40
  -5  10  -7    6.00    3.20
  -6  10  -7    1.30    3.50
  -5  -9   7   13.70    4.10
   4   9  -7    0.90    2.60
  -4  -9   7   -4.00    2.90
   3   9  -7    7.20    2.70
  -3  -9   7    2.90    2.70
   2   9  -7  115.49    6.10
  -2  -9   7  110.39    7.10
   1   9  -7   24.10    3.10
  -1  -9   7   22.70    2.90
   0   9  -7  138.29    6.20
   0  -9   7  148.79    6.10
  -1   9  -7  112.69    5.60
   1  -9   7  116.49    5.20
  -2   9  -7   40.60    3.50
   2  -9   7   33.90    3.00
  -3   9  -7    6.10    2.40
  -4   9  -7   15.60    2.90
  -5   9  -7   25.20    3.40
  -6   9  -7    5.60    3.20
  -5  -8   7   16.70    3.90
   4   8  -7   -3.80    2.00
  -4  -8   7   -3.80    2.50
   3   8  -7   23.60    2.90
  -3  -8   7   17.70    3.70
   2   8  -7  244.28    8.50
  -2  -8   7  252.37    8.50
   1   8  -7  293.57    9.50
  -1  -8   7  309.47    9.40
   0   8  -7   25.20    2.80
   0  -8   7   28.10    2.90
  -1   8  -7   31.50    3.30
   1  -8   7   33.70    3.20
  -3   8  -7    1.60    1.90
  -4   8  -7  105.49    5.20
  -5   8  -7    8.60    2.70
  -6   8  -7   18.30    3.00
  -5  -7   7    3.70    3.10
   3   7  -7  111.49    4.90
  -3  -7   7  103.79    5.30
   2   7  -7  589.54   15.90
  -2  -7   7  591.74   16.00
   1   7  -7  100.49    4.60
  -1  -7   7  105.59    4.60
   0   7  -7 1724.13   41.60
   0  -7   7 1692.33   41.50
  -1   7  -7  168.38    6.00
   1  -7   7  168.98    5.80
  -2   7  -7  218.58    7.00
   2  -7   7  206.08    6.20
   2  -7   7  213.28    6.60
  -3   7  -7   32.10    3.10
  -4   7  -7   49.40    3.70
  -5   7  -7    1.60    2.00
  -6   7  -7   44.80    4.50
  -6  -6   7  103.59    7.70
  -5  -6   7   -1.50    2.60
   4   6  -7  264.87    7.40
  -4  -6   7  275.27    9.00
   3   6  -7   -1.80    1.40
  -3  -6   7   -1.50    1.60
   2   6  -7  209.88    6.50
  -2  -6   7  185.58    6.50
   1   6  -7  584.74   15.30
  -1  -6   7  582.34   15.20
   0   6  -7 1389.46   33.40
   0  -6   7 1345.87   33.30
  -1   6  -7  135.49    5.00
   1  -6   7  137.99    4.90
  -2   6  -7 2417.56   57.09
   2  -6   7 2450.45   56.39
   2  -6   7 2337.67   56.79
  -3   6  -7   44.70    3.00
  -4   6  -7   93.29    4.20
  -5   6  -7    1.80    1.80
  -6   6  -7    6.70    2.40
  -6  -5   7   19.00    3.80
  -5  -5   7  278.67    9.40
  -4  -5   7  538.95   14.60
   3   5  -7   59.99    3.00
  -3  -5   7   64.49    3.50
   2   5  -7  729.23   18.40
  -2  -5   7  738.03   18.60
   1   5  -7   28.70    2.30
  -1  -5   7   24.10    2.20
   0   5  -7  121.19    4.20
   0  -5   7  113.69    4.10
  -1   5  -7  459.15   11.80
   1  -5   7  434.76   11.70
  -2   5  -7  863.81   21.10
   2  -5   7  866.01   20.50
   2  -5   7  827.12   20.80
  -3   5  -7   71.89    3.30
  -4   5  -7  240.88    7.00
  -5   5  -7   12.10    1.90
  -5   5  -7   14.10    1.80
  -6   5  -7    0.20    2.10
  -6   5  -7    5.50    2.10
  -6  -4   7    0.60    2.80
  -5  -4   7  232.48    8.00
  -4  -4   7   29.30    2.60
   3   4  -7  789.12   19.60
  -3  -4   7  821.22   20.20
   2   4  -7 1083.79   26.40
  -2  -4   7 1098.29   26.60
   1   4  -7   16.50    1.70
  -1  -4   7   13.90    1.40
   0   4  -7  275.37    7.60
   0  -4   7  277.77    7.60
  -1   4  -7   25.20    2.00
   1  -4   7   28.60    1.90
   1  -4   7   25.20    1.90
  -2   4  -7   24.40    2.10
   2  -4   7   21.50    1.60
   2  -4   7   22.10    2.00
  -3   4  -7  130.59    4.20
  -3   4  -7  134.19    4.30
  -4   4  -7   19.90    1.80
  -4   4  -7   23.30    2.40
  -5   4  -7    4.20    1.50
  -5   4  -7    7.80    1.70
  -6   4  -7    8.30    2.40
  -6   4  -7    7.40    2.10
  -6  -3   7   27.30    3.30
  -5  -3   7    3.30    2.00
  -4  -3   7   58.99    3.20
   3   3  -7  180.68    5.20
  -3  -3   7  192.98    5.80
   2   3  -7   10.20    1.20
  -2  -3   7    9.50    1.30
   1   3  -7  556.24   14.00
   0   3  -7  397.96   10.10
   0  -3   7  377.76   10.00
  -1   3  -7  113.09    3.80
   1  -3   7  118.19    3.70
   1  -3   7  113.19    3.70
  -2   3  -7   -1.50    0.80
  -2   3  -7    0.70    0.80
   2  -3   7   -1.90    0.80
  -3   3  -7  105.19    3.60
  -3   3  -7  105.69    3.80
  -4   3  -7   86.39    3.60
  -4   3  -7   88.79    3.40
  -5   3  -7   12.10    1.70
  -5   3  -7   10.70    2.00
  -6   3  -7    2.10    2.50
  -6   3  -7   -0.70    1.90
  -6  -2   7   13.60    2.60
  -4  -2   7   52.29    2.90
  -3  -2   7  237.78    6.70
   2   2  -7  540.65   13.50
  -2  -2   7  543.45   13.60
   1   2  -7   30.00    1.80
  -1  -2   7   31.60    1.90
   0   2  -7   52.89    2.30
   0  -2   7   55.79    2.20
  -1   2  -7    0.80    0.80
  -1   2  -7    0.00    0.70
   1  -2   7    0.90    0.70
   1  -2   7    0.10    0.70
  -2   2  -7   72.59    2.70
  -2   2  -7   75.29    2.90
   2  -2   7   75.29    2.60
   2  -2   7   72.09    2.50
  -3   2  -7  562.44   14.10
  -3   2  -7  562.34   14.20
  -4   2  -7   33.40    2.80
  -4   2  -7   34.20    2.40
  -5   2  -7  101.99    4.30
  -5   2  -7  105.59    4.80
  -6   2  -7   33.40    3.50
  -6   2  -7   34.00    3.10
  -6  -1   7    7.90    2.20
  -5  -1   7    1.40    1.40
  -4  -1   7  161.88    5.10
  -3  -1   7  634.44   15.80
   2   1  -7   44.00    2.00
  -2  -1   7   49.50    2.20
   1   1  -7 3416.06   78.49
  -1  -1   7 3282.17   78.39
   0   1  -7  649.24   15.80
   0  -1   7  629.34   15.80
  -1   1  -7  582.34   14.10
  -1   1  -7  557.94   14.20
   1  -1   7  563.84   14.00
   1  -1   7  560.94   14.10
  -2   1  -7   28.00    1.90
  -2   1  -7   26.90    2.10
   2  -1   7   29.30    1.70
   2  -1   7   30.50    1.70
  -3   1  -7  182.18    5.60
  -3   1  -7  172.68    5.30
  -4   1  -7   14.00    1.90
  -4   1  -7   12.10    1.60
  -5   1  -7  211.88    6.80
  -5   1  -7  205.88    7.30
  -6   1  -7    2.00    2.30
  -6   0   7    0.90    1.80
  -5   0   7  127.69    4.60
  -4   0   7    0.70    1.10
  -3   0   7  143.99    4.50
  -2   0   7  633.24   15.70
   1   0  -7 2592.34   60.49
  -1   0   7 2612.34   60.49
  -1   0   7 2506.65   60.39
   0   0  -7  393.66   10.10
   0   0  -7  396.66   10.20
   0   0   7  379.66   10.10
   0   0   7  394.46   10.10
  -1   0  -7 3285.07   76.29
  -1   0  -7 3223.58   76.09
   1   0   7 3231.28   76.09
  -2   0  -7  100.79    3.50
  -2   0  -7   97.59    3.70
   2   0   7   93.29    3.30
   2   0   7   97.99    3.40
  -3   0  -7  305.47    8.60
  -3   0  -7  307.07    8.40
  -4   0  -7   -0.40    1.30
  -4   0  -7    1.40    1.60
  -5   0  -7   26.60    2.60
  -6   0  -7   -0.80    2.50
  -6   1   7  183.68    6.10
  -5   1   7  324.67    8.90
  -4   1   7   87.39    3.40
  -3   1   7  646.54   16.10
  -2   1   7  164.48    4.90
  -2   1   7  165.38    4.90
  -1   1   7  197.98    5.80
  -1   1   7  207.88    5.80
   0  -1  -7 1797.32   42.40
   0  -1  -7 1793.02   42.50
   0   1   7 1772.72   42.30
   0   1   7 1779.42   42.50
  -1  -1  -7 1407.86   33.40
  -1  -1  -7 1395.26   33.50
   1   1   7 1362.76   33.30
   1   1   7 1399.56   33.30
  -2  -1  -7  293.37    8.50
  -2  -1  -7  304.97    8.30
   2   1   7  300.77    8.10
   2   1   7  306.57    8.20
  -3  -1  -7  552.94   14.00
  -3  -1  -7  547.15   14.20
   3   1   7  550.04   13.20
   3   1   7  504.35   13.60
  -4  -1  -7   19.50    2.20
  -5  -1  -7    1.30    2.00
  -6  -1  -7   -0.40    2.70
  -6   2   7   91.19    4.40
  -5   2   7   13.50    1.90
  -4   2   7  796.82   19.70
  -3   2   7 1081.09   26.50
  -3   2   7 1104.19   26.40
  -2   2   7  225.58    6.30
  -2   2   7  220.78    6.40
   1  -2  -7  507.75   12.60
  -1   2   7  492.05   12.60
  -1   2   7  485.05   12.70
   0  -2  -7    6.40    1.10
   0   2   7    5.50    1.10
   0   2   7    5.50    1.10
  -1  -2  -7   73.29    3.10
   1   2   7   70.69    3.10
   1   2   7   71.99    3.20
  -2  -2  -7  461.15   12.30
   2   2   7  466.65   12.10
   2   2   7  472.55   12.30
  -3  -2  -7   64.39    3.50
   3   2   7   64.79    3.70
   3   2   7   63.89    2.90
  -4  -2  -7   30.40    2.70
  -5  -2  -7   30.50    3.20
  -6   3   7   -3.10    1.90
  -6   3   7    1.80    2.20
  -5   3   7   22.20    2.20
  -5   3   7   18.40    2.10
  -4   3   7  199.58    6.10
  -4   3   7  193.28    6.20
  -3   3   7   -0.70    1.10
  -2   3   7  338.07    9.10
   1  -3  -7  543.35   13.80
  -1   3   7  540.95   14.00
   0  -3  -7  151.38    4.90
   0   3   7  152.28    5.10
   0   3   7  148.59    4.80
  -1  -3  -7   13.60    1.60
   1   3   7   12.20    1.60
   1   3   7   12.90    1.70
  -2  -3  -7   87.69    3.90
   2   3   7   93.09    3.90
   2   3   7   86.49    4.00
  -3  -3  -7  139.79    5.40
   3   3   7  140.19    4.80
   3   3   7  139.39    5.60
  -4  -3  -7    8.30    2.20
  -5  -3  -7    2.80    2.60
  -6   4   7   -0.30    2.20
  -6   4   7    0.80    2.20
  -5   4   7    3.90    1.80
  -5   4   7    7.20    1.90
  -4   4   7  144.39    5.00
  -3   4   7  235.68    6.90
   2  -4  -7    0.60    1.00
  -2   4   7    0.90    1.20
   1  -4  -7   -0.20    1.00
  -1   4   7    0.60    1.10
   0  -4  -7   12.20    1.60
   0   4   7   10.20    1.60
   0   4   7   12.90    1.60
  -1  -4  -7  149.39    5.20
   1   4   7  142.99    5.30
   1   4   7  144.69    5.10
  -2  -4  -7  474.45   13.10
   2   4   7  493.35   13.20
   2   4   7  478.15   13.00
  -3  -4  -7   64.29    4.10
   3   4   7   66.79    4.40
   3   4   7   69.59    3.60
  -4  -4  -7  141.89    6.00
   4   4   7  134.39    4.20
   4   4   7  122.09    4.70
  -5  -4  -7   54.99    5.30
  -6   5   7    4.90    2.50
  -6   5   7    2.30    2.40
  -5   5   7   26.30    2.50
  -4   5   7  163.18    5.60
  -3   5   7   70.59    3.50
   2  -5  -7  933.21   23.10
  -2   5   7  943.41   23.30
   1  -5  -7  252.67    7.30
  -1   5   7  240.48    7.40
   0  -5  -7  462.45   12.40
   0   5   7  455.45   12.30
  -1  -5  -7    4.20    1.60
   1   5   7    3.90    1.70
   1   5   7    3.70    1.70
  -2  -5  -7  164.98    6.20
   2   5   7  166.28    6.30
   2   5   7  165.78    6.20
  -3  -5  -7   33.20    3.20
   3   5   7   35.50    3.50
   3   5   7   34.60    3.40
  -4  -5  -7  275.07    9.10
   4   5   7  259.27    7.30
   4   5   7  200.58    7.80
  -5  -5  -7    4.50    3.30
  -6   6   7   24.70    3.20
  -6   6   7   26.30    3.20
  -5   6   7   -0.80    2.00
  -4   6   7    8.80    2.00
  -3   6   7  367.06   10.20
   2  -6  -7  660.83   16.90
  -2   6   7  662.93   17.10
   1  -6  -7  287.37    8.60
  -1   6   7  296.07    8.70
   0  -6  -7 1721.23   41.80
   0   6   7 1722.23   41.80
  -1  -6  -7   43.50    3.40
   1   6   7   35.60    3.60
   1   6   7   40.10    3.80
  -2  -6  -7  181.18    7.70
   2   6   7  196.38    7.10
   2   6   7  194.68    7.30
  -3  -6  -7    4.90    2.40
   3   6   7    0.00    2.10
   3   6   7    0.90    2.60
  -4  -6  -7   46.00    4.20
   4   6   7   38.10    3.80
   4   6   7   48.30    3.90
  -6   7   7   62.79    5.40
  -5   7   7   12.10    2.60
  -4   7   7  105.59    4.90
  -3   7   7   60.79    3.90
   2  -7  -7   36.00    2.90
  -2   7   7   37.90    3.40
   1  -7  -7  690.53   18.20
  -1   7   7  709.93   18.30
   0  -7  -7  559.74   15.40
   0   7   7  567.44   15.40
  -1  -7  -7  158.28    6.40
  -2  -7  -7  446.56   13.20
   2   7   7  449.36   13.20
   2   7   7  418.36   13.90
  -3  -7  -7    2.50    2.70
   3   7   7    3.90    3.00
   3   7   7    1.60    2.50
  -4  -7  -7    7.60    3.30
   4   7   7    8.20    2.50
   4   7   7    1.70    3.20
  -6   8   7   -3.60    3.30
  -5   8   7  141.69    6.50
  -4   8   7  117.19    5.60
   3  -8  -7   20.90    2.20
  -3   8   7   24.90    2.80
   2  -8  -7   52.89    3.50
   1  -8  -7   16.50    2.50
  -1   8   7   16.60    2.60
   0  -8  -7    3.40    2.00
   0   8   7    8.40    2.40
  -1  -8  -7  112.19    5.70
   1   8   7  112.19    5.80
  -2  -8  -7   53.49    5.40
   2   8   7   61.09    4.90
   2   8   7   65.49    5.30
  -3  -8  -7   29.40    3.90
   3   8   7   26.00    3.60
   3   8   7   30.20    4.20
  -4  -8  -7   18.20    4.20
   4   8   7   21.10    3.30
   4   8   7   20.30    4.20
  -5   9   7   41.80    4.10
  -4   9   7   -2.50    2.60
   3  -9  -7  119.29    5.10
  -3   9   7  122.49    5.80
   2  -9  -7   52.99    4.10
  -2   9   7   49.80    4.70
   1  -9  -7   15.10    2.80
  -1   9   7   13.40    2.70
   0  -9  -7    0.70    2.30
   0   9   7    4.00    2.50
  -1  -9  -7   11.40    3.00
   1   9   7   11.50    3.20
  -2  -9  -7   90.19    6.50
   2   9   7   89.99    6.40
   2   9   7   84.89    6.60
  -3  -9  -7    8.70    3.70
   3   9   7    7.70    3.40
   3   9   7    9.10    3.90
  -5  10   7    8.10    3.80
  -4  10   7   37.90    4.10
   3 -10  -7   -1.50    2.20
  -3  10   7   -0.80    2.80
   2 -10  -7    1.20    2.30
  -2  10   7    2.10    2.70
   1 -10  -7    1.50    2.50
  -1  10   7    4.30    2.80
   0 -10  -7   13.10    3.20
   0  10   7   10.10    3.10
   1  10   7  143.29    7.90
  -2 -10  -7   17.10    3.80
   2  10   7   19.50    4.20
   2  10   7   19.10    4.20
  -3 -10  -7   55.89    6.00
   3  10   7   76.59    7.40
   3  10   7   96.59    8.40
  -5  11   7   16.80    4.40
  -4  11   7   13.70    3.80
   3 -11  -7  118.49    6.30
  -3  11   7  127.89    7.30
   2 -11  -7   29.90    3.70
  -2  11   7   22.30    4.00
   1 -11  -7   50.79    5.40
  -1  11   7   49.00    4.70
   0 -11  -7   -2.30    3.10
   0  11   7    0.40    3.20
   1  11   7   49.90    5.20
  -2 -11  -7   10.40    4.40
   2  11   7   -1.90    3.60
   2  11   7   14.20    4.60
  -4  12   7   54.79    5.60
   3 -12  -7   77.89    6.20
  -3  12   7   90.29    7.70
   2 -12  -7   32.70    4.30
  -2  12   7   27.90    4.40
   1 -12  -7  294.87   11.30
  -1  12   7  296.77   11.40
   0  12   7    1.70    3.90
   1  12   7   48.90    5.80
   3 -13  -7   -3.80    3.50
  -3  13   7    2.30    4.40
   2 -13  -7  101.09    8.00
  -2  13   7  111.89    8.70
   1 -13  -7   -2.50    4.00
   0 -13  -7   38.20    5.40
   0  13   7   27.60    5.30
   1  16  -8    9.80    9.00
  -1 -16   8   -1.20    4.70
   0  16  -8   53.79    6.60
  -1  16  -8    2.50    5.00
   1 -16   8    3.20    4.10
  -2  16  -8   10.40    5.50
   2 -16   8    9.90    4.50
  -3  16  -8    3.50    5.60
   3 -16   8   -1.60    4.00
   2  15  -8    7.90    5.10
   1  15  -8  108.09    9.00
   0  15  -8   86.19    8.60
  -1  15  -8   34.90    5.50
   1 -15   8   44.60    5.00
  -2  15  -8   62.89    6.20
   2 -15   8   49.40    5.10
  -3  15  -8   -3.60    4.60
   3 -15   8   -2.80    3.50
  -4  15  -8    3.30    5.50
   3  14  -8   17.20    5.40
  -3 -14   8   17.30    5.40
   2  14  -8   -3.40    4.20
   0  14  -8    4.60    3.70
   0 -14   8    1.70    3.30
  -1  14  -8  203.38   10.10
   1 -14   8  202.98    9.10
  -2  14  -8   60.09    5.90
   2 -14   8   64.49    6.60
  -3  14  -8   16.30    4.60
   3 -14   8   16.00    3.40
  -4  14  -8   10.60    5.00
   3  13  -8  163.98   10.20
  -3 -13   8  176.28    9.70
   2  13  -8   24.80    4.60
   1  13  -8   13.20    4.00
  -1 -13   8   20.60    3.90
   0  13  -8   -2.70    3.20
   0 -13   8    1.70    2.90
  -1  13  -8   43.30    4.80
   1 -13   8   50.09    4.50
  -2  13  -8   -0.50    3.60
   2 -13   8   -2.40    2.90
  -3  13  -8   71.19    6.90
   3 -13   8   55.99    5.00
  -4  13  -8    8.40    4.30
  -5  13  -8   -3.30    4.80
   4  12  -8   29.90    5.30
  -4 -12   8   47.10    5.70
   3  12  -8  160.88    9.10
  -3 -12   8  158.68    8.70
   2  12  -8   -3.40    3.40
  -2 -12   8   -2.40    2.90
   1  12  -8  127.09    7.60
  -1 -12   8  129.69    7.20
   0  12  -8   39.90    4.40
   0 -12   8   38.40    4.20
  -1  12  -8    0.30    3.10
   1 -12   8    0.10    2.60
  -2  12  -8   15.80    3.60
   2 -12   8   14.80    3.10
  -3  12  -8    0.10    3.30
   3 -12   8   -1.10    2.20
  -4  12  -8    5.50    3.80
  -5  12  -8    5.10    4.10
   4  11  -8   -0.70    3.70
  -4 -11   8    5.90    3.90
   3  11  -8    6.90    3.70
  -3 -11   8    9.70    3.50
   2  11  -8   24.80    4.00
  -2 -11   8   26.50    3.70
   1  11  -8   32.70    4.00
  -1 -11   8   34.80    3.80
   0  11  -8    5.70    2.90
  -2  11  -8   37.90    4.80
   2 -11   8   36.10    3.60
   3 -11   8   83.59    3.70
   3 -11   8   83.99    4.20
  -4  11  -8    0.80    5.30
   5  10  -8    2.90    2.60
  -5 -10   8   -1.70    4.10
   4  10  -8   61.29    6.20
  -4 -10   8   63.49    6.70
   3  10  -8   71.59    6.10
  -3 -10   8   82.79    6.20
   2  10  -8   25.70    3.70
  -2 -10   8   18.70    3.20
   1  10  -8  236.48   10.40
   0  10  -8    2.70    2.50
   0 -10   8    0.70    2.20
  -1  10  -8   26.70    3.30
   1 -10   8   23.50    3.00
  -2  10  -8   51.09    4.80
   2 -10   8   43.60    4.20
  -3  10  -8   45.00    4.70
   3 -10   8   42.80    2.50
   3 -10   8   41.00    2.80
  -4  10  -8   27.90    3.50
  -5  10  -8   51.39    4.40
  -5  -9   8    7.10    3.90
   4   9  -8   37.70    3.70
  -4  -9   8   32.60    4.20
   3   9  -8   -2.90    2.40
  -3  -9   8   -0.40    2.30
   2   9  -8  698.13   19.20
   1   9  -8  633.94   17.40
  -1  -9   8  616.94   17.20
   0   9  -8  219.18    8.10
   0  -9   8  233.98    8.00
  -1   9  -8  522.75   15.00
   1  -9   8  539.85   14.80
  -2   9  -8    4.40    2.30
   2  -9   8    6.10    2.00
  -3   9  -8   11.20    2.60
   3  -9   8    9.20    1.10
  -4   9  -8   49.30    4.80
  -5   9  -8   13.20    3.10
  -6   9  -8   13.50    3.40
  -5  -8   8   40.30    4.70
   4   8  -8   34.40    3.10
  -4  -8   8   31.30    3.80
   3   8  -8    8.60    2.30
   2   8  -8  501.35   14.30
  -2  -8   8  503.95   14.40
   1   8  -8   -0.40    1.80
  -1  -8   8    0.00    1.70
   0   8  -8 1319.47   32.80
   0  -8   8 1301.37   32.60
  -1   8  -8  444.16   12.70
   1  -8   8  445.06   12.50
  -2   8  -8  247.68    8.30
   2  -8   8  254.27    7.80
  -3   8  -8  163.28    6.30
  -4   8  -8    2.50    2.30
  -5   8  -8   -3.90    2.30
  -6   8  -8    8.30    2.90
  -5  -7   8    0.20    3.00
   4   7  -8  381.96   10.50
  -4  -7   8  380.86   12.40
   3   7  -8   95.39    4.60
  -3  -7   8   94.39    5.10
   2   7  -8  175.28    6.40
  -2  -7   8  173.68    6.40
   1   7  -8    4.70    1.70
  -1  -7   8    7.50    1.80
   0   7  -8  474.75   13.10
   0  -7   8  462.75   12.80
  -1   7  -8    9.40    1.90
   1  -7   8    8.90    1.80
  -2   7  -8  841.82   21.50
   2  -7   8  850.71   21.20
   2  -7   8  837.42   20.70
  -3   7  -8   85.09    4.40
  -4   7  -8   10.70    2.20
  -5   7  -8    9.20    2.40
  -6   7  -8    3.30    2.60
  -6  -6   8   11.90    4.20
  -5  -6   8  115.09    6.30
   4   6  -8  284.67    8.00
  -4  -6   8  300.47    9.50
   3   6  -8    0.80    1.50
  -3  -6   8    0.90    1.70
   2   6  -8  630.54   16.30
  -2  -6   8  614.74   16.30
   1   6  -8  260.37    7.90
  -1  -6   8  256.97    7.80
   0   6  -8    0.70    1.30
   0  -6   8    1.00    1.30
  -1   6  -8   21.40    2.10
   1  -6   8   18.40    1.90
  -2   6  -8    5.70    1.70
   2  -6   8    2.10    1.50
   2  -6   8    1.50    1.20
  -3   6  -8   27.80    2.80
  -4   6  -8   27.00    2.40
  -5   6  -8    9.60    2.10
  -6   6  -8    0.10    2.30
  -6  -5   8   -3.70    3.20
  -5  -5   8   -1.20    2.40
   4   5  -8    1.40    1.00
  -4  -5   8    2.20    2.00
   3   5  -8  245.48    7.10
  -3  -5   8  240.68    7.60
   2   5  -8  191.28    6.10
  -2  -5   8  196.18    6.20
   1   5  -8   55.39    3.00
  -1  -5   8   61.89    2.90
   0   5  -8   -0.90    1.00
   0  -5   8    2.10    1.10
  -1   5  -8   42.90    2.60
   1  -5   8   46.90    2.60
  -2   5  -8  814.02   20.00
   2  -5   8  797.22   19.40
   2  -5   8  787.22   19.80
  -3   5  -8   10.40    1.60
  -4   5  -8   59.69    3.40
  -5   5  -8    7.30    2.00
  -5   5  -8    8.60    1.80
  -6   5  -8   -0.30    2.40
  -6   5  -8   -0.80    2.30
  -5  -4   8  114.39    7.10
  -4  -4   8  102.99    4.60
   3   4  -8   47.40    2.60
  -3  -4   8   49.30    3.10
   2   4  -8  495.65   12.80
  -2  -4   8  492.75   12.90
   1   4  -8   73.29    3.10
  -1  -4   8   68.59    3.00
   0   4  -8   17.30    1.80
   0  -4   8   16.10    1.70
  -1   4  -8  255.37    7.10
   1  -4   8  259.47    7.00
   1  -4   8  238.38    7.00
  -2   4  -8  136.29    4.60
   2  -4   8  142.19    4.50
   2  -4   8  135.09    4.10
  -3   4  -8  245.88    7.20
  -3   4  -8  254.97    7.10
  -4   4  -8  365.96    9.70
  -4   4  -8  349.67    9.80
  -5   4  -8    0.70    1.50
  -5   4  -8   -0.60    1.80
  -6   4  -8   26.20    2.80
  -6   4  -8   25.90    3.10
  -6  -3   8    3.40    2.70
  -5  -3   8   54.59    3.90
  -4  -3   8    8.50    1.70
   3   3  -8  958.00   23.30
  -3  -3   8  976.20   23.80
   2   3  -8  863.11   21.10
  -2  -3   8  863.61   21.20
   1   3  -8 1049.49   25.50
  -1  -3   8 1049.20   25.50
   0   3  -8 1213.28   28.90
   0  -3   8 1179.58   28.80
  -1   3  -8   40.30    2.30
   1  -3   8   42.50    2.20
   1  -3   8   43.10    2.10
  -2   3  -8   23.90    1.90
  -2   3  -8   23.00    1.90
   2  -3   8   18.50    1.80
   2  -3   8   20.30    1.60
  -3   3  -8  299.67    8.40
  -3   3  -8  304.77    8.20
  -4   3  -8   83.69    4.00
  -4   3  -8   86.79    3.70
  -5   3  -8   83.09    4.50
  -5   3  -8   89.59    4.10
  -6   3  -8   68.09    4.50
  -6   3  -8   66.39    5.50
  -6  -2   8   44.20    4.40
  -5  -2   8   67.99    3.80
  -4  -2   8    2.40    1.30
   3   2  -8  701.63   17.30
  -3  -2   8  730.23   17.90
   2   2  -8   38.80    2.10
  -2  -2   8   40.40    2.30
   1   2  -8 3303.47   77.49
  -1  -2   8 3297.57   77.49
   0   2  -8  910.41   21.90
   0  -2   8  883.31   21.90
  -1   2  -8  641.64   15.80
  -1   2  -8  631.44   15.70
   1  -2   8  614.64   15.60
   1  -2   8  641.44   15.70
  -2   2  -8  501.65   12.50
  -2   2  -8  487.65   12.60
   2  -2   8  483.45   12.20
   2  -2   8  491.35   12.20
  -3   2  -8   25.20    2.20
  -3   2  -8   25.60    2.50
  -4   2  -8    5.80    1.50
  -4   2  -8    8.20    1.80
  -5   2  -8   64.59    3.80
  -5   2  -8   70.89    4.50
  -6   2  -8    1.00    2.40
  -6   2  -8    1.00    2.90
  -6  -1   8    0.40    2.00
  -5  -1   8  399.56   10.90
  -4  -1   8  159.88    5.20
  -3  -1   8  231.98    6.70
   2   1  -8   85.99    3.10
  -2  -1   8   86.49    3.20
   1   1  -8  844.32   20.70
  -1  -1   8  847.12   20.70
   0   1  -8  112.49    3.80
   0  -1   8  111.19    3.70
   0  -1   8  107.79    3.70
  -1   1  -8 1918.91   45.70
  -1   1  -8 1980.90   45.80
   1  -1   8 1929.11   45.70
   1  -1   8 1876.31   45.60
  -2   1  -8  315.07    8.60
  -2   1  -8  315.37    8.40
   2  -1   8  307.97    8.20
   2  -1   8  310.37    8.20
  -3   1  -8   86.79    3.60
  -3   1  -8   92.29    3.90
  -4   1  -8   35.60    3.30
  -4   1  -8   42.90    2.90
  -5   1  -8    4.60    2.00
  -5   1  -8    3.60    2.40
  -6   1  -8    1.50    2.50
  -6   0   8   97.49    4.70
  -5   0   8  278.37    8.10
  -4   0   8    3.70    1.40
  -3   0   8  668.83   16.70
  -2   0   8  159.98    4.90
   1   0  -8   12.40    1.30
  -1   0   8   13.40    1.30
  -1   0   8   10.60    1.20
   0   0  -8   71.39    2.80
   0   0  -8   73.69    3.00
   0   0   8   69.99    2.90
   0   0   8   73.19    2.90
  -1   0  -8   19.20    2.10
  -1   0  -8   17.40    1.60
   1   0   8   16.30    1.50
   1   0   8   21.30    1.90
  -2   0  -8  142.19    4.70
  -2   0  -8  145.09    4.90
   2   0   8  145.59    4.60
   2   0   8  141.59    4.50
  -3   0  -8  101.19    4.30
  -3   0  -8  106.39    4.00
   3   0   8   97.39    3.60
   3   0   8  101.29    3.20
  -4   0  -8   30.40    2.80
  -4   0  -8   30.70    2.90
  -5   0  -8    3.80    2.10
  -6   0  -8   -2.80    4.70
  -6   1   8    0.70    2.00
  -5   1   8   -2.30    1.60
  -4   1   8  193.58    6.00
  -3   1   8  287.17    8.00
  -2   1   8   76.89    3.10
  -2   1   8   75.99    3.10
  -1   1   8   15.50    1.70
  -1   1   8   17.70    1.80
   0  -1  -8  410.16   10.40
   0  -1  -8  390.06   10.50
   0   1   8  386.06   10.30
   0   1   8  386.16   10.40
  -1  -1  -8  549.85   14.40
  -1  -1  -8  567.24   14.30
   1   1   8  562.94   14.30
   1   1   8  551.94   14.20
  -2  -1  -8   85.29    3.60
  -2  -1  -8   73.79    3.70
   2   1   8   88.09    3.40
   2   1   8   82.49    3.40
  -3  -1  -8   70.39    3.70
  -3  -1  -8   72.89    4.00
   3   1   8   73.29    3.70
   3   1   8   71.99    3.00
  -4  -1  -8   21.70    2.40
  -5  -1  -8    0.80    2.10
  -6  -1  -8    4.00    3.10
  -6   2   8   44.90    3.80
  -5   2   8   38.10    3.20
  -4   2   8   37.80    2.90
  -3   2   8  284.87    8.00
  -3   2   8  284.97    8.10
  -2   2   8    1.10    1.00
  -2   2   8    0.60    1.00
   1  -2  -8   -0.70    0.80
  -1   2   8    0.00    0.90
  -1   2   8   -0.60    0.90
   0  -2  -8  508.95   13.10
   0   2   8  511.45   13.10
   0   2   8  499.65   13.20
  -1  -2  -8  265.87    7.60
   1   2   8  259.77    7.50
   1   2   8  263.17    7.70
  -2  -2  -8  440.36   11.80
   2   2   8  438.26   11.60
   2   2   8  433.16   11.70
  -3  -2  -8  560.84   14.70
   3   2   8  546.65   14.60
   3   2   8  546.15   14.00
  -4  -2  -8    1.50    1.80
  -5  -2  -8   55.49    4.80
  -6   3   8   11.90    2.60
  -6   3   8   10.20    2.50
  -5   3   8   -1.20    1.70
  -5   3   8    0.20    1.70
  -4   3   8  661.03   16.90
  -4   3   8  650.43   16.70
  -3   3   8  500.75   13.00
  -3   3   8  472.55   12.70
  -2   3   8  474.95   12.40
  -2   3   8  474.45   12.60
   1  -3  -8  556.04   14.30
  -1   3   8  551.04   14.30
  -1   3   8  565.74   14.60
   0  -3  -8  165.68    5.30
   0   3   8  163.78    5.40
   0   3   8  163.18    5.50
  -1  -3  -8   92.59    3.80
   1   3   8   83.89    3.80
   1   3   8   87.79    3.90
  -2  -3  -8  553.74   14.70
   2   3   8  552.34   14.60
   2   3   8  554.34   14.50
  -3  -3  -8  171.08    6.30
   3   3   8  178.78    5.80
   3   3   8  173.18    6.40
  -5  -3  -8  119.59    6.30
  -6   4   8    7.00    2.50
  -6   4   8    5.60    2.60
  -5   4   8    0.90    1.90
  -5   4   8    0.10    1.80
  -4   4   8  281.17    8.50
  -4   4   8  282.37    8.20
  -3   4   8   41.80    2.90
   2  -4  -8 1471.65   35.50
  -2   4   8 1483.55   35.70
   1  -4  -8  750.82   19.00
  -1   4   8  751.82   19.30
  -1   4   8  758.62   19.00
   0  -4  -8  839.12   21.30
   0   4   8  847.82   21.30
   0   4   8  857.51   21.60
  -1  -4  -8  483.55   13.40
   1   4   8  495.65   13.40
   1   4   8  517.45   13.60
  -2  -4  -8   61.19    3.70
   2   4   8   60.29    3.70
   2   4   8   58.49    3.80
  -3  -4  -8   -1.60    1.90
   3   4   8    0.50    1.60
   3   4   8    0.90    2.20
  -4  -4  -8  114.39    5.70
   4   4   8  100.19    3.80
   4   4   8   74.09    4.30
  -5  -4  -8    4.10    3.20
  -6   5   8  115.99    6.00
  -6   5   8  116.99    6.00
  -5   5   8    3.10    2.10
  -5   5   8    7.70    2.20
  -4   5   8   29.00    2.60
  -3   5   8   19.60    2.10
   2  -5  -8  368.66   10.00
  -2   5   8  357.16   10.20
   1  -5  -8   80.69    3.80
  -1   5   8   85.89    3.90
   0  -5  -8 1403.26   34.80
   0   5   8 1458.75   34.80
   0   5   8 1411.16   35.10
  -1  -5  -8  238.98    7.70
   1   5   8  227.48    7.70
   1   5   8  237.78    7.90
  -2  -5  -8  170.38    6.40
   2   5   8  164.08    6.30
   2   5   8  160.78    6.30
  -3  -5  -8   49.90    4.30
   3   5   8   45.70    4.60
   3   5   8   44.40    3.80
  -4  -5  -8    0.70    2.60
   4   5   8   -2.00    1.80
   4   5   8   -3.20    2.40
  -5  -5  -8    6.10    3.40
  -6   6   8   79.89    5.70
  -6   6   8   66.79    5.50
  -5   6   8    5.90    2.40
  -4   6   8  158.28    6.00
  -3   6   8   36.50    3.30
   2  -6  -8    1.70    1.50
  -2   6   8    1.20    1.70
   1  -6  -8  163.18    5.80
  -1   6   8  159.38    5.80
   0  -6  -8   95.49    4.50
   0   6   8   92.49    4.50
  -1  -6  -8   43.80    3.70
   1   6   8   50.69    4.10
   1   6   8   49.10    3.80
  -2  -6  -8   94.39    5.20
   2   6   8   93.39    5.10
   2   6   8   98.39    5.50
  -3  -6  -8   32.80    3.70
   3   6   8   34.20    3.90
   3   6   8   36.60    3.30
  -4  -6  -8    4.40    3.00
   4   6   8   -0.40    2.20
   4   6   8    2.40    3.10
  -6   7   8   -2.90    3.00
  -6   7   8   -2.90    3.20
  -5   7   8   47.60    4.70
  -4   7   8   66.09    4.50
  -3   7   8   13.30    2.30
   2  -7  -8   15.00    2.10
  -2   7   8   19.10    2.50
   1  -7  -8  114.29    5.10
  -1   7   8  111.09    5.90
   0  -7  -8  256.07    8.60
   0   7   8  251.17    8.50
  -1  -7  -8    4.10    2.10
   1   7   8    5.70    2.40
   1   7   8    5.60    2.40
  -2  -7  -8   38.50    3.80
   2   7   8   35.60    3.70
   2   7   8   38.40    3.90
  -3  -7  -8   10.10    3.10
   3   7   8   13.30    3.80
   3   7   8   17.70    3.60
  -4  -7  -8    0.80    3.30
   4   7   8    0.20    2.60
   4   7   8   -3.00    3.30
  -6   8   8   11.00    3.70
  -5   8   8    1.80    2.90
  -4   8   8   49.50    4.90
   3  -8  -8   14.70    2.10
  -3   8   8   13.90    2.50
   2  -8  -8    2.80    1.90
  -2   8   8    0.90    2.10
   1  -8  -8  129.19    5.70
  -1   8   8  130.59    5.80
   0  -8  -8   47.40    4.20
   0   8   8   46.30    4.60
  -1  -8  -8  204.18    7.90
   1   8   8  197.78    8.20
   1   8   8  198.18    8.00
  -2  -8  -8  340.67   11.60
   2   8   8  358.06   11.70
   2   8   8  358.26   11.80
  -3  -8  -8   -6.00    2.90
   3   8   8   -0.40    3.00
   3   8   8   -0.70    3.20
  -4  -8  -8   39.90    5.00
   4   8   8   26.10    3.80
  -5   9   8  105.69    7.00
  -4   9   8   67.09    5.60
   3  -9  -8   59.79    4.30
  -3   9   8   61.79    4.90
   2  -9  -8  161.98    6.60
  -2   9   8  157.58    7.00
   1  -9  -8    1.10    2.10
  -1   9   8   -0.90    2.40
   0  -9  -8    4.20    2.40
   0   9   8    3.20    2.70
   1   9   8  209.78    8.80
   1   9   8  202.18    8.60
  -2  -9  -8   58.99    5.80
   2   9   8   61.69    6.00
   2   9   8   62.49    6.20
  -3  -9  -8   94.09    7.60
   3   9   8  115.29    7.50
   3   9   8  106.29    8.00
  -5  10   8   37.20    4.60
  -4  10   8    6.80    3.30
   3 -10  -8  327.87   10.30
  -3  10   8  328.07   11.10
   2 -10  -8   80.59    5.40
  -2  10   8   78.49    5.70
   1 -10  -8  178.68    7.80
  -1  10   8  189.68    8.20
   0 -10  -8   62.39    6.00
   0  10   8   72.49    5.90
   1  10   8   36.90    4.60
   1  10   8   40.60    4.70
  -2 -10  -8   -1.00    3.40
   2  10   8    0.30    3.70
   2  10   8    0.30    3.60
  -3 -10  -8   55.99    6.00
   3  10   8   70.69    6.30
   3  10   8   59.89    5.90
  -4  11   8   10.40    4.00
   3 -11  -8   93.49    6.00
  -3  11   8   88.79    6.80
   2 -11  -8   14.50    3.30
  -2  11   8    9.90    3.50
   1 -11  -8  322.47   11.30
  -1  11   8  300.07   11.40
   0 -11  -8   24.70    4.20
   0  11   8   18.00    4.20
   1  11   8   33.90    4.70
  -2 -11  -8    4.60    4.50
   2  11   8   10.80    4.80
  -4  12   8   -3.70    4.50
   3 -12  -8    1.50    3.30
  -3  12   8   -4.90    3.90
   2 -12  -8   21.80    4.00
  -2  12   8   29.30    4.70
   1 -12  -8   11.10    4.20
  -1  12   8   10.70    4.20
   0  12   8   19.60    4.70
  -1 -12  -8   36.80    5.50
   1  12   8   36.20    5.70
   1  12   8   28.60    5.40
   3 -13  -8   -1.90    3.90
  -3  13   8   10.80    5.00
   2 -13  -8    9.90    4.40
  -2  13   8   16.90    5.00
  -1  13   8   30.00    5.40
   0 -13  -8    4.80    4.90
   1  16  -9   48.30   10.10
  -1 -16   9   38.30    5.90
   0  16  -9   43.60    6.30
  -1  16  -9    3.80    5.00
   1 -16   9    9.50    4.30
  -2  16  -9   33.00    6.20
   2 -16   9   54.69    5.60
  -3  16  -9    0.20    5.70
   3 -16   9   -1.90    4.20
   2  15  -9    6.70    5.30
   1  15  -9    2.40    4.60
   0  15  -9    2.90    4.60
   0 -15   9    7.00    3.70
  -1  15  -9   44.80    5.90
   1 -15   9   34.10    4.90
  -2  15  -9    1.80    4.60
   2 -15   9   14.20    4.10
  -3  15  -9   -1.70    5.00
   3 -15   9    2.00    3.60
   3  14  -9   39.70    6.20
  -3 -14   9   40.50    6.20
   2  14  -9   23.40    5.30
   1  14  -9   -1.90    4.00
  -1 -14   9    2.00    3.30
   0  14  -9    4.20    3.90
   0 -14   9    3.40    3.50
  -1  14  -9    2.20    4.00
   1 -14   9    5.30    3.50
  -2  14  -9   16.80    4.50
   2 -14   9   19.70    4.00
  -3  14  -9   -0.60    4.20
   3 -14   9    1.00    3.20
  -4  14  -9    0.70    4.90
   3  13  -9    1.20    4.40
  -3 -13   9   10.70    4.40
   2  13  -9    6.10    4.20
   1  13  -9   -0.60    3.50
  -1 -13   9    0.80    3.40
   0  13  -9   11.40    3.80
   0 -13   9    9.00    3.30
  -1  13  -9   70.19    7.00
   1 -13   9   78.89    6.20
  -2  13  -9   21.90    4.30
   2 -13   9   26.90    3.80
  -3  13  -9   38.10    5.00
   3 -13   9   34.40    3.50
  -4  13  -9   28.90    5.00
   4  12  -9    5.80    4.60
  -4 -12   9    1.40    4.60
   3  12  -9  175.38    9.50
  -3 -12   9  183.98    9.60
   2  12  -9   32.20    4.60
  -2 -12   9   18.40    3.70
   1  12  -9   51.89    5.20
  -1 -12   9   56.49    5.60
   0  12  -9    6.70    3.20
   0 -12   9    9.70    3.10
  -1  12  -9   58.49    6.20
  -2  12  -9    1.30    3.10
   2 -12   9    4.80    2.80
  -3  12  -9  132.79    7.50
   3 -12   9  105.59    5.30
   3 -12   9  108.39    4.60
  -4  12  -9    7.50    3.90
  -5  12  -9   29.90    4.80
   4  11  -9   44.80    5.10
  -4 -11   9   53.19    5.50
   3  11  -9  186.78    9.10
  -3 -11   9  209.48    9.30
   2  11  -9   36.30    4.30
  -2 -11   9   32.50    4.00
   1  11  -9  685.33   19.50
  -1 -11   9  682.73   19.20
   0  11  -9   50.29    5.10
   0 -11   9   58.79    4.90
  -1  11  -9  177.58    8.00
   1 -11   9  171.88    7.30
  -2  11  -9    2.20    2.80
   2 -11   9    3.30    2.50
  -3  11  -9   32.20    4.00
   3 -11   9   23.80    2.10
   3 -11   9   23.90    2.60
  -4  11  -9    8.70    3.50
  -5  11  -9   31.80    4.50
   5  10  -9   41.40    3.70
  -5 -10   9   42.90    5.60
   4  10  -9    8.30    3.50
  -4 -10   9    9.60    3.90
   3  10  -9   17.70    3.60
  -3 -10   9   28.00    3.90
   2  10  -9  272.87   10.00
  -2 -10   9  273.17    9.80
   1  10  -9  480.65   14.30
  -1 -10   9  448.66   14.10
   0 -10   9  122.89    6.00
  -1  10  -9  586.14   16.60
   1 -10   9  581.94   16.20
  -2  10  -9   15.00    2.90
   2 -10   9   15.20    2.60
  -3  10  -9    9.90    3.10
   3 -10   9    8.90    1.80
   3 -10   9   13.20    1.60
  -4  10  -9   -0.50    2.80
  -5  10  -9    1.10    3.30
  -5  -9   9   88.69    7.60
   4   9  -9    5.70    2.80
  -4  -9   9    4.90    3.30
   3   9  -9   92.69    5.70
  -3  -9   9   84.19    5.70
   2   9  -9   24.30    3.40
  -2  -9   9   24.10    3.30
   1   9  -9   -2.80    2.20
  -1  -9   9   -0.90    2.00
   0   9  -9  280.57    9.50
   0  -9   9  289.97    9.40
  -1   9  -9  131.79    6.20
   1  -9   9  131.99    5.80
  -2   9  -9   25.60    3.10
   2  -9   9   22.40    2.70
  -3   9  -9  104.69    5.50
   3  -9   9   88.79    3.50
   3  -9   9   96.39    3.20
  -4   9  -9    9.30    2.80
  -5   9  -9   -0.30    2.70
  -5  -8   9   -2.40    3.30
   4   8  -9  139.49    5.90
  -4  -8   9  133.89    7.00
   3   8  -9   61.89    4.60
  -3  -8   9   66.49    4.90
   2   8  -9   -2.10    2.00
  -2  -8   9   -3.90    2.00
   1   8  -9    3.80    1.90
  -1  -8   9    2.60    1.80
   0   8  -9   15.70    2.60
   0  -8   9   14.20    2.40
  -1   8  -9  113.99    5.40
   1  -8   9  126.29    5.30
  -2   8  -9   18.20    2.60
   2  -8   9   15.60    2.30
   2  -8   9   13.10    2.00
  -3   8  -9    2.50    2.10
  -4   8  -9   -5.10    2.10
  -5   8  -9   -2.90    2.50
  -6   8  -9   10.80    3.40
  -5  -7   9   35.90    4.20
   4   7  -9   13.10    2.20
  -4  -7   9   11.20    2.90
   3   7  -9   25.00    2.70
  -3  -7   9   22.80    2.80
   2   7  -9    0.00    1.80
  -2  -7   9    0.80    1.70
   1   7  -9  176.18    6.20
  -1  -7   9  168.08    6.20
   0   7  -9  590.44   15.70
   0  -7   9  584.34   15.60
  -1   7  -9   75.69    4.00
   1  -7   9   73.09    3.90
  -2   7  -9  287.37    8.80
   2  -7   9  290.37    8.50
   2  -7   9  281.57    8.10
  -3   7  -9  165.38    6.10
  -4   7  -9    1.70    2.10
  -5   7  -9    3.40    2.40
  -6   7  -9    2.80    2.80
  -6  -6   9   13.90    4.10
  -5  -6   9   15.20    3.10
   4   6  -9  307.77    8.70
  -4  -6   9  330.77   10.20
   3   6  -9  173.28    6.10
  -3  -6   9  185.08    6.60
   2   6  -9  145.59    5.40
  -2  -6   9  143.59    5.50
   1   6  -9   13.30    1.80
  -1  -6   9   12.40    1.80
   0   6  -9  228.18    7.10
   0  -6   9  222.28    7.00
  -1   6  -9   42.40    3.00
   1  -6   9   43.70    2.90
  -2   6  -9 1224.28   29.90
   2  -6   9 1203.88   29.70
   2  -6   9 1220.38   29.30
  -3   6  -9   47.70    3.30
  -4   6  -9  174.88    6.20
  -5   6  -9   47.10    4.10
  -6   6  -9    3.00    2.70
  -6  -5   9    5.40    3.30
  -5  -5   9  130.19    6.90
   4   5  -9  362.06    9.70
  -4  -5   9  395.66   11.20
   3   5  -9  133.39    4.70
  -3  -5   9  131.39    5.20
   2   5  -9 1485.45   36.00
  -2  -5   9 1490.95   36.20
   1   5  -9  180.08    5.80
  -1  -5   9  181.78    5.90
   0   5  -9  595.24   15.20
   0  -5   9  575.84   15.00
  -1   5  -9   11.50    1.60
   1  -5   9    9.50    1.50
   1  -5   9    7.70    1.40
  -2   5  -9  165.08    5.60
   2  -5   9  169.78    5.50
   2  -5   9  161.78    5.00
  -3   5  -9   38.50    2.90
  -4   5  -9  318.67    9.20
  -5   5  -9    4.50    2.00
  -5   5  -9    2.50    2.10
  -6   5  -9   23.30    3.10
  -6   5  -9   25.00    3.30
  -6  -4   9   43.90    4.20
  -5  -4   9   16.40    2.70
  -4  -4   9   39.70    3.30
   3   4  -9  720.23   18.00
  -3  -4   9  727.23   18.40
   2   4  -9  890.11   22.10
  -2  -4   9  899.91   22.30
   1   4  -9  529.75   13.60
  -1  -4   9  514.15   13.50
   0   4  -9 2085.19   48.90
   0  -4   9 2018.00   48.80
  -1   4  -9   11.70    1.50
   1  -4   9   11.70    1.40
   1  -4   9    9.70    1.30
  -2   4  -9   59.19    3.00
   2  -4   9   52.09    2.80
   2  -4   9   53.59    2.60
  -3   4  -9    8.60    1.70
  -3   4  -9    9.00    1.50
  -4   4  -9   13.50    2.00
  -4   4  -9   13.70    2.10
  -5   4  -9   21.50    2.60
  -5   4  -9   21.80    2.40
  -6   4  -9   24.20    3.00
  -6   4  -9   24.10    3.50
  -6  -3   9   94.59    5.80
  -5  -3   9   28.20    2.80
  -4  -3   9   70.99    3.70
   3   3  -9   34.90    2.30
  -3  -3   9   37.70    2.70
   2   3  -9   12.20    1.50
  -2  -3   9   12.70    1.60
   1   3  -9 1067.89   26.20
  -1  -3   9 1083.09   26.20
   0   3  -9  455.95   11.90
   0  -3   9  466.35   11.90
   0  -3   9  442.06   11.80
  -1   3  -9  137.09    4.60
   1  -3   9  130.79    4.40
   1  -3   9  137.59    4.40
  -2   3  -9  373.06    9.80
  -2   3  -9  352.36    9.70
   2  -3   9  359.36    9.40
   2  -3   9  361.16    9.50
  -3   3  -9   41.70    2.90
  -3   3  -9   43.10    2.60
  -4   3  -9    1.60    1.50
  -4   3  -9    0.70    1.70
  -5   3  -9    4.20    1.90
  -5   3  -9    1.40    2.20
  -6   3  -9    1.40    3.10
  -6   3  -9    9.90    2.70
  -6  -2   9    3.60    2.50
  -5  -2   9  179.58    6.30
  -4  -2   9  241.28    7.30
   3   2  -9    6.30    1.20
  -3  -2   9    7.40    1.40
   2   2  -9    1.70    1.00
  -2  -2   9    2.30    1.10
   1   2  -9    8.70    1.40
  -1  -2   9    7.70    1.20
   0   2  -9  284.47    8.00
   0  -2   9  294.37    8.00
   0  -2   9  289.37    8.00
  -1   2  -9  193.68    5.90
  -1   2  -9  196.88    6.00
   1  -2   9  200.88    5.80
   1  -2   9  199.88    5.80
  -2   2  -9   29.20    2.30
  -2   2  -9   33.10    2.50
   2  -2   9   29.20    2.10
   2  -2   9   30.30    2.10
  -3   2  -9   -0.20    1.10
  -3   2  -9   -1.20    1.30
  -4   2  -9   -0.50    1.70
  -4   2  -9   -1.70    1.30
  -5   2  -9   54.69    4.60
  -5   2  -9   58.29    3.90
  -6   2  -9   17.70    3.00
  -6  -1   9   30.30    3.00
  -5  -1   9    7.30    1.90
  -4  -1   9   -0.80    1.30
  -3  -1   9   21.70    2.20
   2   1  -9  392.96   10.30
  -2  -1   9  396.16   10.50
   1   1  -9  727.93   17.80
  -1  -1   9  725.33   17.80
  -1  -1   9  676.73   17.70
   0   1  -9   44.10    2.40
   0  -1   9   45.20    2.40
   0  -1   9   44.10    2.40
  -1   1  -9  535.75   13.80
  -1   1  -9  533.25   13.70
   1  -1   9  531.05   13.60
   1  -1   9  532.75   13.60
  -2   1  -9  454.65   12.00
  -2   1  -9  443.26   11.70
   2  -1   9  452.45   11.50
   2  -1   9  441.96   11.50
  -3   1  -9    5.20    1.60
  -3   1  -9    7.50    1.50
   3  -1   9    6.40    1.00
   3  -1   9    7.10    1.30
  -4   1  -9    6.00    2.20
  -4   1  -9    6.50    1.80
  -5   1  -9   26.10    3.30
  -5   1  -9   22.40    2.70
  -6   0   9    6.70    2.20
  -5   0   9  167.58    5.90
  -4   0   9   48.50    3.00
  -3   0   9  106.19    4.00
  -2   0   9   -0.40    1.10
  -2   0   9    0.00    0.90
   1   0  -9  398.16   10.70
  -1   0   9  402.56   10.70
  -1   0   9  403.96   10.60
   0   0  -9  247.58    7.10
   0   0  -9  251.87    7.20
   0   0   9  246.28    7.00
   0   0   9  247.98    7.10
  -1   0  -9 1670.93   39.80
  -1   0  -9 1684.93   40.00
   1   0   9 1658.43   39.70
   1   0   9 1633.14   39.80
  -2   0  -9   94.69    4.10
  -2   0  -9   97.69    3.90
   2   0   9  102.79    3.80
   2   0   9   94.99    3.80
  -3   0  -9  444.66   12.10
  -3   0  -9  444.56   11.90
   3   0   9  431.16   11.10
   3   0   9  436.86   11.50
  -4   0  -9  103.79    4.60
  -4   0  -9   91.59    5.10
  -5   0  -9    6.30    2.30
  -6   1   9   75.79    4.60
  -5   1   9  195.98    6.50
  -4   1   9  163.08    5.50
  -3   1   9 1509.15   36.30
  -3   1   9 1502.65   36.30
  -2   1   9   73.19    3.20
  -2   1   9   71.89    3.20
  -1   1   9  608.34   15.40
  -1   1   9  596.34   15.30
   0  -1  -9   65.79    3.00
   0  -1  -9   81.49    3.30
   0   1   9   64.29    3.00
   0   1   9   67.49    3.00
  -1  -1  -9  333.07    9.50
  -1  -1  -9  339.37    9.30
   1   1   9  339.27    9.30
   1   1   9  334.67    9.30
  -2  -1  -9  213.38    6.90
  -2  -1  -9  218.58    6.80
   2   1   9  215.58    6.50
   2   1   9  221.88    6.60
  -3  -1  -9  596.24   15.80
  -3  -1  -9  622.24   16.10
   3   1   9  602.54   15.60
   3   1   9  590.84   15.10
  -4  -1  -9    6.40    2.00
  -5  -1  -9   74.89    4.90
  -6   2   9    8.30    2.40
  -5   2   9    8.80    2.10
  -4   2   9  491.55   13.00
  -4   2   9  485.25   13.00
  -3   2   9  826.02   20.40
  -3   2   9  806.72   20.50
  -2   2   9  549.54   14.40
  -2   2   9  570.74   14.60
   1  -2  -9 1967.00   47.10
  -1   2   9 1991.60   47.10
  -1   2   9 1961.80   47.30
   0  -2  -9   62.29    3.00
   0   2   9   63.19    3.20
   0   2   9   58.09    3.00
  -1  -2  -9  248.68    7.50
   1   2   9  252.77    7.60
   1   2   9  258.17    7.50
  -2  -2  -9   62.89    3.40
   2   2   9   63.29    3.30
   2   2   9   58.79    3.50
  -3  -2  -9   38.60    3.50
   3   2   9   41.70    2.90
   3   2   9   38.00    3.50
  -4  -2  -9   50.49    4.60
  -5  -2  -9   71.29    5.60
  -6   3   9   10.40    2.80
  -6   3   9   13.30    2.70
  -5   3   9   27.10    2.80
  -5   3   9   24.90    2.70
  -4   3   9   47.60    3.40
  -4   3   9   47.00    3.40
  -3   3   9    1.00    1.40
  -3   3   9   -0.90    1.40
  -2   3   9  814.42   20.60
  -2   3   9  812.82   20.40
   1  -3  -9  414.66   11.20
  -1   3   9  420.06   11.50
  -1   3   9  417.96   11.30
   0  -3  -9  318.97    9.10
   0   3   9  321.47    9.30
   0   3   9  321.07    9.10
  -1  -3  -9  472.95   12.70
   1   3   9  469.55   12.70
   1   3   9  460.15   12.50
  -2  -3  -9   47.30    3.40
   2   3   9   42.30    3.30
   2   3   9   44.20    3.40
  -3  -3  -9    5.60    2.00
   3   3   9    2.90    1.60
   3   3   9    2.50    2.10
  -4  -3  -9   -2.10    2.10
   4   3   9    1.50    1.50
   4   3   9    2.70    1.30
  -5  -3  -9    6.00    3.10
  -6   4   9   81.79    5.50
  -6   4   9   76.69    5.30
  -5   4   9   36.70    3.10
  -5   4   9   42.50    4.00
  -4   4   9    1.70    1.80
  -4   4   9    0.40    1.70
  -3   4   9    9.70    1.90
  -3   4   9    8.40    1.90
   2  -4  -9    0.70    1.20
  -2   4   9    0.00    1.40
  -2   4   9   -0.60    1.40
   1  -4  -9  196.18    6.40
  -1   4   9  193.08    6.40
  -1   4   9  203.28    6.80
   0  -4  -9  180.88    6.10
   0   4   9  177.28    6.10
   0   4   9  181.78    6.30
  -1  -4  -9   38.30    3.10
   1   4   9   31.40    2.80
   1   4   9   31.50    3.10
  -2  -4  -9   -1.30    1.60
   2   4   9    2.20    1.80
   2   4   9    0.50    1.60
  -3  -4  -9    4.30    2.10
   3   4   9    3.50    2.30
   3   4   9    4.90    2.00
  -4  -4  -9   64.29    5.10
   4   4   9   60.49    3.40
   4   4   9   45.00    4.30
  -5  -4  -9   26.80    4.10
  -6   5   9   12.10    3.10
  -6   5   9    7.80    3.10
  -5   5   9    0.40    2.30
  -5   5   9    1.80    2.30
  -4   5   9   35.00    3.70
  -4   5   9   36.30    3.70
  -3   5   9  108.09    4.70
   2  -5  -9  234.28    7.20
  -2   5   9  239.58    7.50
   1  -5  -9   63.09    3.50
  -1   5   9   61.29    3.80
  -1   5   9   59.09    3.70
   0  -5  -9  259.17    8.10
   0   5   9  252.27    8.40
   0   5   9  257.77    8.20
  -1  -5  -9  250.37    8.20
   1   5   9  252.37    8.40
   1   5   9  254.27    8.20
  -2  -5  -9   23.60    2.80
   2   5   9   22.30    2.80
   2   5   9   22.40    2.80
  -3  -5  -9    0.40    2.30
   3   5   9   -0.20    2.50
   3   5   9   -0.30    2.00
  -4  -5  -9   23.80    3.60
   4   5   9   29.70    2.70
   4   5   9   28.50    3.40
  -6   6   9   46.30    4.30
  -6   6   9   44.70    4.20
  -5   6   9    9.40    2.80
  -5   6   9   16.40    3.00
  -4   6   9    0.40    2.10
  -3   6   9   -2.00    1.80
   2  -6  -9   94.79    4.30
  -2   6   9   94.59    4.70
   1  -6  -9  127.69    5.20
  -1   6   9  125.79    5.20
   0  -6  -9  911.61   23.30
   0   6   9  886.11   24.30
   0   6   9  927.11   23.70
  -1  -6  -9   43.00    3.90
   1   6   9   36.30    3.90
   1   6   9   40.50    4.00
  -2  -6  -9  327.77   10.60
   2   6   9  336.27   10.70
   2   6   9  327.67   10.60
  -3  -6  -9   86.99    5.90
   3   6   9   81.09    5.40
   3   6   9   79.69    6.30
  -4  -6  -9   21.00    3.90
   4   6   9   17.60    2.80
   4   6   9   21.90    3.70
  -6   7   9   33.70    4.30
  -6   7   9   30.80    4.10
   2  -7  -9  214.08    7.10
  -2   7   9  197.28    7.30
   1  -7  -9   43.20    3.70
  -1   7   9   44.10    4.00
   0  -7  -9  117.19    5.50
   0   7   9  117.59    5.90
   0   7   9  116.99    5.50
  -1  -7  -9  140.89    6.20
   1   7   9  140.89    6.50
   1   7   9  138.99    6.60
  -2  -7  -9  537.85   15.70
   2   7   9  533.85   15.70
   2   7   9  540.25   15.80
  -3  -7  -9   -4.50    2.80
   3   7   9    2.70    3.20
   3   7   9   -0.30    2.80
  -4  -7  -9   85.79    7.30
   4   7   9   82.09    5.70
   4   7   9   79.19    7.00
  -5   8   9  115.39    6.80
  -4   8   9  121.49    6.20
   3  -8  -9  102.59    4.90
  -3   8   9  119.29    5.80
   2  -8  -9  396.26   11.60
  -2   8   9  389.06   11.90
   1  -8  -9    3.90    2.20
  -1   8   9    3.60    2.40
   0  -8  -9   25.50    3.20
   0   8   9   35.40    3.50
  -1  -8  -9   37.30    3.80
   1   8   9   38.10    4.10
   1   8   9   46.20    4.20
  -2  -8  -9   30.60    3.90
   2   8   9   31.50    4.10
   2   8   9   35.70    4.20
  -3  -8  -9   44.60    4.90
   3   8   9   45.70    4.60
   3   8   9   46.10    4.90
  -5   9   9   14.20    3.90
  -4   9   9    4.40    3.10
   3  -9  -9  243.58    8.30
  -3   9   9  243.88    8.90
  -2   9   9   78.29    5.40
   1  -9  -9   60.19    5.00
  -1   9   9   60.09    5.20
   0  -9  -9  113.49    6.50
   0   9   9  123.19    6.70
   1   9   9    1.20    3.10
   1   9   9    5.40    3.30
  -2  -9  -9    0.90    3.10
   2   9   9    1.50    3.40
   2   9   9    5.20    3.60
  -3  -9  -9   -8.00    3.80
   3   9   9    1.00    4.20
   3   9   9    1.30    3.90
  -5  10   9   -1.10    4.00
  -4  10   9    1.50    3.30
   3 -10  -9   -1.70    2.60
  -3  10   9    3.00    3.10
   2 -10  -9   15.90    3.20
  -2  10   9   19.50    3.60
   1 -10  -9   76.59    5.90
  -1  10   9   77.69    6.30
   0 -10  -9    1.10    3.10
   0  10   9   -1.40    3.20
   1  10   9   -2.90    3.60
   1  10   9    2.60    3.60
  -2 -10  -9    2.50    3.80
   2  10   9    2.10    3.60
   2  10   9    1.40    4.20
  -4  11   9   16.00    4.40
   3 -11  -9   27.90    6.20
  -3  11   9   41.00    4.70
   2 -11  -9    2.60    3.00
  -2  11   9    5.00    3.50
   1 -11  -9   69.79    6.40
  -1  11   9   50.89    5.10
   1  11   9   -2.70    4.00
   3 -12  -9    7.70    3.70
  -3  12   9   11.20    4.50
   2 -12  -9   27.60    4.50
  -2  12   9   22.70    4.70
   0 -12  -9    1.80    4.30
   0  12   9    9.00    4.60
  -1 -12  -9   75.29   10.30
   1  12   9   72.29    6.90
   1  12   9   63.69    6.60
   2 -13  -9    1.10    4.30
   1 -13  -9   28.80    5.30
  -1 -16  10    5.40    4.60
   0  16 -10   20.20    5.70
   0 -16  10   33.90    8.50
  -1  16 -10   -2.60    5.40
   1 -16  10    5.80    4.40
  -2  16 -10    5.70    5.40
   2 -16  10   15.30    4.70
   2  15 -10   -2.60    4.80
   1  15 -10    3.20    4.70
  -1 -15  10   16.20    5.90
   0  15 -10    3.10    4.40
   0 -15  10   -4.00    3.30
  -1  15 -10   20.30    5.40
   1 -15  10   35.80    4.80
  -2  15 -10   58.49    6.40
   2 -15  10   86.59    7.40
  -3  15 -10    0.60    5.00
   3 -15  10    4.60    3.60
   3  14 -10   12.30    5.60
  -3 -14  10   21.30    7.00
   2  14 -10   88.59    8.90
   1  14 -10    1.60    4.30
  -1 -14  10   -3.70    3.40
   0  14 -10   12.00    4.20
   0 -14  10   18.60    4.10
  -1  14 -10   54.89    5.80
   1 -14  10   76.99    6.50
  -2  14 -10   34.50    5.10
   2 -14  10   36.70    4.50
  -3  14 -10   30.40    5.20
   3 -14  10   22.60    3.60
  -4  14 -10   39.60    6.00
   3  13 -10  221.98   11.30
  -3 -13  10  226.28   11.10
   2  13 -10   97.49    8.10
   1  13 -10   81.79    7.80
  -1 -13  10  102.79    7.30
   0  13 -10  140.79    8.00
   0 -13  10  128.09    7.50
  -1  13 -10    8.60    3.70
   1 -13  10   13.80    3.40
  -2  13 -10   -0.80    3.60
   2 -13  10    4.50    3.20
  -3  13 -10   27.20    4.70
   3 -13  10   25.00    2.70
   3 -13  10   26.70    3.40
  -4  13 -10    7.90    4.50
   4  12 -10   -4.50    4.30
  -4 -12  10   -3.50    4.20
   3  12 -10   97.59    7.90
  -3 -12  10   97.99    8.00
   2  12 -10   -0.20    3.60
  -2 -12  10    2.00    2.70
   1  12 -10  368.26   12.90
  -1 -12  10  361.06   12.40
   0  12 -10   88.39    6.90
   0 -12  10   95.29    6.30
  -1  12 -10   64.69    6.00
   1 -12  10   52.79    5.50
  -2  12 -10   19.00    3.80
   2 -12  10   29.40    3.60
  -3  12 -10   -7.80    3.30
   3 -12  10   -0.70    2.40
   3 -12  10   -2.80    1.80
  -4  12 -10    4.20    3.80
  -5  12 -10    5.10    4.40
   4  11 -10    7.30    4.00
  -4 -11  10    8.40    4.10
   3  11 -10   -1.30    3.60
  -3 -11  10   -1.10    3.30
   2  11 -10    2.00    3.20
  -2 -11  10   10.60    3.20
   1  11 -10   35.60    4.40
  -1 -11  10   42.50    4.30
   0  11 -10   54.29    5.60
   0 -11  10   56.09    5.20
  -1  11 -10   97.89    6.50
   1 -11  10  109.19    6.20
  -2  11 -10   22.90    3.60
   2 -11  10   28.60    3.30
  -3  11 -10   -0.60    3.00
   3 -11  10   -1.30    2.10
   3 -11  10   -3.00    1.50
  -4  11 -10   -0.70    3.30
  -5  11 -10    8.90    3.90
   4  10 -10    0.70    3.80
  -4 -10  10    1.00    3.50
   3  10 -10    5.70    3.30
  -3 -10  10   11.00    3.30
   2  10 -10   25.70    3.60
  -2 -10  10   27.40    3.50
   1  10 -10  129.59    6.90
  -1 -10  10  127.69    6.50
   0  10 -10   14.80    3.00
   0 -10  10   19.30    2.90
  -1  10 -10   24.40    5.90
   1 -10  10   25.30    3.20
  -2  10 -10    7.30    2.80
   2 -10  10    7.30    2.40
  -3  10 -10   -4.50    2.70
   3 -10  10   -0.70    1.30
   3 -10  10   -4.70    1.70
  -4  10 -10    6.10    3.10
   5   9 -10   19.70    2.00
  -5  -9  10   14.40    4.40
   4   9 -10   16.90    3.20
  -4  -9  10    9.60    3.50
   3   9 -10   -2.80    2.60
  -3  -9  10   -3.30    2.50
   2   9 -10  107.29    5.90
  -2  -9  10  109.89    5.90
   1   9 -10  102.49    5.90
  -1  -9  10  103.39    5.40
   0   9 -10  234.18    8.50
   0  -9  10  232.78    8.20
  -1   9 -10  532.15   15.20
   1  -9  10  542.45   15.00
  -2   9 -10   -2.40    2.00
   2  -9  10   -0.10    2.00
  -3   9 -10  106.59    5.70
   3  -9  10   93.99    4.00
   3  -9  10  103.59    3.60
  -5   9 -10    6.00    3.20
  -5  -8  10   71.49    6.90
   4   8 -10   49.90    4.40
  -4  -8  10   55.89    5.50
   3   8 -10  282.77    9.20
  -3  -8  10  260.77    9.20
   2   8 -10   13.20    2.60
  -2  -8  10   12.80    2.50
   1   8 -10   15.90    2.50
  -1  -8  10   17.50    2.50
   0   8 -10  480.45   13.50
   0  -8  10  463.25   13.30
  -1   8 -10  176.28    6.80
   1  -8  10  174.18    6.40
  -2   8 -10  235.28    8.20
   2  -8  10  265.17    8.10
   2  -8  10  240.18    7.40
  -3   8 -10  439.46   12.60
   3  -8  10  407.16   10.90
   3  -8  10  456.15   10.80
  -4   8 -10   -1.20    2.20
  -5   8 -10   24.20    3.20
  -5  -7  10   -1.60    2.90
   4   7 -10  558.54   14.90
  -4  -7  10  570.14   16.10
   3   7 -10  309.17    9.40
  -3  -7  10  302.87    9.70
   2   7 -10  373.96   11.20
  -2  -7  10  392.46   11.40
   1   7 -10  342.27   10.30
  -1  -7  10  358.46   10.30
   0   7 -10   68.59    4.10
   0  -7  10   67.39    3.90
  -1   7 -10    4.70    1.90
   1  -7  10    8.50    1.90
  -2   7 -10  364.06   10.70
   2  -7  10  373.66   10.50
   2  -7  10  363.46   10.00
  -3   7 -10   51.79    4.00
  -4   7 -10   84.49    4.70
  -5   7 -10   47.40    4.60
  -6   7 -10    3.50    3.00
  -6  -6  10   15.90    4.20
  -5  -6  10    8.70    2.90
   4   6 -10  270.67    7.80
  -4  -6  10  264.77    9.30
   3   6 -10   30.20    3.10
  -3  -6  10   27.70    2.80
   2   6 -10 1092.79   27.70
  -2  -6  10 1131.59   27.80
   1   6 -10  332.17    9.60
  -1  -6  10  328.97    9.60
   0   6 -10  291.17    8.90
   0  -6  10  305.77    8.80
  -1   6 -10  148.49    5.40
   1  -6  10  143.89    5.20
  -2   6 -10    0.90    1.70
   2  -6  10    2.20    1.60
   2  -6  10   -0.80    1.30
  -3   6 -10    7.50    2.00
  -4   6 -10   46.10    3.90
  -5   6 -10   -4.60    2.30
  -6   6 -10    5.60    3.10
  -6  -5  10   66.99    6.40
  -5  -5  10   20.70    3.50
   4   5 -10   26.20    2.00
  -4  -5  10   30.30    3.00
   3   5 -10   93.19    4.10
  -3  -5  10   98.09    4.40
   2   5 -10  146.59    5.30
  -2  -5  10  150.48    5.40
   1   5 -10  134.49    4.90
  -1  -5  10  135.29    4.90
   0   5 -10  479.65   12.90
   0  -5  10  483.95   12.80
  -1   5 -10   62.29    3.30
   1  -5  10   60.89    3.10
   1  -5  10   61.89    3.10
  -2   5 -10  -16.50   13.90
   2  -5  10  -11.40   13.30
   2  -5  10  -17.50   11.20
  -3   5 -10   10.50    1.80
  -4   5 -10   39.80    3.70
  -5   5 -10   12.40    2.40
  -5   5 -10   10.40    2.60
  -6   5 -10    2.30    2.90
  -6   5 -10    4.00    3.10
  -6  -4  10   48.80    4.40
  -5  -4  10   -0.60    2.30
  -4  -4  10   19.10    2.40
   3   4 -10  111.69    4.20
  -3  -4  10  115.59    4.70
   2   4 -10  303.07    8.60
  -2  -4  10  304.97    8.80
   1   4 -10  159.78    5.30
  -1  -4  10  162.18    5.30
   0   4 -10   28.40    2.40
   0  -4  10   26.60    2.30
  -1   4 -10   64.09    3.20
   1  -4  10   66.29    3.10
   1  -4  10   63.89    3.00
  -2   4 -10    4.80    1.50
   2  -4  10    1.90    1.20
   2  -4  10    4.40    1.30
  -3   4 -10   52.79    3.30
  -3   4 -10   51.79    3.10
  -4   4 -10   94.59    4.30
  -4   4 -10   93.39    4.60
  -5   4 -10    3.70    2.50
  -5   4 -10   -3.90    1.90
  -6   4 -10   37.00    4.00
  -6   4 -10   30.60    3.50
  -5  -3  10   24.70    2.80
  -4  -3  10    6.50    1.80
   3   3 -10  165.88    5.20
  -3  -3  10  164.68    5.60
   2   3 -10  162.08    5.30
  -2  -3  10  159.08    5.40
   1   3 -10  427.66   11.30
  -1  -3  10  417.96   11.30
   0   3 -10 1514.05   36.90
   0  -3  10 1528.15   36.90
   0  -3  10 1554.64   36.90
  -1   3 -10   10.80    1.60
   1  -3  10    9.00    1.40
   1  -3  10   12.00    1.50
  -2   3 -10  304.27    8.60
  -2   3 -10  304.17    8.60
   2  -3  10  297.97    8.30
   2  -3  10  302.37    8.20
  -3   3 -10    0.10    1.50
  -3   3 -10   -1.30    1.20
  -4   3 -10   26.40    2.40
  -4   3 -10   34.70    3.00
  -5   3 -10   22.90    2.70
  -5   3 -10   30.30    3.30
  -6   3 -10   29.10    3.50
  -6   3 -10   25.50    4.10
  -6  -2  10   40.60    3.60
  -5  -2  10   72.39    4.30
  -4  -2  10  151.18    5.40
   3   2 -10   49.20    2.60
  -3  -2  10   43.90    2.90
   2   2 -10    2.00    1.10
  -2  -2  10    2.10    1.20
   1   2 -10 1001.40   24.60
  -1  -2  10  995.10   24.50
   0   2 -10  460.25   12.20
   0  -2  10  462.05   12.20
   0  -2  10  469.35   12.20
  -1   2 -10  918.01   23.20
  -1   2 -10  937.61   23.30
   1  -2  10  939.41   23.10
   1  -2  10  971.30   23.10
  -2   2 -10 1085.79   26.90
  -2   2 -10 1094.69   26.80
   2  -2  10 1103.09   26.50
   2  -2  10 1090.59   27.20
  -3   2 -10   14.50    1.80
  -3   2 -10   13.40    2.00
   3  -2  10   12.20    1.40
   3  -2  10   11.30    1.30
  -4   2 -10  103.69    4.50
  -4   2 -10  100.89    5.10
  -5   2 -10    1.20    2.60
  -5   2 -10   -1.40    2.00
  -6  -1  10    5.50    2.50
  -5  -1  10  467.25   12.80
  -4  -1  10  214.98    6.80
  -3  -1  10  637.54   16.30
   2   1 -10  475.65   12.50
  -2  -1  10  485.55   12.60
   1   1 -10  343.57    9.30
  -1  -1  10  331.27    9.30
  -1  -1  10  335.87    9.30
   0   1 -10   28.40    2.40
   0  -1  10   30.40    2.30
   0  -1  10   31.80    2.40
  -1   1 -10 1085.99   26.90
  -1   1 -10 1102.99   26.80
   1  -1  10 1092.49   26.70
   1  -1  10 1097.29   26.70
  -2   1 -10  137.29    5.20
  -2   1 -10  136.49    4.90
   2  -1  10  131.39    4.60
   2  -1  10  134.89    4.60
  -3   1 -10  339.37    9.90
  -3   1 -10  334.87    9.60
   3  -1  10  341.97    8.90
   3  -1  10  348.27    9.20
  -4   1 -10  154.58    5.80
  -4   1 -10  151.58    6.40
  -5   1 -10    0.60    2.10
  -5   1 -10    3.50    2.80
  -6   0  10   20.50    2.80
  -5   0  10  156.28    6.00
  -4   0  10   39.30    3.10
  -3   0  10 1534.65   37.10
  -2   0  10  448.26   11.90
  -2   0  10  440.26   11.80
   1   0 -10  542.85   14.00
  -1   0  10  528.95   13.90
  -1   0  10  534.55   13.90
   0   0 -10  272.97    7.80
   0   0 -10  269.37    7.90
   0   0  10  267.97    7.70
   0   0  10  273.27    7.80
  -1   0 -10    7.80    1.70
  -1   0 -10    8.00    1.50
   1   0  10    8.80    1.60
   1   0  10   11.50    1.60
  -2   0 -10   67.29    3.40
  -2   0 -10   66.09    3.70
   2   0  10   67.09    3.30
   2   0  10   67.89    3.30
  -3   0 -10  140.89    5.70
  -3   0 -10  139.09    5.40
   3   0  10  143.89    5.10
   3   0  10  144.19    4.70
  -4   0 -10    5.30    2.30
  -4   0 -10    2.90    2.00
  -5   0 -10   20.20    3.00
  -6   1  10    4.00    2.40
  -5   1  10   -2.10    1.90
  -4   1  10   79.09    3.90
  -3   1  10  177.18    5.90
  -3   1  10  172.08    5.90
  -2   1  10  213.78    6.70
  -2   1  10  221.18    6.70
  -1   1  10  599.64   15.40
  -1   1  10  606.34   15.60
   0  -1 -10  341.47    9.50
   0  -1 -10  332.87    9.40
   0   1  10  333.57    9.30
   0   1  10  334.97    9.40
  -1  -1 -10   -0.60    1.40
  -1  -1 -10   -0.80    1.10
   1   1  10    0.70    1.20
   1   1  10   -0.20    1.30
  -2  -1 -10   13.60    2.10
  -2  -1 -10   15.10    1.90
   2   1  10   16.70    2.00
   2   1  10   16.20    1.90
  -3  -1 -10   50.69    3.60
   3   1  10   43.80    3.00
   3   1  10   43.60    3.50
  -4  -1 -10   35.60    3.30
  -5  -1 -10    6.10    2.60
  -6   2  10   -0.10    2.80
  -6   2  10    1.10    2.40
  -5   2  10   14.50    2.60
  -5   2  10   13.90    2.40
  -4   2  10   23.40    2.40
  -4   2  10   16.10    2.20
  -3   2  10  196.98    6.50
  -3   2  10  202.38    6.60
  -2   2  10  112.69    4.50
  -2   2  10  117.99    4.50
   1  -2 -10    3.80    1.30
  -1   2  10    3.80    1.50
  -1   2  10    2.80    1.40
   0  -2 -10   45.50    2.80
   0   2  10   43.30    2.90
   0   2  10   45.60    2.90
  -1  -2 -10   -0.10    1.30
   1   2  10    0.10    1.40
   1   2  10    0.60    1.40
  -2  -2 -10  151.48    5.70
   2   2  10  165.18    5.70
   2   2  10  161.18    5.70
  -3  -2 -10  100.69    4.90
   3   2  10  107.59    4.40
   3   2  10  106.99    5.00
  -4  -2 -10   -0.30    2.10
  -5  -2 -10   64.59    5.60
  -6   3  10   17.40    3.20
  -6   3  10   19.30    3.10
  -5   3  10    9.40    2.60
  -5   3  10    7.30    2.20
  -4   3  10   62.19    4.00
  -4   3  10   64.19    3.90
  -3   3  10   38.30    3.20
  -3   3  10   36.60    3.20
  -2   3  10  356.76   10.20
  -2   3  10  343.57    9.90
   1  -3 -10  908.41   22.90
  -1   3  10  923.41   22.90
  -1   3  10  909.81   23.10
   0  -3 -10   -1.00    1.20
   0   3  10    0.00    1.50
   0   3  10    0.30    1.40
  -1  -3 -10  331.47    9.70
   1   3  10  319.77    9.70
   1   3  10  331.07    9.60
  -2  -3 -10   -0.10    1.60
   2   3  10    0.60    1.80
   2   3  10    1.50    1.70
  -3  -3 -10   29.10    3.00
   3   3  10   38.80    3.40
   3   3  10   35.80    3.40
  -4  -3 -10   56.59    4.80
   4   3  10   33.20    3.60
   4   3  10   52.99    3.10
  -5  -3 -10   70.29    6.20
  -6   4  10   22.60    3.40
  -6   4  10   17.70    3.30
  -5   4  10   64.79    4.80
  -5   4  10   56.19    4.60
  -4   4  10    3.40    1.90
  -4   4  10    1.60    2.00
  -3   4  10   -0.80    1.70
  -3   4  10   -0.40    1.70
   2  -4 -10  721.73   18.40
  -2   4  10  710.73   18.50
  -2   4  10  735.63   18.90
   1  -4 -10  261.27    8.10
  -1   4  10  268.27    8.40
  -1   4  10  271.47    8.20
   0  -4 -10  906.21   23.00
   0   4  10  927.11   23.40
   0   4  10  894.31   23.00
  -1  -4 -10  964.70   24.80
   1   4  10  977.40   24.70
   1   4  10  986.60   25.00
  -2  -4 -10   26.00    3.00
   2   4  10   23.50    2.90
   2   4  10   26.00    2.80
  -3  -4 -10   89.39    5.30
   3   4  10   91.59    5.50
   3   4  10   88.19    4.80
  -4  -4 -10    5.00    2.80
   4   4  10   -0.10    2.50
   4   4  10    3.00    1.90
  -6   5  10  151.78    7.60
  -6   5  10  149.99    7.50
  -5   5  10   44.00    3.70
  -5   5  10   40.50    3.90
  -4   5  10  113.79    5.60
  -4   5  10  116.49    5.50
  -3   5  10  134.69    5.60
  -3   5  10  143.29    6.00
   2  -5 -10  114.09    4.70
  -2   5  10  114.79    5.00
  -2   5  10  123.39    5.40
   1  -5 -10    1.30    1.60
  -1   5  10   -1.10    1.70
  -1   5  10    1.00    1.70
   0  -5 -10  787.22   20.60
   0   5  10  801.62   20.60
   0   5  10  797.52   20.90
  -1  -5 -10  100.49    5.50
   1   5  10   99.39    5.20
   1   5  10  105.69    5.20
  -2  -5 -10  325.77   10.20
   2   5  10  308.07   10.60
   2   5  10  318.77   10.10
  -3  -5 -10  207.98    8.40
   3   5  10  218.68    7.90
   3   5  10  215.08    8.40
  -4  -5 -10    6.70    3.20
   4   5  10    4.30    3.00
   4   5  10    2.70    2.30
  -6   6  10   41.40    4.70
  -6   6  10   50.59    4.70
  -5   6  10   16.30    3.50
  -4   6  10  453.65   13.30
  -4   6  10  434.56   12.80
  -3   6  10   58.79    4.30
   2  -6 -10  227.48    7.50
  -2   6  10  232.48    8.10
   1  -6 -10   31.20    3.30
  -1   6  10   31.50    3.00
  -1   6  10   37.80    5.20
   0  -6 -10   13.40    2.70
   0   6  10   15.60    2.70
   0   6  10   12.20    2.40
  -1  -6 -10   34.20    3.30
   1   6  10   26.90    3.20
   1   6  10   26.30    3.10
  -2  -6 -10  136.39    6.50
   2   6  10  134.69    6.60
   2   6  10  124.79    6.50
  -3  -6 -10   -2.80    2.70
   3   6  10   -3.00    3.00
   3   6  10    1.50    4.30
  -4  -6 -10   37.00    4.50
   4   6  10   33.60    4.30
   4   6  10   38.70    3.50
  -6   7  10    2.40    3.70
  -6   7  10   -1.60    3.60
  -5   7  10   21.10    3.50
  -5   7  10   23.70    3.60
  -4   7  10   48.90    5.00
  -3   7  10   68.59    4.90
   2  -7 -10  242.28    8.20
  -2   7  10  247.38    8.50
  -1   7  10   29.70    3.40
  -1   7  10   35.90    3.40
   0  -7 -10    2.90    2.10
   0   7  10    2.20    2.40
   0   7  10    2.70    2.10
  -1  -7 -10    2.60    2.30
   1   7  10    1.70    2.50
   1   7  10    1.90    2.40
  -2  -7 -10   13.60    3.10
   2   7  10    7.10    3.10
   2   7  10   10.80    3.20
  -3  -7 -10   34.20    4.30
   3   7  10   30.10    4.40
   3   7  10   35.10    4.00
  -5   8  10   -0.70    3.30
  -4   8  10   27.30    3.70
   3  -8 -10   44.40    4.20
  -3   8  10   55.39    5.00
   2  -8 -10    5.80    2.30
  -2   8  10    5.40    2.60
   1  -8 -10   10.70    2.60
  -1   8  10    9.90    2.80
   0  -8 -10   10.90    2.80
   0   8  10   10.70    2.80
   0   8  10   11.00    3.10
   1   8  10   22.80    3.60
   1   8  10   25.30    3.70
  -2  -8 -10   70.99    6.00
   2   8  10   72.69    6.60
   2   8  10   70.39    6.30
  -3  -8 -10   -1.30    3.40
   3   8  10    3.00    3.80
   3   8  10   -1.40    3.50
  -5   9  10   10.60    4.20
  -4   9  10    5.10    3.40
   3  -9 -10   71.29    5.20
  -3   9  10   78.79    5.80
   2  -9 -10  152.08    7.00
  -2   9  10  153.88    7.40
   1  -9 -10    1.70    2.60
  -1   9  10    1.60    2.50
   0  -9 -10   71.09    6.00
   0   9  10   77.39    6.30
   0   9  10   66.79    6.40
   1   9  10   -0.60    3.20
   1   9  10   -5.40    3.10
  -2  -9 -10   16.70    3.90
   2   9  10   10.60    4.00
   2   9  10   11.90    4.10
  -4  10  10   -2.70    3.40
   3 -10 -10  128.89    6.60
  -3  10  10  131.39    7.50
   2 -10 -10   35.00    3.90
  -2  10  10   21.00    3.80
   1 -10 -10  202.48    8.70
  -1  10  10  197.88    9.00
   0 -10 -10  218.18    9.70
   0  10  10  245.58   10.00
   1  10  10    4.00    4.40
   1  10  10   -0.70    3.60
  -2 -10 -10   32.70    5.00
   2  10  10   35.00    5.30
  -4  11  10   10.90    4.80
   3 -11 -10   13.70    3.50
  -3  11  10   22.40    4.20
   2 -11 -10    0.00    3.40
  -2  11  10    2.20    3.80
   1 -11 -10  189.58    9.20
  -1  11  10  209.68    9.50
   0  11  10   17.50    4.60
  -1 -11 -10  110.39   10.50
   1  11  10  102.69    8.80
   1  11  10  103.59    8.80
   3 -12 -10   27.20    4.50
  -3  12  10   26.60    5.10
   2 -12 -10    2.00    4.10
  -2  12  10    1.90    4.40
  -1  12  10   11.40    4.50
  -1 -16  11    6.70    4.90
   0  16 -11   21.10    6.00
   0 -16  11   21.40    5.40
  -1  16 -11    2.20    5.40
   1 -16  11   11.90    4.50
  -2  16 -11   58.89    6.90
   2 -16  11   55.79    5.80
   2  15 -11  120.69   10.60
  -2 -15  11  147.19   12.20
   1  15 -11    0.20    4.90
  -1 -15  11   -4.80    4.10
   0  15 -11   24.50    5.30
   0 -15  11    4.20    3.60
  -1  15 -11    4.80    4.70
   1 -15  11    6.20    4.00
  -2  15 -11   14.10    5.00
   2 -15  11   10.60    4.10
  -3  15 -11   11.70    5.10
   3 -15  11    4.50    3.70
   2  14 -11   52.09    6.40
   1  14 -11    6.30    4.60
  -1 -14  11    5.80    4.50
   0  14 -11   70.99    7.40
   0 -14  11   91.99    7.30
  -1  14 -11    6.90    4.30
   1 -14  11    8.50    3.60
  -2  14 -11    4.20    4.10
   2 -14  11   -1.00    3.50
  -3  14 -11    7.50    4.50
   3 -14  11    3.10    2.40
   3 -14  11    6.10    3.30
  -4  14 -11   -3.80    5.10
   3  13 -11    3.70    4.70
  -3 -13  11    1.10    4.30
   2  13 -11    8.20    4.20
   1  13 -11   29.00    4.80
  -1 -13  11   36.80    4.60
   0  13 -11    1.10    3.70
   0 -13  11    5.30    3.50
  -1  13 -11   -5.80    3.30
   1 -13  11   -1.70    3.10
  -2  13 -11   -1.40    3.70
   2 -13  11    3.40    3.10
  -3  13 -11   13.40    4.20
   3 -13  11   12.50    3.10
   3 -13  11   10.40    2.30
  -4  13 -11    9.70    4.70
  -4 -12  11    7.00    4.80
   3  12 -11   34.80    5.10
  -3 -12  11   30.20    4.90
   2  12 -11    6.50    3.80
  -2 -12  11    0.10    2.90
   1  12 -11   43.20    5.00
  -1 -12  11   40.20    4.60
   0  12 -11  131.39    7.70
   0 -12  11  119.69    6.70
  -1  12 -11    0.30    3.30
   1 -12  11   -2.40    2.90
  -2  12 -11    2.70    3.30
   2 -12  11    0.20    2.90
  -3  12 -11    8.30    3.70
   3 -12  11    7.00    2.00
   3 -12  11   11.80    2.80
  -4  12 -11    1.20    3.90
  -5  12 -11    7.80    4.70
   4  11 -11    1.70    3.90
  -4 -11  11   -1.80    3.80
   3  11 -11   12.60    4.00
  -3 -11  11   12.40    3.70
   2  11 -11   15.50    3.80
  -2 -11  11   21.20    3.70
   1  11 -11  419.76   13.60
  -1 -11  11  415.46   13.40
   0  11 -11   52.99    5.40
   0 -11  11   46.50    5.00
  -1  11 -11  221.78    9.20
   1 -11  11  235.78    8.80
  -2  11 -11   86.49    6.30
   2 -11  11  101.19    5.80
  -3  11 -11    9.00    3.50
   3 -11  11   11.60    2.60
   3 -11  11   13.90    2.00
  -4  11 -11   -1.40    3.50
  -5  11 -11    6.50    4.10
  -4 -10  11   13.70    3.80
   3  10 -11   72.99    6.30
  -3 -10  11   75.99    6.30
   2  10 -11    2.90    2.70
  -2 -10  11    6.00    2.80
   1  10 -11  223.78    9.00
  -1 -10  11  209.58    8.30
   0  10 -11   83.59    5.80
   0 -10  11   84.89    5.10
  -1  10 -11  569.14   16.80
   1 -10  11  604.44   16.50
  -2  10 -11   11.10    4.10
   2 -10  11   14.30    2.90
  -3  10 -11  139.09   10.60
   3 -10  11  140.49    5.60
   3 -10  11  154.68    4.90
  -4  10 -11   11.10    3.40
  -5  10 -11    0.90    3.60
   5   9 -11   98.09    4.20
  -5  -9  11   96.29    7.90
   4   9 -11   62.89    5.50
  -4  -9  11   48.60    4.80
   3   9 -11  403.46   15.00
  -3  -9  11  436.26   13.40
  -2  -9  11    3.90    2.50
  -1  -9  11  137.59    6.30
   0   9 -11   22.40    3.10
   0  -9  11   23.60    3.00
  -1   9 -11   94.89    5.50
   1  -9  11  103.39    5.40
  -2   9 -11   52.29    4.60
   2  -9  11   55.69    4.20
   2  -9  11   49.20    3.70
  -3   9 -11  240.88    8.60
   3  -9  11  241.48    6.60
   3  -9  11  206.28    7.00
  -4   9 -11    0.70    2.70
  -5   9 -11   10.60    4.20
  -5  -8  11    3.70    3.70
   4   8 -11  254.17    8.30
  -4  -8  11  230.18    9.20
   3   8 -11  140.09    6.50
  -3  -8  11  160.68    7.00
   2   8 -11  133.49    6.20
  -2  -8  11  138.99    7.00
   1   8 -11  458.35   13.50
  -1  -8  11  473.55   13.30
   0   8 -11   36.30    3.80
   0  -8  11   39.60    3.80
  -1   8 -11   -4.40    1.90
   1  -8  11   -4.10    1.80
  -2   8 -11   12.50    2.50
   2  -8  11   12.20    2.30
   2  -8  11   13.50    2.00
  -3   8 -11    3.90    2.40
   3  -8  11   -0.10    1.70
   3  -8  11    4.90    1.30
  -4   8 -11   14.70    2.70
  -5   8 -11    6.30    3.00
  -5  -7  11   -1.60    3.00
   4   7 -11    3.10    2.10
  -4  -7  11    9.30    2.90
   3   7 -11   21.10    2.70
   2   7 -11  182.88    6.80
  -2  -7  11  177.58    6.80
   1   7 -11   69.09    4.10
  -1  -7  11   66.59    4.00
   0   7 -11    1.40    1.80
   0  -7  11   -0.40    1.60
  -1   7 -11   29.90    2.90
   1  -7  11   29.20    2.60
  -2   7 -11   67.79    4.20
   2  -7  11   67.19    3.60
   2  -7  11   63.89    4.00
  -3   7 -11   75.79    4.70
   3  -7  11   70.29    2.80
   3  -7  11   62.79    3.20
  -4   7 -11    3.90    2.30
  -5   7 -11   14.60    3.00
  -6  -6  11   11.00    4.10
  -5  -6  11   34.30    3.90
   4   6 -11   62.69    3.70
  -4  -6  11   58.19    4.90
   3   6 -11   15.00    2.20
  -3  -6  11   16.00    2.40
   2   6 -11  143.89    5.70
  -2  -6  11  145.79    5.70
   1   6 -11  299.87    9.20
  -1  -6  11  311.17    9.10
   0   6 -11    2.80    1.60
   0  -6  11    2.90    1.60
  -1   6 -11   -0.20    1.50
   1  -6  11    1.70    1.50
   1  -6  11    0.20    1.50
  -2   6 -11  104.39    4.80
   2  -6  11  102.19    4.10
   2  -6  11  107.69    4.50
  -3   6 -11   -0.80    1.80
   3  -6  11   -1.20    1.00
   3  -6  11   -1.40    1.30
  -4   6 -11  117.29    5.50
  -5   6 -11   32.00    3.40
  -6  -5  11    1.70    3.70
  -5  -5  11   -3.40    2.40
   4   5 -11   29.90    2.70
  -4  -5  11   38.00    3.80
   3   5 -11  139.69    5.10
  -3  -5  11  138.49    5.50
   2   5 -11  888.11   22.60
  -2  -5  11  904.11   22.70
   1   5 -11  104.39    4.40
  -1  -5  11  103.69    4.30
   0   5 -11  962.30   24.40
   0  -5  11  992.20   24.40
  -1   5 -11  325.07    9.50
   1  -5  11  327.87    9.30
   1  -5  11  333.17    9.30
  -2   5 -11   43.60    3.30
   2  -5  11   46.00    3.00
   2  -5  11   43.80    2.90
  -3   5 -11   -0.30    1.70
   3  -5  11    1.60    1.20
   3  -5  11    0.20    0.90
  -4   5 -11   86.59    4.80
  -5   5 -11    2.20    2.50
  -5   5 -11    4.50    2.40
  -6  -4  11  129.19    7.30
  -5  -4  11   16.20    3.60
   4   4 -11  148.99    4.70
  -4  -4  11  163.18    6.10
   3   4 -11   15.40    1.80
  -3  -4  11   11.50    1.90
   2   4 -11  447.16   12.00
  -2  -4  11  440.56   12.10
   1   4 -11  314.97    9.10
  -1  -4  11  324.47    9.10
   0   4 -11 2101.19   50.59
   0  -4  11 2118.79   50.49
   0  -4  11 2112.49   50.39
  -1   4 -11   27.20    2.40
   1  -4  11   30.50    2.50
   1  -4  11   30.10    2.50
  -2   4 -11  593.84   15.50
   2  -4  11  591.74   15.10
   2  -4  11  583.54   15.00
  -3   4 -11   80.89    3.90
  -3   4 -11   83.49    4.10
   3  -4  11   82.49    3.30
   3  -4  11   80.99    2.90
  -4   4 -11   21.40    2.50
  -4   4 -11   21.80    2.80
  -5   4 -11    4.00    2.30
  -5   4 -11   -0.30    2.70
  -6  -3  11   85.99    5.80
  -5  -3  11  108.59    5.40
  -4  -3  11  588.54   15.60
   3   3 -11    5.30    1.50
  -3  -3  11    6.70    1.70
   2   3 -11  284.87    8.20
  -2  -3  11  284.37    8.30
   1   3 -11   98.79    4.00
  -1  -3  11  100.69    4.00
   0   3 -11  315.37    9.20
   0  -3  11  326.27    9.10
  -1   3 -11  385.06   10.60
   1  -3  11  388.36   10.40
   1  -3  11  375.16   10.30
  -2   3 -11  662.23   17.10
  -2   3 -11  663.43   16.90
   2  -3  11  654.93   16.60
   2  -3  11  653.63   16.60
  -3   3 -11    3.40    1.50
  -3   3 -11    1.80    1.70
   3  -3  11    1.90    1.20
   3  -3  11    2.90    1.30
  -4   3 -11   65.49    4.00
  -4   3 -11   64.19    4.50
  -5   3 -11    8.50    2.40
  -5   3 -11    7.30    2.90
  -5  -2  11  292.77    9.20
  -4  -2  11  285.87    8.70
   3   2 -11  257.17    7.50
  -3  -2  11  272.27    8.00
   2   2 -11  993.60   24.40
  -2  -2  11  980.50   24.50
   1   2 -11   10.70    1.60
  -1  -2  11   11.50    1.70
  -1  -2  11   10.00    1.60
   0   2 -11    9.10    1.60
   0  -2  11   17.50    2.00
   0  -2  11   10.00    1.60
  -1   2 -11   65.89    3.60
  -1   2 -11   62.09    3.30
   1  -2  11   65.79    3.30
   1  -2  11   67.59    3.30
  -3   2 -11  105.69    4.80
  -3   2 -11  107.79    4.50
   3  -2  11  104.19    3.80
   3  -2  11  110.79    4.00
  -4   2 -11   28.90    3.10
  -4   2 -11   30.10    2.80
  -5   2 -11    3.50    2.30
  -5   2 -11    0.40    3.70
  -6  -1  11   -1.20    2.50
  -5  -1  11   -0.20    2.00
  -4  -1  11    7.70    1.90
  -3  -1  11  329.57    9.40
   2   1 -11  242.48    7.20
  -2  -1  11  239.28    7.30
   1   1 -11    5.50    1.40
  -1  -1  11    3.70    1.30
  -1  -1  11    4.20    1.30
   0   1 -11  182.38    6.00
   0  -1  11  180.18    5.90
  -1   1 -11  310.57    8.80
  -1   1 -11  294.07    8.90
   1  -1  11  296.17    8.60
   1  -1  11  307.77    8.70
  -2   1 -11  158.58    5.60
  -2   1 -11  155.38    5.80
   2  -1  11  158.78    5.30
   2  -1  11  156.88    5.30
  -3   1 -11    1.00    1.80
  -3   1 -11   -1.20    1.50
   3  -1  11    1.80    1.30
   3  -1  11    0.50    1.50
  -4   1 -11   41.10    3.80
  -4   1 -11   36.00    3.50
  -5   1 -11    6.50    3.00
  -5   1 -11   -0.20    2.40
  -6   0  11   27.90    3.20
  -5   0  11   37.50    3.80
  -4   0  11   11.40    2.00
  -3   0  11  162.68    5.70
  -2   0  11  302.77    8.80
  -2   0  11  311.17    8.90
   1   0 -11    1.30    1.30
  -1   0  11   -0.70    1.10
  -1   0  11   -0.70    1.10
   0   0 -11   10.70    1.80
   0   0 -11   15.10    1.80
   0   0  11   15.30    1.80
   0   0  11   12.50    1.80
  -1   0 -11  198.18    6.40
  -1   0 -11  192.58    6.50
   1   0  11  199.98    6.30
   1   0  11  193.98    6.30
  -2   0 -11   -1.50    1.70
  -2   0 -11    0.60    1.40
   2   0  11   -0.30    1.50
   2   0  11   -0.50    1.50
  -3   0 -11  299.77    9.50
  -3   0 -11  318.37    9.30
   3   0  11  294.27    8.50
   3   0  11  308.97    8.80
  -4   0 -11  110.39    5.60
  -5   0 -11   13.30    3.00
  -6   1  11   -2.00    2.50
  -5   1  11   11.90    2.40
  -4   1  11   43.70    3.70
  -4   1  11   43.90    3.50
  -3   1  11  891.21   22.20
  -3   1  11  862.71   22.10
  -2   1  11   41.30    3.00
  -2   1  11   39.50    3.10
  -1   1  11  731.73   18.40
  -1   1  11  710.03   18.50
   0  -1 -11  255.77    7.90
   0  -1 -11  257.87    7.70
   0   1  11  254.57    7.80
   0   1  11  255.67    7.70
  -1  -1 -11  197.88    6.70
  -1  -1 -11  195.88    6.50
   1   1  11  200.98    6.50
   1   1  11  195.58    6.50
  -2  -1 -11   -3.10    1.50
  -2  -1 -11    0.70    1.80
   2   1  11   -1.80    1.50
   2   1  11    0.60    1.60
  -3  -1 -11  175.98    6.50
   3   1  11  168.28    5.90
   3   1  11  186.38    6.30
  -4  -1 -11    4.30    2.30
  -5  -1 -11   95.79    6.20
  -6   2  11    2.10    3.00
  -6   2  11    4.40    2.70
  -5   2  11   31.20    3.10
  -5   2  11   31.00    3.40
  -4   2  11   25.20    2.70
  -4   2  11   26.20    2.70
  -3   2  11  213.08    7.10
  -3   2  11  212.98    7.10
  -2   2  11  328.07    9.60
  -2   2  11  347.27    9.90
   1  -2 -11 1470.85   35.20
  -1   2  11 1424.66   35.20
  -1   2  11 1442.06   35.40
   0  -2 -11   51.49    3.20
   0   2  11   47.80    3.30
   0   2  11   43.70    3.20
  -1  -2 -11  875.31   22.80
   1   2  11  906.91   22.90
   1   2  11  918.41   22.80
  -2  -2 -11  105.69    4.90
   2   2  11  107.39    4.80
   2   2  11  107.19    4.70
  -3  -2 -11   60.59    4.30
   3   2  11   55.99    4.30
   3   2  11   58.59    3.80
  -4  -2 -11    3.80    2.40
   4   2  11    4.10    1.40
  -5  -2 -11   34.30    4.00
  -6   3  11   62.69    5.60
  -6   3  11   49.20    4.30
  -5   3  11  285.97    9.60
  -5   3  11  292.97    9.50
  -4   3  11    3.90    2.00
  -4   3  11    4.00    2.00
  -3   3  11   79.79    4.20
  -3   3  11   80.89    4.40
  -2   3  11  115.69    5.00
  -2   3  11  106.09    4.60
   1  -3 -11  241.88    7.40
  -1   3  11  234.08    7.70
  -1   3  11  238.88    7.50
   0  -3 -11  538.35   14.40
   0   3  11  519.35   14.40
   0   3  11  542.55   14.60
  -1  -3 -11  946.01   24.00
   1   3  11  958.40   24.10
   1   3  11  931.41   23.90
   2   3  11    2.10    2.10
   2   3  11    3.80    2.00
  -3  -3 -11  120.69    5.80
   3   3  11  113.89    5.20
   3   3  11  119.39    5.90
  -4  -3 -11   12.50    3.00
   4   3  11    5.30    2.40
   4   3  11   11.70    2.00
  -5  -3 -11    6.40    3.60
  -6   4  11  118.29    9.50
  -6   4  11  108.79    7.40
  -5   4  11   77.89    5.40
  -5   4  11   74.69    5.40
  -4   4  11  109.09    5.40
  -4   4  11  124.29    5.60
  -3   4  11  365.86   10.80
  -3   4  11  383.16   11.20
  -2   4  11    2.60    1.80
  -2   4  11    2.30    1.80
   1  -4 -11   15.40    2.10
  -1   4  11   15.00    2.20
  -1   4  11   11.10    2.20
   0  -4 -11  106.29    4.70
   0   4  11  108.69    5.10
   0   4  11  115.69    5.10
   1   4  11    6.60    2.30
   1   4  11    4.60    2.10
  -2  -4 -11   70.69    4.70
   2   4  11   68.49    4.70
   2   4  11   69.19    4.60
  -3  -4 -11   70.19    5.20
   3   4  11   79.89    5.50
   3   4  11   72.29    4.80
  -4  -4 -11   -0.40    3.00
   4   4  11    0.30    2.70
   4   4  11    3.10    2.10
  -6   5  11    4.90    3.60
  -6   5  11    6.50    3.70
  -5   5  11    7.40    3.80
  -4   5  11  163.28    7.00
  -4   5  11  162.38    6.70
  -3   5  11   37.40    3.40
  -3   5  11   39.00    3.90
   2  -5 -11   10.70    2.00
  -2   5  11   11.00    2.50
  -2   5  11    9.10    2.30
   1  -5 -11   61.19    3.90
  -1   5  11   59.59    4.10
   0   5  11  168.98   33.00
  -1  -5 -11   96.09    5.00
   1   5  11   87.89    6.20
   1   5  11   92.69    5.20
  -2  -5 -11    9.10    2.60
   2   5  11   10.30    2.70
  -3  -5 -11   35.90    3.90
   3   5  11   32.40    3.60
  -4  -5 -11    4.30    3.30
   4   5  11    3.90    2.60
   4   5  11    1.80    3.30
  -6   6  11   11.80    4.10
  -6   6  11   11.30    4.00
  -5   6  11   -2.40    3.10
  -5   6  11    0.10    2.90
  -4   6  11   19.40    3.10
  -4   6  11   15.90    3.30
  -3   6  11   91.09    5.30
  -3   6  11   94.59    5.70
   2  -6 -11   22.30    2.60
  -2   6  11   21.80    3.00
  -2   6  11   20.40    3.00
   1  -6 -11    2.20    2.20
  -1   6  11   -2.20    2.00
  -1   6  11   -1.80    2.10
   0  -6 -11   45.70    3.90
   0   6  11   54.99    4.50
   0   6  11   48.70    4.10
  -1  -6 -11   -0.90    2.00
   1   6  11   -0.70    2.30
   1   6  11    0.40    2.30
  -2  -6 -11  180.48    7.80
   2   6  11  185.88    7.90
   2   6  11  176.18    7.70
  -3  -6 -11   89.79    6.60
   3   6  11   92.09    6.30
   3   6  11  105.69    6.80
  -4  -6 -11   15.50    4.30
   4   6  11   10.30    3.80
   4   6  11   15.90    3.30
  -5   7  11   23.90    3.90
  -5   7  11   25.80    3.90
  -4   7  11  190.78    8.00
  -4   7  11  190.98    8.20
  -3   7  11   22.30    3.40
  -3   7  11   18.80    3.20
   2  -7 -11  234.88    8.20
  -2   7  11  237.08    8.90
  -2   7  11  241.88    8.50
   1  -7 -11  104.49    5.50
  -1   7  11  108.39    5.80
  -1   7  11  111.29    6.10
   0  -7 -11   23.90    3.10
   0   7  11   17.40    2.90
   0   7  11   17.30    3.10
  -1  -7 -11    3.50    2.40
   1   7  11    4.00    2.80
   1   7  11    1.40    2.70
  -2  -7 -11  163.88    7.90
   2   7  11  169.08    8.00
   2   7  11  153.38    7.80
  -3  -7 -11    3.90    3.40
   3   7  11    3.30    3.70
   3   7  11    2.30    3.40
  -5   8  11   14.10    4.00
  -5   8  11    9.70    4.00
  -4   8  11   49.10    4.50
  -4   8  11   44.40    4.70
  -3   8  11  122.19    6.60
   2  -8 -11  473.35   13.80
  -2   8  11  450.45   14.40
  -2   8  11  470.75   13.90
   1  -8 -11    0.00    2.30
  -1   8  11   -1.70    2.70
  -1   8  11    2.80    2.70
   0  -8 -11  370.86   12.00
   0   8  11  372.96   12.60
   1   8  11   25.00    3.90
   1   8  11   21.10    4.00
  -2  -8 -11   28.80    4.40
   2   8  11   31.20    4.40
   2   8  11   32.70    4.60
  -3  -8 -11    5.70    4.00
   3   8  11    2.20    4.00
   3   8  11    6.90    4.20
  -5   9  11   -0.30    4.30
  -5   9  11   -5.00    3.90
  -4   9  11   18.60    4.10
   3  -9 -11   43.30    3.80
  -3   9  11   44.70    4.40
   2  -9 -11   73.49    5.60
  -2   9  11   66.89    6.00
   0  -9 -11  296.17   10.90
   0   9  11  305.97   11.00
   0   9  11  286.37   11.40
   1   9  11   -1.00    3.30
   1   9  11   -0.80    3.40
  -2  -9 -11   59.79    5.70
   2   9  11   63.59    6.00
  -4  10  11   46.90    5.30
   3 -10 -11   -0.60    3.10
  -3  10  11    5.10    3.50
   2 -10 -11   -4.30    3.00
  -2  10  11    3.20    3.50
   1 -10 -11   39.30    4.40
  -1  10  11   35.60    4.60
   0  10  11   -4.70    3.60
   1  10  11   36.00    5.10
   3 -11 -11    2.90    3.50
  -3  11  11    1.60    3.90
   2 -11 -11   10.90    4.00
  -2  11  11   10.10    4.10
  -1  11  11   16.40    4.30
   0 -11 -11   19.70    4.60
   0  11  11   25.50    5.00
   0  11  11   16.60    4.90
   2 -12 -11   -1.20    4.00
   1 -12 -11   10.20    4.60
   0  16 -12   -9.80    6.40
   0 -16  12    2.20    4.60
  -1  16 -12    3.80    5.20
   1 -16  12    2.50    4.10
  -2  16 -12   -7.10    5.50
   2 -16  12    3.20    4.50
   2  15 -12    4.60    5.50
   1  15 -12   -3.10    4.70
  -1 -15  12    9.60    4.60
   0  15 -12   -2.00    4.60
  -1  15 -12   -1.00    4.70
   1 -15  12    4.80    4.10
  -2  15 -12    2.40    5.00
   2 -15  12   13.60    4.40
  -3  15 -12   -0.60    5.20
   3 -15  12    0.10    2.80
   3 -15  12    5.60    3.90
   2  14 -12  101.79    9.70
   0  14 -12   43.50    5.70
   0 -14  12   45.20    5.10
  -1  14 -12   -4.70    3.80
   1 -14  12   -1.00    3.40
  -2  14 -12    3.20    4.40
  -3  14 -12    3.00    4.70
   3 -14  12    8.10    2.60
   3 -14  12    7.40    3.60
  -4  14 -12   19.50    5.80
   3  13 -12   60.09    6.50
  -3 -13  12   52.69    6.00
   2  13 -12   41.80    5.60
   1  13 -12  114.29    8.70
  -1 -13  12  115.69    7.70
   0  13 -12  255.97   10.80
   0 -13  12  259.37   10.40
  -1  13 -12    2.60    3.80
   1 -13  12   -1.70    3.30
  -2  13 -12   47.70    5.20
   2 -13  12   55.09    6.20
  -3  13 -12   -2.50    3.90
   3 -13  12   -1.30    2.20
   3 -13  12    0.20    3.00
  -4  13 -12   -4.40    4.50
   4  12 -12   36.10    5.40
  -4 -12  12   32.30    5.80
   3  12 -12   18.10    4.70
  -3 -12  12   20.90    4.50
   2  12 -12   -1.00    3.70
   1  12 -12  237.98   10.40
  -1 -12  12  215.98    9.30
   0  12 -12   67.99    6.80
   0 -12  12   57.89    5.90
  -1  12 -12  140.09    7.80
   1 -12  12  153.48    7.60
  -2  12 -12  124.09    7.80
   2 -12  12  147.99    7.20
  -3  12 -12   -4.90    3.50
   3 -12  12    0.30    2.80
   3 -12  12    2.10    2.00
  -4  12 -12    2.90    4.10
   4  11 -12   26.00    4.80
  -4 -11  12   35.20    5.20
   3  11 -12   55.29    5.50
  -3 -11  12   49.60    5.00
   2  11 -12   26.60    4.20
  -2 -11  12   31.40    4.00
   1  11 -12   37.70    4.60
  -1 -11  12   25.20    3.80
   0  11 -12    8.10    3.20
   0 -11  12    9.00    3.10
  -1  11 -12  152.58    7.80
   1 -11  12  140.89    7.30
  -2  11 -12    8.50    3.20
   2 -11  12   10.30    3.00
  -3  11 -12   29.60    4.10
   3 -11  12   31.40    3.20
   3 -11  12   29.90    3.20
  -4  11 -12   24.00    4.10
  -5  11 -12   -2.50    4.10
   4  10 -12    8.70    3.70
  -4 -10  12   10.10    3.80
   3  10 -12  180.08    8.40
  -3 -10  12  174.38    8.40
   2  10 -12   22.60    3.70
  -2 -10  12   19.30    3.40
   1  10 -12   21.20    3.70
  -1 -10  12   20.20    3.40
   0  10 -12   13.60    3.10
  -1  10 -12   10.20    3.10
   1 -10  12    7.40    2.80
  -2  10 -12   19.00    3.40
   2 -10  12   21.50    2.80
   2 -10  12   25.60    3.20
  -3  10 -12   12.30    3.30
   3 -10  12    6.80    1.70
   3 -10  12    7.10    2.40
  -4  10 -12   -1.10    3.20
  -5  10 -12    3.40    3.70
   5   9 -12    4.40    2.00
  -5  -9  12   -4.50    3.90
   4   9 -12   26.40    3.60
  -4  -9  12   28.90    4.10
   3   9 -12    0.30    2.90
  -3  -9  12    3.30    3.00
   2   9 -12   23.00    3.30
  -2  -9  12   23.50    3.30
   1   9 -12   22.30    3.30
  -1  -9  12   22.10    3.30
   0   9 -12   69.69    6.60
   0  -9  12   83.29    5.00
  -1   9 -12   88.39    7.40
   1  -9  12  102.49    5.40
  -2   9 -12   -0.80    2.40
   2  -9  12   -1.40    2.10
   2  -9  12    0.70    1.80
  -3   9 -12  118.79    7.40
   3  -9  12  123.79    4.50
   3  -9  12  119.89    5.20
  -4   9 -12    8.80    4.10
  -5   9 -12   -1.50    3.30
  -5  -8  12   -0.90    3.70
   4   8 -12   97.19    5.50
  -4  -8  12   88.79    6.40
   3   8 -12  222.28    8.20
  -3  -8  12  222.78    8.60
   2   8 -12   14.70    2.70
  -2  -8  12   10.30    2.60
   1   8 -12   98.69    5.40
  -1  -8  12   98.19    5.10
   0   8 -12   -2.70    1.90
   0  -8  12    2.50    2.00
  -1   8 -12   34.80    3.40
   1  -8  12   31.70    3.10
  -2   8 -12   55.79    4.50
   2  -8  12   63.29    4.20
   2  -8  12   59.69    3.80
  -3   8 -12  199.08    7.60
   3  -8  12  189.88    6.40
   3  -8  12  192.78    5.80
  -4   8 -12    3.70    2.60
  -5   8 -12   43.40    6.80
  -5  -7  12    0.80    3.30
   4   7 -12  200.88    7.20
  -4  -7  12  218.28    8.50
   3   7 -12  104.29    5.30
  -3  -7  12  106.89    5.60
   2   7 -12  417.96   12.30
  -2  -7  12  424.46   12.40
   1   7 -12  765.42   20.20
  -1  -7  12  766.22   20.00
   0   7 -12   13.20    2.20
   0  -7  12    6.70    1.90
  -1   7 -12  213.58    7.50
   1  -7  12  222.08    7.40
   1  -7  12  212.58    7.30
  -2   7 -12   28.40    3.00
   2  -7  12   31.00    3.00
   2  -7  12   34.60    3.50
  -3   7 -12   14.90    2.70
   3  -7  12   17.00    1.70
   3  -7  12   16.90    2.20
  -4   7 -12   54.89    4.80
  -5   7 -12   42.00    4.20
  -5  -6  12   44.70    4.30
   4   6 -12   49.30    3.60
  -4  -6  12   48.20    4.60
   3   6 -12    7.10    1.90
  -3  -6  12    2.40    2.00
   2   6 -12  676.63   18.00
  -2  -6  12  690.23   18.10
   1   6 -12  176.48    6.40
  -1  -6  12  171.68    6.30
   0   6 -12  848.22   21.70
   0  -6  12  840.12   21.50
  -1   6 -12  603.44   16.20
   1  -6  12  609.94   16.00
   1  -6  12  601.64   15.90
  -2   6 -12    8.30    2.00
   2  -6  12    9.30    1.90
   2  -6  12   10.60    1.80
  -3   6 -12   37.20    4.00
   3  -6  12   35.80    2.40
   3  -6  12   34.60    3.10
  -4   6 -12    5.40    2.40
  -5   6 -12    2.70    2.80
  -6  -5  12  181.48    9.10
  -5  -5  12   56.49    5.00
   4   5 -12  169.18    5.60
   3   5 -12   90.49    4.30
  -3  -5  12   89.69    4.60
   2   5 -12   84.69    4.20
  -2  -5  12   83.99    4.30
   1   5 -12   54.39    3.60
  -1  -5  12   56.19    3.40
   0   5 -12  562.14   15.10
   0  -5  12  563.54   14.90
  -1   5 -12   21.60    2.40
   1  -5  12   22.10    2.30
   1  -5  12   19.30    2.20
  -2   5 -12  195.78    6.80
   2  -5  12  202.28    6.30
   2  -5  12  201.78    6.50
  -3   5 -12  120.29    5.40
   3  -5  12  121.99    4.50
   3  -5  12  118.49    4.00
  -4   5 -12    0.30    2.20
  -5   5 -12   -1.20    2.90
  -6  -4  12   40.30    4.40
  -5  -4  12   22.70    3.10
   4   4 -12  314.07    8.70
  -4  -4  12  329.97   10.00
   3   4 -12  163.88    5.70
  -3  -4  12  171.28    6.10
   2   4 -12   40.60    3.20
  -2  -4  12   41.90    3.20
   1   4 -12   17.20    2.00
  -1  -4  12   16.40    2.00
   0   4 -12   14.00    2.00
   0  -4  12   12.00    1.90
   0  -4  12   15.60    2.10
  -1   4 -12   87.59    4.20
   1  -4  12   88.19    3.90
   1  -4  12   84.59    3.90
  -2   4 -12   56.59    3.80
   2  -4  12   54.39    3.30
   2  -4  12   59.59    3.30
  -3   4 -12   -1.10    1.80
  -3   4 -12   -0.30    1.60
   3  -4  12   -0.40    1.30
   3  -4  12   -1.80    1.40
  -4   4 -12    1.30    2.30
  -4   4 -12    3.70    2.10
  -5   4 -12   -2.60    4.40
  -5   4 -12    0.10    2.50
  -6  -3  12    3.30    3.20
  -5  -3  12   56.99    4.90
  -4  -3  12   12.20    2.40
   3   3 -12   27.40    2.70
  -3  -3  12   26.10    2.50
   2   3 -12  166.88    5.80
  -2  -3  12  166.78    5.80
   1   3 -12  218.58    6.90
  -1  -3  12  218.68    6.90
   0   3 -12  241.08    7.40
   0  -3  12  238.78    7.30
   0  -3  12  233.98    7.30
  -1   3 -12   18.70    2.20
   1  -3  12   17.90    2.00
   1  -3  12   17.20    1.90
  -2   3 -12  279.27    8.60
  -2   3 -12  271.17    8.40
   2  -3  12  282.17    8.00
   2  -3  12  271.87    8.00
  -3   3 -12   81.89    4.30
  -3   3 -12   80.09    4.60
   3  -3  12   85.39    3.60
   3  -3  12   84.19    3.50
  -4   3 -12    9.50    2.30
  -4   3 -12    9.20    2.60
  -5   3 -12   -1.80    3.00
  -5   3 -12   -0.10    3.80
  -6  -2  12    0.90    2.90
  -5  -2  12   78.19    4.90
  -4  -2  12  141.99    6.30
   3   2 -12    2.50    1.40
  -3  -2  12    2.00    1.60
   2   2 -12  110.79    4.60
  -2  -2  12  110.89    4.50
   1   2 -12    3.10    1.40
  -1  -2  12    5.30    1.40
  -1  -2  12    4.30    1.50
   0   2 -12   66.59    3.70
   0  -2  12   69.59    3.50
   0  -2  12   70.69    3.50
  -1   2 -12  409.36   11.50
  -1   2 -12  416.96   11.40
   1  -2  12  409.56   11.30
   1  -2  12  411.96   11.20
  -2   2 -12  430.06   11.90
  -2   2 -12  418.56   12.00
   2  -2  12  426.26   11.50
   2  -2  12  438.76   11.60
  -3   2 -12   12.10    2.10
  -3   2 -12   10.00    2.30
   3  -2  12    8.50    1.80
   3  -2  12   10.60    1.70
  -4   2 -12  157.48    6.40
  -4   2 -12  173.18    7.00
  -5   2 -12    3.50    2.50
  -5   2 -12    6.10    3.40
  -6  -1  12    1.90    3.00
  -5  -1  12  143.79    6.20
  -4  -1  12   73.79    4.50
  -3  -1  12  616.84   16.20
   2   1 -12 1232.88   30.40
  -2  -1  12 1253.57   30.60
  -2  -1  12 1233.38   30.50
   1   1 -12   79.59    3.80
  -1  -1  12   76.49    3.60
  -1  -1  12   83.89    3.90
   0   1 -12  365.16   10.30
   0  -1  12  352.86   10.00
   0  -1  12  356.66   10.10
  -1   1 -12   73.69    3.80
  -1   1 -12   78.49    4.10
   1  -1  12   78.99    3.80
   1  -1  12   77.39    3.80
  -2   1 -12   71.99    4.00
  -2   1 -12   77.69    4.30
   2  -1  12   76.69    3.80
   2  -1  12   77.19    3.90
  -3   1 -12  226.48    7.40
  -3   1 -12  215.78    7.80
   3  -1  12  221.38    6.70
   3  -1  12  222.38    6.90
  -4   1 -12  125.79    6.90
  -5   1 -12    8.50    3.60
  -5   1 -12    4.90    2.70
  -5   0  12   16.00    2.70
  -4   0  12   -0.30    1.80
  -3   0  12  802.12   20.70
  -3   0  12  817.12   20.80
  -2   0  12  211.58    7.00
  -2   0  12  213.08    6.90
   1   0 -12 1197.68   29.40
  -1   0  12 1192.88   29.30
  -1   0  12 1178.28   29.40
   0   0 -12  948.71   24.00
   0   0 -12  957.50   23.90
   0   0  12  939.01   23.80
   0   0  12  956.60   23.80
  -1   0 -12   48.80    3.60
  -1   0 -12   44.70    3.10
   1   0  12   48.20    3.30
   1   0  12   52.29    3.30
  -2   0 -12  118.69    5.20
  -2   0 -12  120.59    5.00
   2   0  12  114.39    4.80
   2   0  12  111.59    4.80
  -3   0 -12   22.70    2.70
  -3   0 -12   25.60    3.30
   3   0  12   28.10    2.30
   3   0  12   34.10    2.80
  -4   0 -12   -0.10    2.80
  -4   0 -12    2.70    2.30
  -5   0 -12   25.80    3.50
  -6   1  12   14.90    4.10
  -5   1  12   74.89    5.60
  -5   1  12   79.09    5.10
  -4   1  12   23.30    2.80
  -4   1  12   21.30    2.60
  -3   1  12   74.19    4.10
  -3   1  12   73.29    4.30
  -2   1  12   64.29    3.70
  -2   1  12   59.69    3.70
  -1   1  12  702.83   17.90
  -1   1  12  685.43   18.10
   0  -1 -12   53.69    3.20
   0  -1 -12   54.79    3.70
   0   1  12   52.59    3.50
   0   1  12   45.80    3.40
  -1  -1 -12  467.15   13.20
  -1  -1 -12  464.55   13.00
   1   1  12  465.35   12.80
   1   1  12  484.55   13.00
  -2  -1 -12  230.38    8.00
  -2  -1 -12  224.98    7.60
   2   1  12  226.38    7.40
   2   1  12  227.28    7.40
  -3  -1 -12   -0.70    1.90
   3   1  12    3.70    2.10
   3   1  12    0.20    1.70
  -4  -1 -12   -0.40    2.40
  -5  -1 -12   -0.40    3.10
  -6   2  12   -5.40   85.29
  -5   2  12  242.98    9.00
  -5   2  12  269.97    9.00
  -4   2  12   17.30    2.60
  -4   2  12   17.20    2.60
  -3   2  12   19.90    2.60
  -3   2  12   24.40    2.60
  -2   2  12   37.10    3.30
  -2   2  12   39.70    3.20
   1  -2 -12    4.00    1.50
  -1   2  12    4.30    1.70
  -1   2  12    2.70    1.70
   0  -2 -12  172.18    6.10
   0   2  12  181.18    6.40
   0   2  12  171.88    6.20
  -1  -2 -12  113.69    4.90
   1   2  12  111.69    5.10
   1   2  12  113.79    5.20
   2   2  12    1.00    2.00
   2   2  12    0.90    1.90
  -3  -2 -12    5.50    2.30
   3   2  12    4.20    2.30
   3   2  12    6.50    2.10
  -4  -2 -12   13.00    3.10
   4   2  12    8.70    2.30
   4   2  12   17.00    2.00
  -5  -2 -12   10.20    3.60
  -6   3  12   23.60    4.10
  -6   3  12   25.60    4.00
  -5   3  12    5.80    2.90
  -5   3  12    9.80    3.00
  -4   3  12   24.00    3.00
  -4   3  12   23.40    2.90
  -3   3  12  144.49    5.90
  -3   3  12  153.08    6.20
  -2   3  12  147.79    5.70
  -2   3  12  145.29    5.90
   1  -3 -12   64.89    3.80
  -1   3  12   62.99    3.90
  -1   3  12   62.79    4.10
   0  -3 -12   11.80    2.00
   0   3  12   11.50    2.20
   0   3  12    7.40    2.10
   1   3  12  230.08    7.90
   1   3  12  217.98    7.70
  -2  -3 -12   47.40    4.30
   2   3  12   49.80    4.40
   2   3  12   54.79    4.30
  -3  -3 -12   13.30    2.80
   3   3  12   13.00    2.90
   3   3  12   14.50    2.60
  -4  -3 -12    0.10    2.90
   4   3  12   -0.10    2.60
   4   3  12   -0.40    2.00
  -6   4  12   20.60    4.10
  -6   4  12   20.50    3.90
  -5   4  12   66.59    5.70
  -4   4  12    4.20    3.80
  -4   4  12    3.30    2.50
  -3   4  12   29.80    3.10
  -3   4  12   26.90    3.10
  -2   4  12   14.70    2.50
  -2   4  12   11.50    2.50
   1  -4 -12   26.70    2.70
  -1   4  12   31.80    3.10
   0  -4 -12  268.97    9.70
   0   4  12  280.97    9.40
   0   4  12  280.97    9.00
  -1  -4 -12  363.96   11.20
   1   4  12  373.86   11.20
  -2  -4 -12   24.80    3.20
   2   4  12   29.00    3.30
   2   4  12   29.50    3.30
  -3  -4 -12  198.18    8.10
   3   4  12  186.78    7.50
   3   4  12  188.28    8.10
  -4  -4 -12    6.10    3.30
   4   4  12   10.00    3.20
   4   4  12    2.40    2.40
  -6   5  12   48.10    4.90
  -6   5  12   50.49    5.10
  -5   5  12    8.50    3.40
  -5   5  12   12.70    3.50
  -4   5  12  209.28    8.20
  -4   5  12  229.98    8.60
  -3   5  12  397.46   12.20
  -3   5  12  384.26   11.70
   2  -5 -12    5.10    1.90
  -2   5  12    6.50    2.40
  -2   5  12    5.90    2.30
   1  -5 -12  177.38    6.70
  -1   5  12  165.08    6.70
  -1   5  12  179.58    7.10
   0  -5 -12   52.09    3.90
   0   5  12   49.80    4.40
   0   5  12   54.89    4.40
  -1  -5 -12   14.60    2.60
   1   5  12   11.50    2.60
   1   5  12   12.10    2.70
  -2  -5 -12  186.88    7.70
   2   5  12  182.48    7.60
   2   5  12  184.28    7.70
  -3  -5 -12  165.88    8.00
   3   5  12  190.38    8.30
   3   5  12  155.98   10.30
  -4  -5 -12    9.30    3.80
   4   5  12   10.90    3.00
   4   5  12   10.50    3.60
  -5   6  12   -2.30    3.30
  -5   6  12    3.00    3.30
  -4   6  12  269.17    9.70
  -4   6  12  277.57   10.10
  -3   6  12   37.00    3.90
  -3   6  12   36.60    3.60
   2  -6 -12  441.76   12.80
  -2   6  12  454.05   13.60
  -2   6  12  434.96   13.00
   1  -6 -12  287.47    9.50
  -1   6  12  293.77    9.80
  -1   6  12  308.67   10.20
   0  -6 -12   17.20    2.70
   0   6  12   17.70    2.80
   0   6  12   14.40    2.80
  -1  -6 -12   31.40    3.50
   1   6  12   29.10    3.60
   1   6  12   24.00    3.40
  -2  -6 -12   42.00    4.10
   2   6  12   38.60    4.10
   2   6  12   38.40    4.10
  -3  -6 -12    1.70    3.40
   3   6  12   -0.60    3.40
   3   6  12   -0.70    3.00
  -5   7  12    1.60    3.70
  -5   7  12    2.90    3.70
  -4   7  12   34.70    4.30
  -4   7  12   27.60    3.90
  -3   7  12   26.70    3.60
  -3   7  12   23.10    3.70
   2  -7 -12  350.46   11.30
  -2   7  12  360.76   12.00
  -2   7  12  347.17   11.30
   1  -7 -12   16.50    3.00
  -1   7  12   17.70    3.30
  -1   7  12   17.60    3.20
   0  -7 -12  237.08    8.80
   0   7  12  222.98    8.70
   0   7  12  223.88    9.00
   1   7  12   79.59    6.30
   1   7  12   83.69    6.20
  -2  -7 -12    3.00    3.20
   2   7  12    2.40    3.30
   2   7  12    2.90    3.30
  -3  -7 -12   -4.60    3.40
   3   7  12    1.80    3.90
   3   7  12   -2.90    3.40
  -5   8  12    9.50    4.20
  -5   8  12    6.80    4.30
  -4   8  12   15.10    4.10
  -4   8  12   19.80    3.90
  -3   8  12    4.10    3.40
  -3   8  12    4.60    3.10
   2  -8 -12    1.00    2.50
  -2   8  12   -2.00    3.00
  -2   8  12    2.60    3.00
   1  -8 -12   32.70    3.70
  -1   8  12   25.10    3.60
   0  -8 -12   56.39    5.80
   0   8  12   55.39    5.00
   0   8  12   65.09    6.00
   1   8  12   -3.40    3.10
   1   8  12   -4.30    3.20
  -2  -8 -12    7.80    3.90
   2   8  12   10.20    4.20
   2   8  12   11.40    4.10
  -4   9  12   23.90    4.60
  -4   9  12   24.70    4.60
  -3   9  12   31.30    4.50
  -3   9  12   32.90    4.30
   2  -9 -12   22.10    3.50
  -2   9  12   14.40    3.90
  -2   9  12   21.00    3.70
   1  -9 -12    1.10    2.80
  -1   9  12    4.20    3.00
   0  -9 -12    6.40    2.90
   0   9  12    3.10    3.10
   1   9  12   17.60    4.40
  -2  -9 -12    7.70    4.50
   2   9  12   -3.70    4.30
  -4  10  12    5.20    4.80
  -4  10  12    7.80    4.70
   3 -10 -12    0.20    3.10
  -3  10  12    2.20    3.80
  -3  10  12    3.40    4.20
   2 -10 -12   -4.00    3.10
  -2  10  12   -0.30    3.70
  -2  10  12   -6.90    3.30
   0  10  12  117.09    8.10
   0  10  12  131.09    9.60
  -1 -10 -12    1.50    4.60
   1  10  12    1.40    4.40
   1  10  12    0.70    4.40
   3 -11 -12    4.00    3.80
  -3  11  12  -10.30    4.20
  -3  11  12   -3.00    4.90
   2 -11 -12   10.30    4.40
  -2  11  12   13.40    4.40
  -2  11  12   21.10    5.20
  -1  11  12   13.90    5.00
   0 -11 -12    9.90    4.70
   0  11  12    4.20    4.70
   0 -16  13    3.50    4.70
   1 -16  13    2.40    4.70
  -2  16 -13    7.20    7.50
   2 -16  13   19.10    5.70
   1  15 -13    7.30    5.50
  -1 -15  13   -0.30    4.70
   0  15 -13   54.79    6.40
  -1  15 -13   19.90    5.60
   1 -15  13   16.90    4.40
  -2  15 -13    8.90    5.30
   2 -15  13   14.70    4.60
  -3  15 -13   -9.30    5.10
   3 -15  13   -0.40    2.80
   3 -15  13    5.90    4.00
   2  14 -13   39.20    6.30
   1  14 -13   30.00    5.60
   0  14 -13  167.18    9.70
   0 -14  13  158.48    9.00
  -1  14 -13   -2.50    4.30
   1 -14  13    1.90    3.80
  -2  14 -13   31.30    5.40
   2 -14  13   32.90    4.60
  -3  14 -13    0.20    4.80
   3 -14  13    2.10    2.50
   3 -14  13    2.50    3.50
   3  13 -13    2.70    5.10
  -3 -13  13   -7.50    4.50
   2  13 -13    0.80    4.40
   1  13 -13   15.60    4.80
  -1 -13  13   14.50    4.00
   0  13 -13    1.70    3.90
   0 -13  13    8.00    3.70
  -1  13 -13   38.20    5.00
   1 -13  13   32.50    4.40
  -2  13 -13   23.90    4.60
   2 -13  13   27.30    4.60
  -3  13 -13    6.30    4.30
   3 -13  13   -4.20    3.10
   3 -13  13   -0.80    2.30
  -4  13 -13   -1.20    4.70
   3  12 -13    1.20    4.30
  -3 -12  13    0.80    3.80
   2  12 -13   28.20    4.80
   1  12 -13   12.00    4.10
  -1 -12  13   22.70    3.80
   0  12 -13   23.10    4.50
   0 -12  13   25.00    3.90
  -1  12 -13    3.60    3.40
   1 -12  13    3.50    3.10
  -2  12 -13   10.70    3.90
   2 -12  13   20.50    3.80
  -3  12 -13   -5.80    3.50
   3 -12  13    2.30    2.10
   3 -12  13    2.20    3.00
  -4  12 -13   -2.00    4.10
   4  11 -13   16.10    4.80
  -4 -11  13   15.50    4.70
   3  11 -13   13.40    4.20
  -3 -11  13   12.90    3.80
   2  11 -13    0.40    3.30
  -2 -11  13    2.50    3.10
   1  11 -13   25.00    4.30
  -1 -11  13   20.70    3.60
   0  11 -13   -0.60    3.20
   0 -11  13   -2.10    2.60
  -1  11 -13  128.79    7.70
   1 -11  13  141.89    7.60
  -2  11 -13   81.39    6.70
   2 -11  13   77.89    5.30
   2 -11  13   95.79    6.10
  -3  11 -13    8.60    3.60
   3 -11  13   12.60    3.00
   3 -11  13    7.10    2.00
  -4  11 -13   16.00    4.20
   4  10 -13    7.60    3.60
  -4 -10  13    8.90    3.90
   3  10 -13  112.59    7.30
  -3 -10  13  110.19    7.10
   2  10 -13  115.49    6.90
  -2 -10  13  124.09    6.90
   1  10 -13   34.20    4.20
  -1 -10  13   27.10    3.60
   0  10 -13   -3.40    2.60
   0 -10  13   -3.30    2.30
  -1  10 -13  152.58    7.70
   1 -10  13  160.38    7.10
  -2  10 -13    0.70    2.90
   2 -10  13    3.50    2.20
   2 -10  13    1.10    2.60
  -3  10 -13  136.99    7.40
   3 -10  13  130.49    5.90
   3 -10  13  123.29    4.90
  -4  10 -13   30.80    4.20
  -5  10 -13    2.80    4.00
   5   9 -13   29.40    2.70
  -5  -9  13   23.50    4.80
   4   9 -13   57.99    5.70
  -4  -9  13   60.89    6.50
   3   9 -13  488.95   14.90
  -3  -9  13  499.45   15.10
   2   9 -13   25.60    3.50
  -2  -9  13   27.70    3.60
   1   9 -13  415.16   12.90
  -1  -9  13  411.26   12.60
   0   9 -13   87.69    5.50
   0  -9  13   84.49    5.20
  -1   9 -13   67.09    5.10
   1  -9  13   63.49    4.90
  -2   9 -13    1.30    2.40
   2  -9  13    0.00    2.00
   2  -9  13    3.10    2.50
  -3   9 -13  104.29    6.30
   3  -9  13  104.09    5.20
   3  -9  13   97.09    4.30
  -4   9 -13   -1.50    3.00
  -5   9 -13   29.20    4.30
   5   8 -13   17.40    2.00
  -5  -8  13   11.50    4.00
   4   8 -13   26.30    3.30
  -4  -8  13   27.60    3.90
   3   8 -13  153.28    6.90
  -3  -8  13  163.58    7.40
  -2  -8  13  239.48    8.60
  -1  -8  13  628.24   18.40
   0   8 -13    3.20    2.40
   0  -8  13    4.50    2.10
  -1   8 -13  275.27    9.30
   1  -8  13  268.67    8.90
  -2   8 -13   11.70    2.70
   2  -8  13   14.70    2.30
   2  -8  13   14.60    2.50
   3  -8  13   -4.30    1.50
   3  -8  13   -1.20    2.20
  -4   8 -13    3.30    2.80
  -5   8 -13    2.00    3.50
  -5  -7  13  108.49    7.40
   4   7 -13   -1.50    2.00
  -4  -7  13   -4.20    2.60
   3   7 -13   26.80    3.10
  -3  -7  13   30.20    3.30
   2   7 -13   78.29    4.80
   1   7 -13   16.80    2.70
  -1  -7  13   15.50    2.40
   0   7 -13  227.38    8.00
   0  -7  13  227.48    7.60
  -1   7 -13  230.08    8.10
   1  -7  13  215.08    7.60
   1  -7  13  229.38    7.60
  -2   7 -13   -0.90    2.00
   2  -7  13    0.20    1.90
   2  -7  13   -0.90    1.50
  -3   7 -13    6.70    2.50
   3  -7  13    4.20    1.60
   3  -7  13    3.30    2.10
  -5   7 -13    5.40    3.30
  -5  -6  13   39.80    4.20
   4   6 -13   19.90    2.50
  -4  -6  13   21.80    3.20
   3   6 -13   62.59    4.30
  -3  -6  13   66.49    4.70
   2   6 -13   61.89    4.10
  -2  -6  13   55.09    4.10
   1   6 -13  114.99    5.30
  -1  -6  13  115.79    5.20
   0   6 -13    7.40    2.10
   0  -6  13    7.80    1.90
  -1   6 -13   27.80    2.90
   1  -6  13   35.30    3.50
   1  -6  13   34.80    3.50
  -2   6 -13   24.60    2.80
   2  -6  13   21.90    2.40
   2  -6  13   20.50    2.20
  -3   6 -13    4.40    2.40
   3  -6  13    4.20    1.50
   3  -6  13    4.70    2.00
  -4   6 -13    7.10    2.70
  -5   6 -13    2.90    3.20
  -5  -5  13   30.10    3.70
   4   5 -13   18.40    2.30
  -4  -5  13   16.50    2.80
   3   5 -13   20.10    2.40
  -3  -5  13   17.80    2.50
   2   5 -13   80.39    4.40
  -2  -5  13   80.69    4.40
   1   5 -13    3.10    1.70
  -1  -5  13    1.80    1.70
   0   5 -13  445.26   12.50
   0  -5  13  453.55   12.60
   0  -5  13  433.06   12.30
  -1   5 -13  283.87    9.00
   1  -5  13  289.87    8.70
   1  -5  13  283.77    8.70
  -2   5 -13   26.50    2.70
   2  -5  13   26.60    2.50
   2  -5  13   29.30    3.10
  -3   5 -13   83.69    4.80
   3  -5  13   80.69    4.10
   3  -5  13   74.59    3.50
  -4   5 -13    1.90    2.40
  -5   5 -13    0.10    3.20
  -6  -4  13   56.89    5.10
  -5  -4  13   10.20    2.80
   4   4 -13  176.88    5.80
   3   4 -13   90.99    4.30
  -3  -4  13   96.29    4.70
   2   4 -13  100.89    4.70
  -2  -4  13  102.59    4.70
   1   4 -13   35.20    3.00
  -1  -4  13   39.40    3.00
   0   4 -13  570.24   15.30
   0  -4  13  578.64   15.30
   0  -4  13  561.94   15.10
  -1   4 -13    0.00    1.60
   1  -4  13    0.10    1.60
   1  -4  13    0.50    1.60
  -2   4 -13  546.95   15.10
   2  -4  13  566.94   14.70
   2  -4  13  561.44   14.70
  -3   4 -13  175.48    6.30
  -3   4 -13  168.18    6.70
   3  -4  13  164.58    5.70
   3  -4  13  165.88    5.40
  -4   4 -13   28.50    3.10
  -4   4 -13   31.40    4.10
  -5   4 -13   20.20    3.70
  -5   4 -13   11.80    3.10
  -6  -3  13   13.00    3.60
  -5  -3  13   87.49    5.40
  -4  -3  13  559.14   15.30
   3   3 -13    0.80    1.60
  -3  -3  13    0.60    1.60
   2   3 -13  970.20   24.20
  -2  -3  13  953.70   24.30
   1   3 -13  133.19    5.20
  -1  -3  13  136.39    5.20
   0   3 -13  202.78    7.00
   0  -3  13  215.98    7.00
   0  -3  13  211.98    7.00
  -1   3 -13   17.90    2.30
   1  -3  13   13.40    2.10
   1  -3  13   16.60    2.00
  -2   3 -13  327.57   10.00
  -2   3 -13  347.17    9.90
   2  -3  13  319.57    9.40
   2  -3  13  324.77    9.40
  -3   3 -13   -3.40    1.70
  -3   3 -13   -2.40    2.00
   3  -3  13   -1.90    1.50
   3  -3  13   -0.90    1.60
  -4   3 -13  131.39    8.60
  -5   3 -13   25.90    4.00
  -5   3 -13   18.60    3.30
  -6  -2  13    8.80    3.20
  -5  -2  13   49.70    5.50
  -4  -2  13  129.49    5.70
   3   2 -13  361.66   10.30
  -3  -2  13  374.36   10.70
   2   2 -13 1268.07   31.40
  -2  -2  13 1290.47   31.70
  -2  -2  13 1271.07   31.50
   1   2 -13    0.50    1.50
  -1  -2  13   -1.40    1.40
  -1  -2  13   -1.10    1.30
   0   2 -13  587.54   15.90
   0  -2  13  610.64   15.80
   0  -2  13  600.74   15.80
  -1   2 -13   47.00    3.20
  -1   2 -13   42.50    3.60
   1  -2  13   47.50    3.30
   1  -2  13   44.10    3.20
  -2   2 -13   23.60    2.50
  -2   2 -13   15.90    2.60
   2  -2  13   20.00    2.40
   2  -2  13   17.50    2.20
  -3   2 -13   35.00    3.10
  -3   2 -13   30.70    3.20
   3  -2  13   34.80    3.10
   3  -2  13   38.00    3.20
  -4   2 -13   28.90    3.70
  -4   2 -13   27.80    3.20
  -5   2 -13   -0.60    2.80
  -5   2 -13   -0.90    3.50
  -6  -1  13   73.29    6.00
  -5  -1  13    1.20    2.90
  -4  -1  13    1.60    2.00
  -3  -1  13  152.28    5.90
   2   1 -13   41.90    3.40
  -2  -1  13   51.89    3.70
  -2  -1  13   46.00    3.50
   1   1 -13  434.66   12.00
  -1  -1  13  428.16   11.90
  -1  -1  13  425.36   11.90
   0   1 -13  493.45   13.60
   0  -1  13  491.65   13.40
   0  -1  13  498.95   13.50
  -1   1 -13   23.90    2.40
  -1   1 -13   26.10    2.70
   1  -1  13   18.80    2.30
   1  -1  13   21.80    2.30
  -2   1 -13   28.50    2.80
  -2   1 -13   34.10    3.10
   2  -1  13   35.10    3.30
   2  -1  13   31.20    3.10
  -3   1 -13   14.70    4.50
  -3   1 -13   15.50    3.20
   3  -1  13   15.80    2.30
   3  -1  13   15.80    2.10
  -4   1 -13    8.20    2.60
  -4   1 -13    3.40    3.00
  -5   1 -13    6.80    3.10
  -6   0  13   20.80    3.60
  -5   0  13   22.70    3.10
  -4   0  13   54.19    4.20
  -4   0  13   54.79    4.60
  -3   0  13   28.40    2.90
  -3   0  13   34.70    3.00
  -2   0  13  104.59    4.80
  -2   0  13   90.39    4.40
   1   0 -13   17.20    2.30
  -1   0  13   20.30    2.30
  -1   0  13   16.60    2.10
   0   0 -13   23.10    2.40
   0   0 -13   19.80    2.50
   0   0  13   20.30    2.40
   0   0  13   17.50    2.30
  -1   0 -13   61.09    3.80
  -1   0 -13   71.39    4.40
   1   0  13   71.19    4.00
   1   0  13   65.79    3.90
  -2   0 -13    9.20    2.10
  -2   0 -13   13.40    3.00
   2   0  13   10.70    2.10
   2   0  13   11.50    2.20
  -3   0 -13   47.70    4.10
  -3   0 -13   37.60    3.70
   3   0  13   44.50    3.90
   3   0  13   46.70    3.50
  -4   0 -13    8.40    2.70
  -5   0 -13    9.30    3.50
  -6   1  13   13.00    3.30
  -6   1  13   14.50    3.90
  -5   1  13   29.00    3.90
  -4   1  13    5.10    2.30
  -4   1  13    8.60    2.50
  -3   1  13   36.10    3.80
  -3   1  13   41.10    3.60
  -2   1  13   18.20    2.40
  -2   1  13   23.50    2.50
  -1   1  13  448.26   12.60
  -1   1  13  448.36   12.50
   0  -1 -13  371.66   11.10
   0  -1 -13  378.26   10.80
   0   1  13  371.26   10.80
   0   1  13  379.56   10.90
  -1  -1 -13   72.99    4.10
  -1  -1 -13   70.49    4.40
   1   1  13   71.59    4.10
   1   1  13   64.29    4.20
  -2  -1 -13  107.99    5.90
  -2  -1 -13  105.09    5.80
   2   1  13  113.49    5.30
   2   1  13  114.79    5.30
  -3  -1 -13    1.40    2.20
   3   1  13    4.20    2.20
   3   1  13    2.20    2.00
  -4  -1 -13    0.30    2.80
   4   1  13   -0.60    1.50
   4   1  13   -0.40    1.90
  -6   2  13    6.20    3.30
  -6   2  13    2.20    3.80
  -5   2  13   84.29    6.10
  -4   2  13   43.60    4.20
  -4   2  13   40.00    3.60
  -3   2  13    1.50    2.00
  -3   2  13    1.50    2.00
  -2   2  13   29.00    2.80
  -2   2  13   22.50    2.60
   1  -2 -13  513.15   13.70
  -1   2  13  488.25   13.70
  -1   2  13  492.95   13.90
   0  -2 -13   -2.20    1.50
   0   2  13   -2.40    1.70
   0   2  13   -2.90    1.60
   1   2  13  803.12   20.70
   1   2  13  772.22   20.50
  -2  -2 -13  221.28    8.00
   2   2  13  216.18    7.70
   2   2  13  228.38    7.80
  -3  -2 -13   80.29    5.40
   3   2  13   85.39    5.20
   3   2  13   85.29    4.90
  -4  -2 -13   24.90    3.70
   4   2  13   18.60    2.80
   4   2  13   27.80    2.50
  -6   3  13   42.30    4.60
  -6   3  13   43.80    4.80
  -5   3  13  279.07   10.00
  -5   3  13  275.97    9.80
  -4   3  13   -4.60    2.30
  -3   3  13  300.57    9.90
  -2   3  13   35.20    3.70
   1  -3 -13  160.88    6.00
  -1   3  13  162.58    6.40
  -1   3  13  116.99    8.30
   0   3  13   54.29    4.20
   0   3  13   56.29    4.30
  -1  -3 -13  389.86   11.60
   1   3  13  395.76   11.70
   1   3  13  390.66   13.00
  -2  -3 -13   -2.40    2.20
   2   3  13   -1.60    2.20
   2   3  13    3.80    2.60
  -3  -3 -13  215.28    8.50
   3   3  13  223.38    8.30
   3   3  13  220.48    8.00
  -4  -3 -13   33.50    4.30
   4   3  13   25.80    3.50
   4   3  13   30.60    2.90
  -6   4  13   28.50    4.60
  -6   4  13   17.50    4.30
  -5   4  13   36.90    4.40
  -5   4  13   47.10    4.50
  -4   4  13  169.38    7.30
  -4   4  13  179.18    7.40
  -3   4  13  591.74   16.30
  -3   4  13  589.64   16.70
  -2   4  13   -0.30    1.90
  -2   4  13   -1.40    2.00
   1  -4 -13  403.26   11.90
  -1   4  13  391.96   12.10
  -1   4  13  404.86   11.90
   0  -4 -13    5.10    2.10
   0   4  13    5.40    2.30
   0   4  13    6.30    2.30
  -1  -4 -13    3.80    2.20
   1   4  13    5.70    2.40
   1   4  13    6.80    2.50
  -2  -4 -13   35.60    3.70
   2   4  13   40.30    3.80
   2   4  13   31.10    3.60
  -3  -4 -13   73.19    5.90
   3   4  13   75.69    5.80
   3   4  13   56.99    5.60
  -4  -4 -13    3.30    3.70
   4   4  13    0.50    2.60
   4   4  13   -0.70    3.20
  -5   5  13   -3.30    3.40
  -5   5  13    0.20    3.30
  -4   5  13   59.19    5.50
  -4   5  13   62.79    5.80
  -3   5  13   15.90    3.10
  -3   5  13   11.80    2.80
   2  -5 -13  272.37    8.80
  -2   5  13  264.77    9.40
  -2   5  13  255.27    9.00
   1  -5 -13  184.08    7.30
  -1   5  13  200.28    7.90
  -1   5  13  192.38    7.40
   0  -5 -13    8.50    2.40
   0   5  13    4.70    2.50
   0   5  13    7.10    2.50
  -1  -5 -13   27.90    3.30
   1   5  13   27.80    3.30
   1   5  13   27.20    3.50
  -2  -5 -13    5.50    2.90
   2   5  13    4.40    2.90
   2   5  13    8.00    3.10
  -3  -5 -13    7.60    3.50
   3   5  13   11.80    3.80
   3   5  13   12.70    3.40
  -5   6  13   17.10    4.20
  -5   6  13   24.20    4.20
  -4   6  13    2.30    3.10
  -4   6  13    5.30    3.20
  -3   6  13   13.30    3.20
  -3   6  13    9.90    3.20
   2  -6 -13   22.20    3.20
  -2   6  13   22.80    3.30
  -2   6  13   23.40    3.60
   1  -6 -13    0.90    2.40
  -1   6  13    6.00    2.90
  -1   6  13    1.50    2.60
   0  -6 -13   28.90    3.30
   0   6  13   26.60    3.40
   0   6  13   27.00    3.60
   1   6  13   12.10    3.40
   1   6  13   14.00    3.10
  -2  -6 -13    8.90    3.30
   2   6  13   10.30    3.40
   2   6  13   11.10    3.50
  -3  -6 -13    9.10    3.90
   3   6  13   12.50    3.80
   3   6  13   -0.10    3.80
  -5   7  13    3.10    4.10
  -5   7  13    3.00    3.90
  -4   7  13    0.50    3.50
  -4   7  13    9.70    3.50
  -3   7  13    7.90    3.20
  -3   7  13    8.90    3.30
   2  -7 -13  147.49    6.80
  -2   7  13  148.69    7.70
  -2   7  13  148.19    7.30
   1  -7 -13   71.09    5.50
  -1   7  13   67.89    5.90
   0  -7 -13   14.00    3.00
   0   7  13   11.40    3.40
   0   7  13   13.10    3.30
   1   7  13   44.20    4.60
   1   7  13   46.20    4.80
  -2  -7 -13    2.00    3.40
   2   7  13    3.70    3.60
   2   7  13   -1.70    3.50
  -4   8  13   -0.50    3.90
  -4   8  13    7.50    4.00
  -3   8  13    9.30    3.80
  -3   8  13   11.70    3.70
   2  -8 -13  137.69    6.90
  -2   8  13  137.79    7.90
  -2   8  13  129.99    7.10
   1  -8 -13   -5.40    2.70
  -1   8  13    1.70    2.90
   0  -8 -13  301.07   10.90
   0   8  13  337.87   11.30
   0   8  13  254.07   11.00
  -2  -8 -13   27.90    4.90
   2   8  13   32.50    5.10
  -4   9  13   63.19    6.00
  -4   9  13   56.39    6.00
  -3   9  13    5.70    4.00
  -3   9  13   -1.30    3.90
   2  -9 -13   28.40    3.90
  -2   9  13   21.30    4.50
  -2   9  13   26.80    4.10
   1  -9 -13   11.60    3.60
  -1   9  13   20.20    3.90
   0   9  13  160.48    8.70
   1   9  13   -0.30    4.10
   3 -10 -13    6.70    3.50
  -3  10  13    5.90    4.30
  -3  10  13   -6.20    4.60
   2 -10 -13   83.09    7.40
  -2  10  13   79.19    8.40
  -2  10  13   75.19    7.60
  -1  10  13    4.50    3.80
   0 -10 -13   10.10    4.30
   0  10  13    8.90    4.50
   0  10  13   12.00    4.80
   0 -16  14   28.60    5.60
   1  15 -14   -0.20    5.30
  -1 -15  14    0.60    4.70
   0  15 -14   12.50    5.40
  -1  15 -14    4.30    5.20
   1 -15  14    1.00    4.30
  -2  15 -14    4.10    5.30
   2 -15  14   -2.10    4.30
   2  14 -14   -6.40    5.20
   1  14 -14    0.30    4.70
   0  14 -14   24.10    5.50
   0 -14  14   26.60    4.80
  -1  14 -14   30.00    5.20
   1 -14  14   23.80    4.40
  -2  14 -14   -4.50    4.50
   2 -14  14    8.40    4.10
  -3  14 -14    2.10    4.90
   3 -14  14   -1.20    2.60
   3 -14  14    4.00    3.70
   3  13 -14    0.40    5.00
  -3 -13  14   -5.20    4.50
   1  13 -14   25.60    5.10
  -1 -13  14   10.60    3.60
   0  13 -14  102.39    8.70
   0 -13  14  129.29    7.90
  -1  13 -14    0.90    4.10
   1 -13  14    1.90    3.60
  -2  13 -14   96.99    8.50
   2 -13  14  103.09    7.20
  -3  13 -14    6.00    4.60
   3 -13  14    2.30    3.40
   3 -13  14    3.50    2.40
  -4  13 -14    2.40    5.20
   3  12 -14    3.30    4.70
  -3 -12  14    6.20    4.30
   2  12 -14   62.49    6.10
   1  12 -14   14.20    4.10
  -1 -12  14   16.70    3.80
   0  12 -14   27.30    4.50
   0 -12  14   34.00    4.30
  -1  12 -14   73.09    7.30
   1 -12  14   79.89    6.30
  -2  12 -14  103.99    8.00
   2 -12  14   97.49    6.40
   2 -12  14  123.49    7.10
  -3  12 -14    2.80    4.10
   3 -12  14   -0.80    3.10
   3 -12  14    1.90    2.20
  -4  12 -14   35.00    5.40
   4  11 -14   35.30    5.20
  -4 -11  14   27.70    5.30
   3  11 -14  165.38    9.10
  -3 -11  14  164.98    9.10
   1  11 -14    9.30    3.80
  -1 -11  14   16.30    3.70
   0  11 -14   41.60    4.70
   0 -11  14   42.80    4.20
  -1  11 -14   26.40    4.20
   1 -11  14   16.80    3.50
  -2  11 -14    8.40    3.50
   2 -11  14    4.70    2.60
   2 -11  14   10.70    3.30
  -3  11 -14   29.00    4.30
   3 -11  14   32.40    3.50
   3 -11  14   25.10    2.60
  -4  11 -14   28.40    4.70
   4  10 -14    1.10    3.60
  -4 -10  14    1.00    3.70
   3  10 -14  254.07   10.50
  -3 -10  14  250.97   10.40
   2  10 -14   14.30    3.70
  -2 -10  14   19.00    3.60
   1  10 -14  209.98    9.10
  -1 -10  14  210.18    8.50
   0  10 -14  159.48    7.70
   0 -10  14  166.68    7.50
  -1  10 -14   -1.20    2.90
   1 -10  14   -3.20    2.90
  -2  10 -14    3.40    3.00
   2 -10  14   -0.70    2.40
   2 -10  14    5.20    2.80
  -3  10 -14    3.80    3.30
   3 -10  14    3.90    2.80
   3 -10  14   -2.00    1.90
  -4  10 -14    1.30    3.80
  -4  -9  14    3.70    3.40
   3   9 -14    8.00    3.40
  -3  -9  14   -0.80    3.20
   2   9 -14   49.50    5.20
  -2  -9  14   56.29    5.10
   1   9 -14   76.99    5.90
  -1  -9  14   88.79    5.80
   0   9 -14    0.30    2.50
   0  -9  14    3.70    2.50
  -1   9 -14   26.50    3.60
   1  -9  14   25.60    3.30
  -2   9 -14   21.50    3.50
   2  -9  14   22.40    3.10
   2  -9  14   19.50    2.80
  -3   9 -14   20.10    3.60
   3  -9  14   16.00    2.20
   3  -9  14   23.70    3.10
  -4   9 -14   -0.10    3.30
  -5   9 -14    1.90    4.10
   5   8 -14   23.70    2.30
  -5  -8  14   20.70    4.50
   4   8 -14   38.00    3.80
  -4  -8  14   33.30    4.30
   3   8 -14   14.90    3.30
  -3  -8  14   13.40    3.20
   2   8 -14    6.30    2.70
  -2  -8  14    0.50    2.40
   1   8 -14  101.09    6.00
  -1  -8  14  108.49    5.60
   0   8 -14  105.89    5.70
   0  -8  14  107.19    5.50
  -1   8 -14    3.80    2.50
   1  -8  14    0.90    2.30
   1  -8  14   -5.20    2.20
  -2   8 -14   -1.50    2.40
   2  -8  14    1.30    2.00
   2  -8  14    1.90    2.30
  -3   8 -14    9.70    3.00
   3  -8  14    6.80    1.90
   3  -8  14    4.50    2.50
  -4   8 -14   -1.80    3.00
  -5   8 -14   20.60    4.00
  -5  -7  14    7.10    3.80
   4   7 -14    0.90    2.30
  -4  -7  14    1.90    2.80
   3   7 -14   10.60    2.70
  -3  -7  14   10.90    2.80
   2   7 -14  183.88    7.50
  -2  -7  14  191.58    7.30
   1   7 -14  315.57   12.20
  -1  -7  14  341.77   10.40
   0   7 -14   12.30    2.90
   0  -7  14   11.80    2.40
  -1   7 -14  424.56   13.50
   1  -7  14  426.06   12.40
   1  -7  14  431.16   12.40
   2  -7  14   23.40    2.60
   2  -7  14   24.80    2.80
  -3   7 -14   26.20    3.40
   3  -7  14   23.70    2.80
   3  -7  14   22.50    2.20
  -4   7 -14    0.50    2.80
  -5   7 -14   13.00    3.80
  -5  -6  14  140.69    7.60
   4   6 -14    2.10    2.20
  -4  -6  14    2.20    2.70
   3   6 -14  109.89    5.30
  -3  -6  14   94.59    5.40
   2   6 -14   54.39    4.20
   1   6 -14   68.49    4.50
  -1  -6  14   60.59    4.10
   0   6 -14  383.76   11.40
   0  -6  14  381.06   11.10
  -1   6 -14  537.75   15.30
   1  -6  14  550.84   15.00
   1  -6  14  564.84   15.10
  -2   6 -14   37.30    4.00
   2  -6  14   30.60    2.90
   2  -6  14   35.30    3.50
   3  -6  14  190.98    6.20
   3  -6  14  210.18    7.00
  -4   6 -14    2.00    2.80
  -5   6 -14    4.90    3.50
  -5  -5  14   25.50    3.60
   4   5 -14  385.66   11.10
  -4  -5  14  403.36   12.10
   3   5 -14  386.86   11.30
  -3  -5  14  392.46   12.10
   2   5 -14   68.39    4.30
  -2  -5  14   74.19    4.20
   1   5 -14  141.09    5.90
  -1  -5  14  148.79    5.80
   0   5 -14  113.19    5.20
   0  -5  14  116.09    5.20
   0  -5  14  112.49    4.90
  -1   5 -14   25.80    2.90
   1  -5  14   23.60    2.70
   1  -5  14   26.60    2.80
  -2   5 -14  276.17    9.00
   2  -5  14  279.47    8.40
   2  -5  14  273.37    8.60
   3  -5  14  118.69    5.10
   3  -5  14  115.59    4.60
  -4   5 -14    9.10    3.00
  -5   5 -14   15.30    3.80
  -6  -4  14   21.00    4.20
  -5  -4  14   15.50    3.20
   4   4 -14  321.47    9.40
  -4  -4  14  340.07   10.50
   3   4 -14   57.39    3.90
  -3  -4  14   54.39    4.20
   2   4 -14  553.54   15.30
  -2  -4  14  581.24   15.40
   1   4 -14  551.04   14.70
  -1  -4  14  525.35   14.80
  -1  -4  14  528.85   14.50
   0   4 -14   19.40    2.50
   0  -4  14   13.60    2.30
   0  -4  14   16.60    2.30
  -1   4 -14   16.50    2.50
   1  -4  14   21.10    2.40
   1  -4  14   18.90    2.40
  -2   4 -14   12.80    2.50
   2  -4  14   11.50    2.10
   2  -4  14   13.90    2.20
  -3   4 -14    6.80    2.20
   3  -4  14    3.20    1.70
   3  -4  14    2.90    2.00
  -4   4 -14   31.40    3.40
  -4   4 -14   37.00    3.90
  -5   4 -14   -2.00    3.00
  -5   4 -14    3.60    3.50
  -6  -3  14    8.00    3.60
  -5  -3  14    3.40    2.50
  -4  -3  14   -0.20    2.20
   3   3 -14   63.09    4.00
  -3  -3  14   67.99    4.10
   2   3 -14  247.68    8.10
  -2  -3  14  251.97    8.10
   1   3 -14   28.20    2.80
  -1  -3  14   27.40    2.60
  -1  -3  14   28.20    2.90
   0   3 -14   82.09    4.30
   0  -3  14   82.59    4.20
   0  -3  14   80.29    4.40
  -1   3 -14  120.69    5.50
   1  -3  14  123.39    5.20
   1  -3  14  125.29    5.10
  -2   3 -14   65.09    4.10
  -2   3 -14   67.79    4.30
   2  -3  14   62.29    3.90
   2  -3  14   56.09    3.80
  -3   3 -14    8.90    2.70
   3  -3  14   11.70    2.10
   3  -3  14    9.60    2.00
  -4   3 -14    7.70    3.10
  -4   3 -14    9.80    2.70
  -5   3 -14   12.20    3.90
  -5   3 -14   11.60    3.40
  -6  -2  14   25.60    4.00
  -5  -2  14   34.10    3.70
   3   2 -14    1.90    1.70
  -3  -2  14   -1.40    1.80
   2   2 -14  151.48    6.00
  -2  -2  14  151.58    6.10
  -2  -2  14  149.59    5.90
   1   2 -14  166.68    6.30
  -1  -2  14  163.88    6.30
  -1  -2  14  170.18    6.20
   0   2 -14    0.10    1.70
   0  -2  14   -0.40    1.70
   0  -2  14   -0.30    1.60
  -1   2 -14   10.70    2.20
  -1   2 -14   10.20    2.00
   1  -2  14   10.10    2.00
   1  -2  14   10.50    2.00
  -2   2 -14   24.90    2.80
  -2   2 -14   25.20    3.40
   2  -2  14   28.70    2.80
   2  -2  14   26.50    2.60
  -3   2 -14   17.10    3.00
  -3   2 -14   17.90    2.60
   3  -2  14   18.30    2.30
   3  -2  14   23.00    2.40
  -4   2 -14   83.79    6.30
  -4   2 -14   69.19    5.40
  -5   2 -14    0.10    3.30
  -5   2 -14   13.40    4.10
  -6  -1  14   -1.00    3.30
  -5  -1  14    6.50    2.70
  -4  -1  14   -1.90    2.60
  -3  -1  14  140.69    5.90
  -3  -1  14  148.89    6.30
   2   1 -14  466.95   13.20
  -2  -1  14  478.95   13.40
  -2  -1  14  477.05   13.20
   1   1 -14   44.80    3.60
  -1  -1  14   41.60    3.50
  -1  -1  14   39.00    3.30
   0   1 -14  527.45   14.80
   0  -1  14  541.85   14.60
   0  -1  14  543.25   14.60
  -1   1 -14   41.00    4.00
  -1   1 -14   46.00    3.60
   1  -1  14   43.80    3.60
   1  -1  14   44.30    3.60
  -2   1 -14   82.99    5.00
   2  -1  14   84.19    4.50
   2  -1  14   88.79    4.60
  -3   1 -14   15.40    3.10
  -3   1 -14   14.60    2.50
   3  -1  14   10.50    2.10
   3  -1  14   11.70    2.30
  -4   1 -14   29.30    3.50
  -4   1 -14   36.00    4.30
  -5   1 -14    2.90    3.30
  -6   0  14   49.90    5.10
  -6   0  14   52.29    4.60
  -5   0  14   -1.10    3.20
  -5   0  14   -2.80    2.50
  -4   0  14   48.70    5.20
  -3   0  14   53.69    4.40
  -3   0  14   61.19    4.10
  -2   0  14   38.10    3.80
  -2   0  14   39.20    3.60
   1   0 -14  541.35   14.80
  -1   0  14  531.25   14.60
   0   0 -14  670.83   17.90
   0   0 -14  666.33   17.60
   0   0  14  672.03   17.60
   0   0  14  649.24   17.60
  -1   0 -14   96.59    4.90
   1   0  14   92.99    4.80
   1   0  14   95.99    4.80
  -2   0 -14  441.56   13.20
  -2   0 -14  434.26   12.80
   2   0  14  442.16   12.50
   2   0  14  445.46   12.60
  -3   0 -14    5.20    2.40
  -3   0 -14    3.90    2.80
   3   0  14    0.60    2.30
   3   0  14    2.50    2.00
  -4   0 -14   18.00    3.40
  -6   1  14    7.50    4.00
  -6   1  14    5.20    3.60
  -5   1  14  237.18    8.80
  -5   1  14  211.58    9.00
  -4   1  14  226.08   10.90
  -4   1  14  252.27    8.70
  -3   1  14   40.90    3.90
  -2   1  14  106.19    5.10
  -2   1  14  106.59    5.20
  -1   1  14  200.28    7.20
  -1   1  14  204.18    7.10
   0  -1 -14   44.50    3.60
   0   1  14   47.90    3.90
   0   1  14   35.60    3.20
  -1  -1 -14  516.85   14.90
  -1  -1 -14  511.55   14.80
   1   1  14  537.35   14.60
   1   1  14  531.45   14.60
  -2  -1 -14  260.57    9.00
   2   1  14  268.57    8.80
   2   1  14  257.47    8.70
  -3  -1 -14   25.90    3.20
   3   1  14   21.30    2.90
   3   1  14   22.20    2.80
  -4  -1 -14   51.09    4.40
   4   1  14   49.30    3.60
   4   1  14   31.10    3.00
  -6   2  14   11.60    4.40
  -6   2  14    4.40    3.80
  -5   2  14  241.28    9.60
  -5   2  14  245.78    9.30
  -4   2  14   13.10    3.00
  -4   2  14   16.20    3.10
  -3   2  14  346.37   13.60
  -3   2  14  372.56   11.00
  -2   2  14  265.57    8.70
   1  -2 -14   23.50    2.60
  -1   2  14   16.40    2.60
   0  -2 -14    3.70    2.50
   0   2  14    3.80    2.10
   0   2  14    2.50    3.70
  -1  -2 -14   43.80    4.20
   1   2  14   49.80    4.20
  -2  -2 -14    1.20    2.20
   2   2  14    0.90    2.40
   2   2  14   -2.00    3.60
  -3  -2 -14   46.00    4.20
   3   2  14   44.10    4.60
   3   2  14   52.79    5.10
  -4  -2 -14   16.70    3.70
   4   2  14   17.90    2.60
   4   2  14   15.10    3.10
  -6   3  14    2.30    4.00
  -6   3  14    3.90    4.00
  -5   3  14   -0.30    3.20
  -5   3  14    1.10    3.20
  -4   3  14   33.00    3.70
  -4   3  14   30.80    3.50
  -3   3  14  219.48    8.20
  -3   3  14  211.28    8.00
  -2   3  14   -3.40    1.90
  -2   3  14   -0.60    2.00
  -1   3  14  126.89    6.00
   0  -3 -14   56.89    4.20
   0   3  14   53.09    4.40
   0   3  14   61.29    4.60
  -1  -3 -14   49.00    4.20
   1   3  14   42.30    3.70
   1   3  14   46.60    4.60
  -2  -3 -14   12.00    2.80
   2   3  14   12.60    2.80
   2   3  14   15.00    2.90
  -3  -3 -14    6.20    3.20
   3   3  14    5.50    2.80
   3   3  14   10.80    5.30
  -4  -3 -14   12.70    4.00
   4   3  14   13.50    3.40
   4   3  14   11.70    2.80
  -5   4  14   -1.60    3.30
  -5   4  14   -1.10    3.50
  -4   4  14   -1.70    2.80
  -4   4  14   -0.40    2.90
  -3   4  14   54.29    5.20
  -3   4  14   60.99    5.10
  -2   4  14  114.09    6.10
  -2   4  14  114.09    5.80
   1  -4 -14    4.10    2.10
  -1   4  14    1.20    2.30
  -1   4  14    2.40    2.50
   0  -4 -14    1.70    2.10
   0   4  14    0.70    2.30
   0   4  14   -2.90    2.20
  -1  -4 -14    0.20    2.20
   1   4  14    4.40    2.60
   1   4  14    5.90    2.50
  -2  -4 -14   18.40    3.30
   2   4  14   25.50    3.60
   2   4  14   19.20    3.30
  -3  -4 -14   86.09    6.60
   3   4  14   84.79    6.20
   3   4  14   79.59    6.60
  -5   5  14   -5.40    3.70
  -5   5  14   -0.70    3.70
  -4   5  14   96.49    6.60
  -4   5  14   90.89    6.40
  -3   5  14  154.38    7.50
  -3   5  14  148.09    7.10
   2  -5 -14   11.60    2.70
  -2   5  14    9.70    2.70
  -2   5  14   11.20    3.10
   1  -5 -14  275.37    9.50
  -1   5  14  288.27   10.10
  -1   5  14  279.37    9.80
   0  -5 -14   20.90    3.10
   0   5  14   20.70    3.40
   0   5  14   18.40    3.20
   1   5  14   31.20    3.60
   1   5  14   23.70    3.60
  -2  -5 -14    8.60    3.20
   2   5  14    7.00    3.10
   2   5  14    4.40    3.30
  -3  -5 -14   45.20    5.00
   3   5  14   35.90    4.30
   3   5  14   32.90    4.60
  -5   6  14   11.90    4.30
  -5   6  14    7.70    4.20
  -4   6  14   33.10    4.20
  -4   6  14   24.90    4.20
  -3   6  14    9.60    3.20
  -3   6  14   10.80    3.30
   2  -6 -14  287.37   10.00
  -2   6  14  311.77   10.80
  -2   6  14  301.47   10.30
   1  -6 -14  284.07    9.90
  -1   6  14  278.77    9.80
   0  -6 -14   43.40    4.10
   0   6  14   39.00    4.00
   0   6  14   54.79    5.60
   1   6  14  248.18   10.10
   1   6  14  270.67    9.90
  -2  -6 -14   -0.50    3.30
   2   6  14    2.90    3.70
   2   6  14   -1.60    3.40
  -3  -6 -14   13.80    4.30
   3   6  14   13.20    4.40
   3   6  14   15.70    4.20
  -5   7  14   54.19    5.90
  -5   7  14   40.70    5.60
  -4   7  14   14.40    4.10
  -4   7  14    6.30    4.00
  -3   7  14   12.60    3.80
  -3   7  14   14.80    3.80
   2  -7 -14   66.09    5.60
  -2   7  14   71.69    6.10
  -2   7  14   76.49    6.60
   1  -7 -14    9.20    3.00
  -1   7  14    2.70    3.00
   0  -7 -14  239.38    9.60
   0   7  14  246.08    9.60
   0   7  14  246.18   10.00
   1   7  14  141.29    8.00
   1   7  14  137.29    7.80
  -2  -7 -14   23.50    4.60
   2   7  14   26.20    4.50
   2   7  14   11.50    4.30
  -4   8  14  121.99    8.60
  -4   8  14   92.39    8.30
  -3   8  14   51.49    5.20
  -3   8  14   46.10    5.20
   2  -8 -14   10.70    3.30
  -2   8  14    0.80    4.60
  -2   8  14    3.50    3.40
   1  -8 -14    2.30    2.90
  -1   8  14   -3.80    3.00
   0   8  14   26.30    4.10
   1   8  14   -0.90    3.90
  -3   9  14    0.80    4.20
  -3   9  14   -4.50    4.20
   2  -9 -14   27.70    4.30
  -2   9  14   27.80    4.20
  -2   9  14   38.00    5.20
  -1   9  14   15.10    4.30
   0  -9 -14   14.70    4.10
   0   9  14   13.60    4.70
   0   9  14   11.90    4.40
  -1  -9 -14    2.40    5.30
   1   9  14    5.30    4.50
   1   9  14    6.10    4.80
   2 -10 -14   -1.00    3.60
  -2  10  14   -2.80    4.70
   1 -10 -14   -5.40    4.10
   0  15 -15   61.99    7.10
  -1  15 -15   31.60    6.50
   1 -15  15   43.70    5.60
  -2  15 -15    7.30    5.90
   2 -15  15   10.60    4.60
   2  14 -15   10.30    5.70
   1  14 -15   -1.20    4.90
   0 -14  15   -0.50    3.60
  -2  14 -15   49.10    6.40
  -3  14 -15    9.40    5.50
   3 -14  15   14.70    4.10
   3 -14  15    8.50    3.00
   3  13 -15    3.90    5.30
  -3 -13  15   -2.90    4.70
   2  13 -15   65.69    6.90
   1  13 -15   -2.70    4.60
  -1 -13  15   -1.00    3.90
   0  13 -15   18.00    4.80
   0 -13  15   18.30    4.30
  -1  13 -15    4.20    4.30
   1 -13  15   12.20    3.80
  -2  13 -15   28.50    5.20
   2 -13  15   38.10    4.70
   2 -13  15   23.40    4.00
  -3  13 -15   -3.70    4.50
   3 -13  15    2.50    3.60
   3 -13  15    0.40    2.50
   3  12 -15   49.40    6.00
  -3 -12  15   32.10    5.30
   2  12 -15   94.29    8.50
   1  12 -15   -4.50    3.80
  -1 -12  15   -3.50    3.20
   0  12 -15   22.80    4.70
   0 -12  15   22.50    4.10
  -1  12 -15    3.70    3.70
   1 -12  15    0.80    3.20
  -2  12 -15    1.90    4.00
   2 -12  15    4.20    4.50
   2 -12  15    6.10    3.10
  -3  12 -15    3.80    4.20
   3 -12  15    2.60    3.30
   3 -12  15    1.70    2.30
  -4  12 -15    2.70    4.90
   4  11 -15    1.50    4.50
  -4 -11  15   -5.80    4.50
   3  11 -15    9.60    4.40
  -3 -11  15    6.90    4.10
   2  11 -15   -1.70    3.60
   1  11 -15   26.70    4.40
  -1 -11  15   28.20    4.10
   0  11 -15   13.80    3.90
   0 -11  15   14.50    3.60
  -1  11 -15   17.20    3.90
   1 -11  15   15.00    3.50
  -2  11 -15    0.20    3.60
   2 -11  15   -0.40    3.20
  -3  11 -15    0.10    3.70
   3 -11  15    6.70    3.10
   3 -11  15    1.90    2.20
  -4  11 -15   29.90    5.10
   4  10 -15    4.10    3.90
  -4 -10  15    1.00    4.10
   3  10 -15   95.49    7.70
  -3 -10  15   87.89    7.00
   2  10 -15   65.79    6.50
  -2 -10  15   66.89    6.20
   1  10 -15   -0.50    3.20
  -1 -10  15    4.10    3.10
   0  10 -15   42.40    4.50
   0 -10  15   39.10    4.20
  -1  10 -15   -3.10    3.00
   1 -10  15   -4.90    2.60
  -2  10 -15    0.50    3.10
   2 -10  15   -2.80    2.40
   2 -10  15    4.30    3.00
  -3  10 -15   22.90    4.20
   3 -10  15   31.90    3.70
   3 -10  15   21.20    2.60
  -4  10 -15   10.70    4.20
   4   9 -15    8.50    3.60
  -4  -9  15    2.40    3.70
   3   9 -15  124.59    7.20
  -3  -9  15  130.39    7.50
   2   9 -15    0.60    2.80
  -2  -9  15   -3.60    2.60
   1   9 -15  345.37   11.80
  -1  -9  15  338.87   11.30
   0   9 -15  180.68    8.00
   0  -9  15  169.68    7.40
  -1   9 -15   80.79    6.00
   1  -9  15   64.79    5.40
   1  -9  15   59.29    5.30
  -2   9 -15   37.50    4.20
   2  -9  15   51.99    4.60
   2  -9  15   59.49    5.10
  -3   9 -15   12.90    3.40
   3  -9  15    8.60    2.20
   3  -9  15   11.90    3.00
  -4   9 -15   -1.60    3.50
   5   8 -15   81.19    4.30
  -5  -8  15   91.39    8.00
   4   8 -15   25.30    3.50
  -4  -8  15   19.00    3.90
   3   8 -15   55.59    5.50
  -3  -8  15   73.09    5.60
   2   8 -15   30.70    3.50
  -2  -8  15   27.60    3.50
   1   8 -15  361.26   11.70
  -1  -8  15  365.96   11.60
   0   8 -15    0.00    2.30
   0  -8  15   -5.10    2.20
  -1   8 -15  429.36   13.20
   1  -8  15  426.66   12.70
   1  -8  15  433.26   12.90
  -2   8 -15   73.39    5.70
   2  -8  15   74.09    5.10
   2  -8  15   70.29    4.60
  -3   8 -15   19.50    3.60
   3  -8  15   27.00    3.20
   3  -8  15   19.40    2.40
  -4   8 -15    5.50    3.40
  -5   8 -15   -2.30    3.80
  -5  -7  15  197.28    9.70
   4   7 -15   -5.20    2.40
  -4  -7  15   -2.40    2.70
  -3  -7  15  261.67    9.50
   2   7 -15   35.80    3.60
  -2  -7  15   35.10    3.50
   1   7 -15   76.39    5.10
  -1  -7  15   70.49    4.90
   0   7 -15   81.39    5.10
   0  -7  15   82.49    4.90
  -1   7 -15  200.08    7.70
   1  -7  15  188.58    7.40
   1  -7  15  196.98    7.40
  -2   7 -15    5.40    2.60
   2  -7  15    6.90    2.20
   2  -7  15    3.50    2.30
  -3   7 -15   99.69    6.10
   3  -7  15   96.29    4.40
   3  -7  15   96.09    5.40
  -4   7 -15   12.30    3.30
  -5   7 -15   -0.50    3.80
  -5  -6  15   19.00    4.00
   4   6 -15  144.89    6.10
  -4  -6  15  133.79    6.80
   3   6 -15  323.97   10.10
  -3  -6  15  301.37   10.20
   2   6 -15    0.10    2.40
  -2  -6  15    3.60    2.10
   0   6 -15    5.60    2.90
   0  -6  15    3.20    2.00
   0  -6  15    4.30    2.30
  -1   6 -15   -0.70    2.20
   1  -6  15   -0.70    2.00
   1  -6  15    0.70    2.20
  -2   6 -15   31.40    3.40
   2  -6  15   30.90    2.90
   2  -6  15   29.20    3.00
  -3   6 -15    4.80    2.70
   3  -6  15    4.70    1.90
   3  -6  15    7.30    2.40
  -4   6 -15    6.40    3.20
  -5   6 -15    4.50    4.10
  -5  -5  15    0.70    3.10
   4   5 -15   28.60    2.90
  -4  -5  15   29.90    3.60
   3   5 -15    6.20    2.30
  -3  -5  15   10.10    2.60
   2   5 -15   97.49    5.00
  -2  -5  15   89.59    5.10
   1   5 -15  156.28    6.50
  -1  -5  15  164.68    6.30
   0   5 -15   49.90    4.00
   0  -5  15   49.99    3.90
   0  -5  15   40.70    4.10
   1  -5  15    3.80    2.10
   1  -5  15    6.40    2.20
  -2   5 -15   36.30    3.40
   2  -5  15   38.90    3.80
   2  -5  15   40.80    3.80
  -3   5 -15   72.79    5.60
   3  -5  15   65.49    4.00
   3  -5  15   76.09    4.50
  -4   5 -15    2.60    3.10
  -5   5 -15    5.80    4.00
  -5  -4  15    5.80    3.10
   4   4 -15  100.29    4.80
  -4  -4  15  108.49    5.80
   3   4 -15   62.29    4.40
  -3  -4  15   65.49    4.40
   2   4 -15   11.90    2.40
  -2  -4  15   17.90    3.50
   1   4 -15   75.49    4.60
  -1  -4  15   80.89    4.40
  -1  -4  15   86.39    4.90
   0   4 -15   12.50    2.30
   0  -4  15   10.00    2.20
   0  -4  15   12.90    2.50
  -1   4 -15    0.70    3.60
   1  -4  15   -4.20    1.70
   1  -4  15   -4.20    1.80
  -2   4 -15  179.78    7.20
   2  -4  15  176.18    6.50
   2  -4  15  178.18    6.50
  -3   4 -15   50.49    4.30
   3  -4  15   41.40    3.60
   3  -4  15   46.80    3.90
  -4   4 -15   32.90    4.10
  -4   4 -15   25.40    3.50
  -5   4 -15   26.50    4.10
  -5   4 -15   27.40    4.60
  -5  -3  15    9.50    3.10
  -4  -3  15  101.69    5.70
   3   3 -15    1.60    1.90
  -3  -3  15    1.00    2.00
   2   3 -15  759.72   20.10
  -2  -3  15  777.82   20.20
   1   3 -15  406.56   12.10
  -1  -3  15  419.26   12.00
  -1  -3  15  415.66   12.10
   0   3 -15  178.78    6.80
   0  -3  15  181.68    6.80
   0  -3  15  184.28    6.70
   1  -3  15   94.09    4.80
   1  -3  15   95.89    4.70
  -2   3 -15   44.80    4.70
  -2   3 -15   38.30    4.00
   2  -3  15   42.70    3.80
   2  -3  15   36.50    3.80
  -3   3 -15   -0.30    2.20
  -3   3 -15   -0.30    2.50
   3  -3  15   -1.60    1.80
   3  -3  15   -2.20    2.00
  -4   3 -15   78.89    5.80
  -4   3 -15   76.69    6.40
  -5   3 -15   12.00    4.40
  -5   3 -15   14.90    3.90
  -6  -2  15   50.69    5.00
  -5  -2  15   10.10    3.10
  -4  -2  15   26.10    3.20
   3   2 -15   27.30    2.80
  -3  -2  15   25.80    4.00
  -3  -2  15   31.20    3.40
   2   2 -15  618.54   16.50
  -2  -2  15  604.44   16.50
   1   2 -15   13.60    2.50
  -1  -2  15    7.80    2.20
  -1  -2  15   11.60    2.20
   0   2 -15  873.21   22.40
   0  -2  15  852.11   22.10
   0  -2  15  848.22   22.10
  -1   2 -15  173.08    7.60
   1  -2  15  200.28    6.90
   1  -2  15  190.78    6.90
  -2   2 -15  101.59    5.80
  -2   2 -15  107.19    5.30
   2  -2  15  114.39    5.30
   2  -2  15  109.39    5.10
  -3   2 -15   20.30    3.40
  -3   2 -15   17.20    2.80
   3  -2  15   18.80    2.50
   3  -2  15   16.30    2.40
  -4   2 -15   13.30    3.70
  -4   2 -15    3.80    3.00
  -6  -1  15  121.29    7.70
  -5  -1  15    1.60    2.90
  -4  -1  15  216.58    8.10
  -4  -1  15  214.78    8.60
  -3  -1  15    1.50    2.30
  -3  -1  15    1.40    2.40
   2   1 -15   63.79    4.30
  -2  -1  15   65.99    4.50
  -2  -1  15   47.30    6.30
   1   1 -15  145.29    6.00
  -1  -1  15  138.39    5.80
  -1  -1  15  130.79    7.20
   0  -1  15  317.37    9.80
   0  -1  15  306.47    9.70
  -1   1 -15   10.10    2.60
  -1   1 -15    8.90    2.60
   1  -1  15   11.50    2.40
   1  -1  15   10.70    2.40
  -2   1 -15  265.37    9.00
  -2   1 -15  271.27    9.60
   2  -1  15  269.27    8.70
   2  -1  15  280.37    8.80
  -3   1 -15   46.80    4.30
  -3   1 -15   36.80    3.70
   3  -1  15   43.40    4.10
   3  -1  15   42.50    3.90
  -4   1 -15   10.40    3.20
  -4   1 -15    3.40    3.60
  -6   0  15   24.90    4.90
  -6   0  15   18.70    4.30
  -5   0  15  127.69    6.90
  -5   0  15  123.89    7.50
  -4   0  15  326.07   10.70
  -4   0  15  335.07   11.00
  -3   0  15    9.10    2.60
  -3   0  15    5.80    2.30
  -2   0  15  119.69    5.70
   1   0 -15   16.40    2.60
  -1   0  15   15.30    2.60
  -1   0  15   14.60    2.40
   0   0 -15    0.60    2.10
   0   0  15    0.90    2.30
   0   0  15   -2.30    1.90
  -1   0 -15   88.09    5.50
  -1   0 -15   90.49    4.90
   1   0  15  101.29    5.20
  -2   0 -15   32.00    3.30
  -2   0 -15   37.00    3.90
   2   0  15   32.70    3.20
   2   0  15   33.30    3.30
  -3   0 -15    2.60    2.50
  -3   0 -15   -2.80    2.90
   3   0  15    2.00    2.20
   3   0  15   -0.90    2.40
  -4   0 -15    5.10    3.10
   4   0  15    5.20    2.30
   4   0  15    5.00    2.00
  -5   1  15   31.70    4.00
  -5   1  15   27.50    4.20
  -4   1  15    2.10    2.90
  -4   1  15   -3.50    2.50
  -3   1  15  104.99    5.60
  -3   1  15  102.99    5.50
  -2   1  15  145.79    6.30
  -2   1  15  145.79    6.30
  -1   1  15   77.19    4.60
  -1   1  15   73.99    4.50
   0  -1 -15   -0.60    1.80
   0   1  15   -2.60    1.90
   0   1  15    0.20    2.00
  -1  -1 -15   43.60    4.30
   1   1  15   49.90    4.40
  -2  -1 -15   95.29    5.70
   2   1  15  100.29    5.60
   2   1  15   85.79    5.70
  -3  -1 -15    4.20    2.70
   3   1  15    1.30    2.70
   3   1  15    0.20    2.30
  -4  -1 -15    0.40    3.30
   4   1  15    5.40    2.70
   4   1  15    3.20    2.30
  -5   2  15   55.09    5.00
  -5   2  15   57.79    4.90
  -4   2  15   37.00    3.90
  -4   2  15   41.20    4.10
  -3   2  15   -0.20    2.40
  -3   2  15   -1.70    2.40
  -2   2  15   64.39    4.80
  -2   2  15   67.19    4.80
  -1   2  15    0.00    2.00
  -1   2  15   -1.20    1.90
   0  -2 -15   -1.20    1.90
   0   2  15   -0.30    2.10
   0   2  15   -1.50    2.10
  -1  -2 -15  187.58    7.20
   1   2  15  171.98    7.20
   1   2  15  180.18    7.30
  -2  -2 -15   55.69    5.10
   2   2  15   51.09    4.90
   2   2  15   54.89    5.00
  -3  -2 -15   57.69    5.60
   3   2  15   55.09    5.10
  -4  -2 -15   50.99    5.00
   4   2  15   51.49    5.30
   4   2  15   57.19    4.80
  -5   3  15   56.89    5.00
  -5   3  15   43.00    4.80
  -4   3  15    0.60    3.00
  -4   3  15   -2.50    2.90
  -3   3  15  439.56   13.30
  -3   3  15  416.66   13.00
  -2   3  15  178.58    7.50
  -2   3  15  168.58    7.00
   1  -3 -15   67.79    4.70
  -1   3  15   69.39    4.80
  -1   3  15   72.59    4.80
   0  -3 -15   69.09    4.70
   0   3  15   68.69    5.10
   0   3  15   63.59    5.10
  -1  -3 -15   27.90    3.30
   1   3  15   27.50    3.40
   1   3  15   25.30    3.30
  -2  -3 -15    1.50    2.50
   2   3  15   -2.60    2.50
   2   3  15   -1.70    2.70
  -3  -3 -15   83.19    6.50
   3   3  15  102.09    6.60
   3   3  15  101.59    6.20
  -5   4  15   12.30    4.00
  -5   4  15    7.00    3.90
  -4   4  15   36.70    4.20
  -4   4  15   31.90    4.10
  -3   4  15  315.67   10.60
  -3   4  15  311.27   11.00
  -2   4  15    6.80    2.70
  -2   4  15    4.90    2.90
   1  -4 -15  583.94   16.50
  -1   4  15  580.14   16.60
  -1   4  15  602.44   17.10
   0  -4 -15   96.79    5.70
   0   4  15   97.49    6.00
   0   4  15   90.49    5.90
   1   4  15   75.29    5.50
   1   4  15   85.69    6.00
  -2  -4 -15    6.60    3.00
   2   4  15    5.20    3.10
   2   4  15   13.00    3.30
  -3  -4 -15   25.80    4.30
   3   4  15   22.70    4.10
   3   4  15   19.70    3.80
  -5   5  15   52.09    5.60
  -5   5  15   74.69    7.60
  -4   5  15   -3.10    3.30
  -4   5  15   -2.60    3.40
  -3   5  15   35.90    4.20
  -3   5  15   30.90    3.90
  -2   5  15   93.29    6.20
  -2   5  15  104.49    6.30
   1  -5 -15  246.78    9.00
  -1   5  15  211.58    9.00
  -1   5  15  265.67    9.30
   0  -5 -15    0.80    2.50
   0   5  15    2.80    3.00
   0   5  15    3.60    3.00
   1   5  15  251.27    9.90
   1   5  15  251.97    9.60
  -2  -5 -15   14.90    3.60
   2   5  15   15.10    3.80
   2   5  15   18.60    3.90
  -3  -5 -15    9.80    4.20
   3   5  15    6.00    3.90
   3   5  15    6.70    4.00
  -5   6  15   79.99    8.60
  -5   6  15   79.39    8.30
  -4   6  15    4.00    3.80
  -4   6  15    1.10    3.60
  -3   6  15   50.99    4.70
  -3   6  15   51.79    5.10
   2  -6 -15    1.80    2.50
  -2   6  15    3.10    3.20
  -2   6  15   -0.50    3.10
   1  -6 -15    1.10    2.70
  -1   6  15   -5.30    3.00
   0  -6 -15   39.60    4.20
   0   6  15   42.30    4.30
   0   6  15   50.69    5.00
   1   6  15   24.50    4.20
   1   6  15   22.60    3.90
  -2  -6 -15   -0.50    3.80
   2   6  15    3.50    3.90
   2   6  15    5.50    4.10
  -4   7  15   35.30    5.00
  -4   7  15   21.30    4.80
  -3   7  15   38.90    4.90
  -3   7  15   33.40    4.50
   2  -7 -15   16.30    3.40
  -2   7  15   12.00    3.60
  -2   7  15   12.70    3.90
   1  -7 -15   -3.40    2.80
  -1   7  15    1.70    3.40
   0   7  15   10.50    3.60
   0   7  15    6.90    4.00
   1   7  15   46.50    5.20
  -2  -7 -15    3.10    4.40
   2   7  15    3.20    4.30
  -4   8  15    5.10    4.90
  -4   8  15    9.10    4.70
  -3   8  15   -2.90    4.10
  -3   8  15    2.60    4.40
   2  -8 -15   -1.50    3.00
  -2   8  15    4.00    3.70
  -2   8  15    2.40    3.90
   1  -8 -15    0.20    3.00
  -1   8  15    0.00    3.30
   0  -8 -15   73.19    7.20
   0   8  15   88.49    7.50
   0   8  15   69.99    7.20
   1   8  15   27.10    5.30
   1   8  15   16.30    4.90
  -3   9  15   24.80    5.60
  -3   9  15   32.40    5.50
   2  -9 -15   19.00    4.20
  -2   9  15   20.80    4.50
  -2   9  15   16.70    5.10
  -1   9  15    5.60    4.20
   0  -9 -15   14.10    4.70
   0   9  15   15.40    5.00
  -1 -15  16    2.60    5.00
   0  15 -16   -2.90    8.30
   0 -15  16   12.40    5.20
  -1  15 -16   -4.60    5.70
   1 -15  16    5.50    4.50
  -2  15 -16    6.00    6.60
   2 -15  16   22.40    6.20
   2  14 -16    2.10    5.70
  -2 -14  16   13.20    5.80
   1  14 -16    9.20    5.70
  -1 -14  16   -2.80    4.30
   0  14 -16   -6.20    4.60
  -1  14 -16    1.90    5.10
   1 -14  16   -0.40    4.30
  -2  14 -16    1.10    5.40
   2 -14  16    4.60    4.50
   2 -14  16    3.20    4.00
   2  13 -16    4.70    5.30
   1  13 -16    2.80    4.70
   0  13 -16   -2.30    4.20
   0 -13  16    2.90    3.90
  -1  13 -16    6.10    4.60
   1 -13  16    8.00    3.90
  -2  13 -16   28.40    5.50
   2 -13  16   39.10    4.90
   2 -13  16   28.00    4.30
  -3  13 -16   -3.90    4.80
   3 -13  16    0.60    2.70
   3 -13  16    9.10    4.00
   3  12 -16    5.00    5.00
  -3 -12  16    2.60    4.40
   2  12 -16   81.39    8.30
   1  12 -16   18.90    4.70
  -1 -12  16   24.50    4.40
   0  12 -16   13.20    4.50
   0 -12  16   17.50    4.10
  -1  12 -16    1.80    4.20
   1 -12  16    3.00    3.50
  -2  12 -16   21.10    5.00
   2 -12  16   21.00    4.20
   2 -12  16   22.90    3.90
  -3  12 -16    3.90    4.60
   3 -12  16    2.40    2.40
   3 -12  16    5.60    3.60
   3  11 -16  112.89    8.80
  -3 -11  16   90.69    7.80
   2  11 -16  178.18    9.60
   1  11 -16   16.80    4.20
  -1 -11  16   17.50    3.90
   0  11 -16  172.58    9.00
   0 -11  16  197.88    8.70
  -1  11 -16    2.60    3.60
   1 -11  16    3.80    3.10
  -2  11 -16   16.50    4.10
   2 -11  16   16.50    3.40
  -3  11 -16    6.60    3.90
   3 -11  16    3.90    2.40
   3 -11  16    2.00    3.30
  -4  11 -16    9.00    4.80
   4  10 -16    8.70    4.50
  -4 -10  16   10.10    4.80
   3  10 -16   44.70    5.20
  -3 -10  16   42.90    5.00
  -2 -10  16    0.20    2.90
   1  10 -16  227.78    9.90
  -1 -10  16  228.38    9.40
   0  10 -16  170.68    8.60
   0 -10  16  167.28    8.00
  -1  10 -16   28.80    4.20
   1 -10  16   30.60    3.80
   1 -10  16   19.30    3.70
  -2  10 -16   80.99    7.10
   2 -10  16   89.69    6.30
  -3  10 -16    1.50    3.40
   3 -10  16   -1.10    2.30
   3 -10  16    1.70    3.20
  -4  10 -16   -2.10    4.10
   4   9 -16   90.09    6.90
  -4  -9  16   76.19    7.50
   3   9 -16   14.60    3.90
  -3  -9  16   17.40    4.00
   2   9 -16    5.80    3.20
  -2  -9  16    8.10    3.10
   1   9 -16   40.10    4.40
  -1  -9  16   35.20    4.10
   0   9 -16   -6.30    2.50
   0  -9  16    0.70    2.60
  -1   9 -16  106.09    6.60
   1  -9  16  120.39    6.30
   1  -9  16  103.09    6.20
  -2   9 -16   39.70    4.30
   2  -9  16   37.40    3.60
   2  -9  16   35.70    3.90
  -3   9 -16    0.80    3.40
   3  -9  16    0.20    2.10
   3  -9  16    2.00    3.00
  -4   9 -16    0.70    4.00
   4   8 -16    3.90    3.60
  -4  -8  16    0.40    3.40
   3   8 -16   93.79    6.50
  -3  -8  16   80.89    6.10
   2   8 -16   56.79    5.40
  -2  -8  16   65.39    5.20
   1   8 -16    8.40    3.10
  -1  -8  16    2.90    2.70
   0   8 -16   10.30    3.00
   0  -8  16    7.70    2.80
  -1   8 -16    1.40    2.70
   1  -8  16    2.80    3.00
   1  -8  16   -1.70    2.60
  -2   8 -16   14.70    3.40
   2  -8  16   17.90    3.10
   2  -8  16   15.60    2.90
  -3   8 -16    8.00    3.50
   3  -8  16    7.50    2.20
   3  -8  16    6.40    2.90
  -4   8 -16   -2.80    3.50
  -5  -7  16   -4.50    4.00
   4   7 -16   36.50    3.70
  -4  -7  16   35.00    4.10
   3   7 -16    9.20    3.10
  -3  -7  16    7.20    3.00
   2   7 -16    3.00    2.40
  -2  -7  16    3.70    2.40
   1   7 -16    0.50    2.60
  -1  -7  16    4.50    2.50
   0   7 -16   48.40    4.90
   0  -7  16   51.69    5.00
   0  -7  16   52.49    4.30
  -1   7 -16  160.48    7.40
   1  -7  16  159.18    6.80
  -2   7 -16   10.50    3.00
   2  -7  16    9.40    2.70
   2  -7  16   15.40    2.70
  -3   7 -16   23.20    3.70
   3  -7  16   25.60    3.20
   3  -7  16   21.90    2.60
  -4   7 -16   12.40    3.80
  -5  -6  16   30.90    4.50
   4   6 -16    2.90    2.50
  -4  -6  16   -1.40    2.70
  -3  -6  16  154.88    7.10
   2   6 -16   15.60    2.80
  -2  -6  16   11.20    2.60
   1   6 -16   47.90    4.70
  -1  -6  16   48.30    4.40
   0   6 -16   27.70    3.20
   0  -6  16   28.30    3.30
  -1   6 -16  119.59    6.30
   1  -6  16  119.59    6.20
   1  -6  16  128.59    6.00
  -2   6 -16   26.70    3.50
   2  -6  16   25.60    3.00
   2  -6  16   26.40    3.00
  -3   6 -16  146.39    7.30
   3  -6  16  148.99    6.40
   3  -6  16  147.39    5.80
  -4   6 -16   16.00    3.90
  -5  -5  16   -0.60    3.30
   4   5 -16  192.38    7.30
  -4  -5  16  217.28    8.30
   3   5 -16  302.77    9.90
  -3  -5  16  313.37   10.20
   2   5 -16   95.89    6.30
  -2  -5  16  110.09    5.60
   1   5 -16  545.15   15.50
  -1  -5  16  558.44   15.80
  -1  -5  16  554.64   15.40
   0   5 -16    1.50    2.10
   0  -5  16   -0.60    2.00
   0  -5  16    0.50    2.20
  -1   5 -16   66.99    5.10
   1  -5  16   77.99    4.70
   1  -5  16   62.69    4.70
  -2   5 -16   37.00    3.70
   2  -5  16   42.30    4.10
   2  -5  16   40.40    4.10
  -3   5 -16   65.79    5.90
   3  -5  16   55.09    4.60
   3  -5  16   47.10    4.00
  -4   5 -16   15.80    3.90
  -5  -4  16   15.50    3.70
   4   4 -16   61.09    4.40
  -4  -4  16   65.49    5.40
   3   4 -16   24.90    3.00
  -3  -4  16   18.60    2.90
   2   4 -16  513.15   15.90
  -2  -4  16  546.45   15.00
   1   4 -16  464.65   13.50
  -1  -4  16  466.05   13.40
  -1  -4  16  435.36   13.70
   0   4 -16  110.99    5.60
   0  -4  16  120.59    5.30
   0  -4  16  107.29    6.30
  -1   4 -16  283.47    9.70
   1  -4  16  289.17    9.20
   1  -4  16  287.07    9.30
  -2   4 -16    0.30    2.50
   2  -4  16    0.50    2.10
   2  -4  16   -5.50    1.90
  -3   4 -16    9.30    3.10
   3  -4  16    5.50    2.30
   3  -4  16    6.30    2.50
  -4   4 -16    9.70    3.30
  -4   4 -16   10.90    3.70
  -5  -3  16   64.79    6.10
  -4  -3  16   14.80    3.10
   3   3 -16   -0.80    2.10
  -3  -3  16    2.10    2.10
   2   3 -16  105.99    5.50
  -2  -3  16  111.79    6.10
  -2  -3  16  111.99    5.60
   1   3 -16   -2.30    2.50
  -1  -3  16   -3.50    2.20
  -1  -3  16   -2.40    2.40
   0   3 -16  306.97   10.00
   0  -3  16  307.47   10.30
   0  -3  16  310.27    9.70
  -1   3 -16  137.29    6.50
   1  -3  16  134.19    6.00
   1  -3  16  141.69    6.00
  -2   3 -16    9.80    2.80
   2  -3  16   12.90    2.50
   2  -3  16   10.90    2.40
  -3   3 -16   19.90    3.20
  -3   3 -16   25.50    3.80
   3  -3  16   24.30    2.90
   3  -3  16   21.30    2.70
  -4   3 -16    3.40    3.10
  -4   3 -16    1.70    3.60
  -5  -2  16    3.00    3.10
  -4  -2  16  100.89    5.90
   3   2 -16   39.60    3.40
  -3  -2  16   44.80    4.00
  -3  -2  16   34.90    3.50
   2   2 -16   13.10    3.00
  -2  -2  16   15.30    2.70
  -2  -2  16   14.80    3.00
   1   2 -16    3.00    2.50
  -1  -2  16    3.20    2.10
  -1  -2  16    3.80    2.30
   0   2 -16    1.90    2.30
   0  -2  16    0.10    2.20
   0  -2  16    1.10    3.20
  -1   2 -16   22.60    3.20
   1  -2  16   23.00    2.80
  -2   2 -16   29.40    3.30
  -2   2 -16   29.80    3.60
   2  -2  16   27.30    3.10
   2  -2  16   27.60    3.00
  -3   2 -16    5.40    3.20
  -3   2 -16    3.70    2.60
   3  -2  16    6.80    2.40
   3  -2  16    5.10    2.40
  -4   2 -16    0.80    3.70
  -4   2 -16    7.00    3.30
  -5  -1  16   22.20    4.40
  -5  -1  16   25.80    3.80
  -4  -1  16   42.00    3.90
  -4  -1  16   32.80    4.20
  -3  -1  16    1.40    2.70
  -3  -1  16    1.60    2.20
   2   1 -16    1.20    2.40
  -2  -1  16   -2.10    2.10
  -2  -1  16    1.90    2.10
   1   1 -16  121.99    5.90
  -1  -1  16  113.99    5.60
   0   1 -16  214.28    8.10
   0  -1  16  226.68    7.90
   0  -1  16  208.58    8.00
  -1   1 -16   41.90    4.20
  -1   1 -16   37.80    3.80
   1  -1  16   41.50    4.20
   1  -1  16   34.80    3.30
  -2   1 -16   65.89    5.80
  -2   1 -16   58.29    5.10
   2  -1  16   78.29    5.80
   2  -1  16   79.59    5.00
  -3   1 -16   23.70    3.50
  -3   1 -16   17.70    3.60
   3  -1  16   18.60    2.80
   3  -1  16   17.60    2.80
  -4   1 -16    2.30    3.80
  -4   1 -16    0.30    3.30
   4  -1  16    3.00    2.20
  -5   0  16   -0.60    3.80
  -5   0  16    2.30    3.20
  -4   0  16  132.19    7.50
  -4   0  16  145.99    7.10
  -3   0  16    9.10    2.60
  -3   0  16    7.60    2.90
  -2   0  16    1.70    2.20
  -2   0  16   -0.70    2.20
   1   0 -16   61.09    4.80
  -1   0  16   56.99    4.50
  -1   0  16   64.89    4.70
   0   0 -16  138.09    6.50
   0   0  16  124.39    5.90
   0   0  16  127.89    6.00
  -1   0 -16   68.39    5.30
  -1   0 -16   70.19    4.90
   1   0  16   77.59    5.00
   1   0  16   77.29    5.00
  -2   0 -16  301.97   10.20
  -2   0 -16  302.47   10.80
   2   0  16  307.57    9.90
   2   0  16  282.97   10.80
  -3   0 -16    8.40    3.00
  -3   0 -16    9.40    3.60
   3   0  16    7.90    2.60
   3   0  16    8.00    2.80
  -4   0 -16   39.10    4.50
   4   0  16   29.90    3.00
   4   0  16   40.90    4.00
  -5   1  16  151.88    8.00
  -5   1  16  145.99    8.70
  -4   1  16  187.68    8.50
  -4   1  16  192.48    8.30
  -3   1  16   67.09    5.20
  -3   1  16   77.79    5.50
  -2   1  16  366.76   11.40
  -2   1  16  366.86   11.60
  -1   1  16   -0.90    2.10
  -1   1  16   -1.50    2.10
   0  -1 -16  107.79    5.50
   0   1  16   99.79    5.60
   0   1  16  101.49    5.60
  -1  -1 -16   82.09    5.30
   1   1  16   86.69    5.40
   1   1  16   76.79    5.30
  -2  -1 -16   69.79    5.40
   2   1  16   76.39    5.50
   2   1  16   69.49    5.30
  -3  -1 -16   33.90    4.00
   3   1  16   32.60    3.50
  -4  -1 -16   79.89    7.20
   4   1  16   63.49    5.20
   4   1  16   70.39    4.90
  -5   2  16   45.30    4.90
  -5   2  16   56.49    5.30
  -4   2  16    4.40    3.20
  -4   2  16    8.70    3.40
  -3   2  16  369.96   11.90
  -3   2  16  387.46   12.20
  -2   2  16  274.87    9.70
  -2   2  16  285.17    9.70
  -1   2  16   92.29    5.60
   0  -2 -16  237.68    8.60
   0   2  16  239.98    8.80
   0   2  16  234.68    8.50
  -1  -2 -16   -2.50    2.10
   1   2  16   -0.60    2.60
   1   2  16   -0.80    2.50
  -2  -2 -16    1.80    2.70
   2   2  16    0.80    2.80
   2   2  16    2.30    2.70
  -3  -2 -16   22.10    3.80
   3   2  16   20.90    3.60
   3   2  16   12.80    3.70
  -5   3  16    9.10    4.20
  -5   3  16    5.60    3.90
  -4   3  16    1.40    3.30
  -4   3  16   -2.70    3.20
  -3   3  16   94.19    6.30
  -3   3  16   94.99    6.40
  -2   3  16   -1.50    2.50
  -2   3  16   -2.00    2.40
   1  -3 -16  366.76   11.60
  -1   3  16  366.16   11.60
  -1   3  16  366.96   11.80
   0  -3 -16   85.49    5.60
   0   3  16   93.79    6.00
   0   3  16   84.69    5.80
  -1  -3 -16    8.40    2.70
   1   3  16    8.90    3.10
   1   3  16   13.40    3.20
  -2  -3 -16   30.40    3.90
   2   3  16   21.60    3.60
   2   3  16   20.50    3.60
  -3  -3 -16    0.40    3.40
   3   3  16   -0.70    3.30
   3   3  16    0.20    3.40
  -5   4  16   47.10    5.50
  -5   4  16   54.89    5.70
  -4   4  16   34.70    4.40
  -4   4  16   32.60    4.60
  -3   4  16    3.00    3.00
  -3   4  16   -0.60    3.00
  -2   4  16    2.00    3.00
  -2   4  16    0.20    2.70
   1  -4 -16    1.60    2.70
  -1   4  16    7.00    2.70
  -1   4  16    6.30    3.20
   0  -4 -16    5.40    2.80
   0   4  16    3.20    3.00
   0   4  16    9.20    3.20
   1   4  16   42.40    4.20
   1   4  16   35.60    4.30
  -2  -4 -16    9.30    3.60
   2   4  16    4.90    3.50
   2   4  16   12.70    3.80
  -3  -4 -16    6.50    3.70
   3   4  16   -0.30    3.60
   3   4  16    2.00    3.70
  -5   5  16   15.40    5.10
  -5   5  16   16.20    4.90
  -4   5  16    9.20    3.90
  -4   5  16    4.40    3.90
  -3   5  16    4.60    3.30
  -3   5  16   -3.00    3.30
  -2   5  16   46.80    4.70
  -2   5  16   43.00    4.50
   1  -5 -16  108.29    6.50
  -1   5  16  115.59    6.70
   0  -5 -16    8.10    3.10
   0   5  16   11.30    3.50
   0   5  16    5.10    3.30
   1   5  16   41.50    4.70
   1   5  16   39.60    4.40
  -2  -5 -16   14.70    4.00
   2   5  16   15.60    4.20
   2   5  16   12.50    4.20
  -4   6  16    6.10    4.30
  -4   6  16    5.80    4.40
  -3   6  16    3.70    3.60
  -3   6  16    1.80    3.70
   2  -6 -16   19.80    3.50
  -2   6  16   13.40    4.00
  -2   6  16   23.90    4.20
   1  -6 -16   41.80    4.30
  -1   6  16   44.50    4.70
   0   6  16   36.00    4.40
  -2  -6 -16   -1.00    3.80
   2   6  16   -4.50    3.80
   2   6  16    1.20    4.00
  -4   7  16    5.00    4.80
  -4   7  16   16.10    5.00
  -3   7  16  107.69    7.90
  -3   7  16   97.79    8.40
   2  -7 -16   -2.00    3.00
  -2   7  16    2.80    3.90
  -2   7  16    5.20    3.80
   1  -7 -16   -0.90    2.80
  -1   7  16   24.30    4.10
   0   7  16   39.90    4.80
   1   7  16   54.39    9.40
   1   7  16   52.49    5.50
  -3   8  16   81.99    8.70
  -3   8  16   73.09    6.80
   2  -8 -16   38.50    4.70
  -2   8  16   31.60    5.10
  -2   8  16   29.30    5.30
  -1   8  16   69.79    6.90
   0  -8 -16    3.10    4.00
   0   8  16   -2.60    4.50
   0   8  16    5.40    3.90
   0 -15  17   16.50    5.20
   1  14 -17   18.20    5.90
  -1 -14  17   20.00    5.50
   0  14 -17    3.50    5.40
  -1  14 -17    5.70    5.70
   1 -14  17    4.00    4.30
  -2  14 -17   25.00    6.10
   2 -14  17   21.80    4.30
   2 -14  17   33.60    5.30
   2  13 -17  128.89   10.60
   1  13 -17   25.40    5.60
  -1  13 -17   -2.20    4.90
   1 -13  17   14.90    4.40
  -2  13 -17    6.90    5.20
   2 -13  17    2.50    4.30
   2 -13  17    0.40    3.70
  -3  13 -17   -0.70    5.10
   3 -13  17   -2.00    3.90
   3 -13  17    1.60    2.80
   3  12 -17   15.50    5.70
  -3 -12  17   10.80    5.00
   2  12 -17  114.29    9.70
   1  12 -17   -2.80    4.30
  -1 -12  17    5.20    3.60
   0  12 -17  104.69    8.80
   0 -12  17  114.79    8.00
  -1  12 -17   17.20    4.80
   1 -12  17   21.40    4.30
  -2  12 -17    4.70    4.60
   2 -12  17    6.80    3.90
   2 -12  17   -4.70    3.40
  -3  12 -17    0.20    4.60
   3 -12  17    2.60    3.70
   3 -12  17   -0.40    2.60
   3  11 -17    1.70    4.70
  -3 -11  17   -4.10    4.10
   2  11 -17    5.10    4.20
   1  11 -17   43.20    5.30
  -1 -11  17   37.20    4.70
   0  11 -17   23.00    4.60
   0 -11  17   23.50    4.30
  -1  11 -17    7.30    3.90
   1 -11  17    3.10    3.40
   1 -11  17   -2.90    3.30
  -2  11 -17   15.20    4.50
   2 -11  17   12.10    3.50
   2 -11  17   15.10    4.00
  -3  11 -17    1.30    4.10
   3 -11  17    7.20    3.70
   3 -11  17    1.40    2.50
   4  10 -17   23.80    4.90
  -4 -10  17   20.80    5.00
   3  10 -17   11.70    4.20
  -3 -10  17    3.30    4.00
   2  10 -17   -1.80    3.50
   1  10 -17   16.10    4.00
  -1 -10  17   14.50    3.70
   0  10 -17   19.20    4.10
  -1  10 -17    9.90    3.70
   1 -10  17   19.40    3.60
   1 -10  17   13.80    3.60
  -2  10 -17   -0.40    3.50
   2 -10  17    0.40    3.00
  -3  10 -17   -5.00    3.60
   3 -10  17    0.20    3.20
   3 -10  17    2.70    2.50
  -4  10 -17   -0.80    4.50
   4   9 -17    3.60    4.00
  -4  -9  17   13.30    4.50
   3   9 -17   -4.70    3.50
  -3  -9  17   -0.20    3.40
   2   9 -17    0.60    3.30
  -2  -9  17   -4.50    2.60
   1   9 -17   89.99    6.60
  -1  -9  17  101.69    6.70
   0   9 -17   43.70    4.60
   0  -9  17   37.60    4.10
  -1   9 -17   61.09    6.40
   1  -9  17   66.49    5.60
   1  -9  17   46.10    4.50
  -2   9 -17   90.79    7.30
   2  -9  17   81.59    7.20
   2  -9  17  102.29    6.40
  -3   9 -17   -5.20    3.40
   3  -9  17   -0.70    2.30
   3  -9  17    0.60    3.10
  -4   9 -17    1.70    4.10
   4   8 -17   49.40    4.60
  -4  -8  17   53.39    5.20
   3   8 -17   39.40    4.70
  -3  -8  17   47.10    4.60
   2   8 -17   19.70    3.50
  -2  -8  17   21.30    3.50
   1   8 -17   44.50    4.50
  -1  -8  17   42.40    4.10
   0   8 -17   -1.50    2.70
   0  -8  17   -3.80    2.50
   0  -8  17   -0.50    2.90
  -1   8 -17  181.88    8.40
   1  -8  17  199.68    7.90
   1  -8  17  177.28    7.80
  -2   8 -17   48.00    4.60
   2  -8  17   50.59    5.20
   2  -8  17   51.69    5.30
  -3   8 -17   37.00    4.50
   3  -8  17   42.00    4.10
   3  -8  17   41.00    4.00
  -4   8 -17   28.10    4.70
  -5  -7  17   97.89    8.20
  -4  -7  17    4.10    3.40
   3   7 -17  414.36   13.00
  -3  -7  17  413.56   13.20
   2   7 -17   98.19    6.20
  -2  -7  17  105.49    6.10
   1   7 -17  138.19    6.80
  -1  -7  17  139.09    6.50
   0   7 -17   32.60    3.80
   0  -7  17   22.60    3.50
   0  -7  17   23.90    3.30
  -1   7 -17   69.69    5.70
   1  -7  17   63.79    5.00
   1  -7  17   55.29    5.20
  -2   7 -17   -1.90    2.60
   2  -7  17   -1.20    2.40
   2  -7  17   -4.00    2.50
  -3   7 -17   70.79    6.50
   3  -7  17   77.89    4.60
   3  -7  17   81.59    5.60
  -4   7 -17    6.00    4.00
  -5  -6  17   16.90    4.30
   4   6 -17   61.29    5.30
  -4  -6  17   61.99    5.90
   3   6 -17  209.78    8.50
  -3  -6  17  225.28    8.70
   2   6 -17    6.50    2.70
  -2  -6  17   10.70    2.80
   1   6 -17  491.65   14.40
  -1  -6  17  472.85   14.00
   0   6 -17   82.99    5.60
   0  -6  17   89.49    5.30
   0  -6  17   94.79    5.60
  -1   6 -17   38.60    4.00
   1  -6  17   40.50    3.80
  -2   6 -17    3.80    2.80
   2  -6  17    4.60    2.50
   2  -6  17    0.00    2.40
  -3   6 -17    4.10    3.30
   3  -6  17    2.20    2.70
   3  -6  17    4.50    2.40
  -4   6 -17    2.10    3.90
  -5  -5  17   30.70    4.50
   4   5 -17   -4.00    2.40
  -4  -5  17    4.50    3.10
   3   5 -17    0.70    2.60
  -3  -5  17   -0.60    2.60
   2   5 -17   97.39    5.60
  -2  -5  17   96.29    5.60
   1   5 -17  124.09    6.20
  -1  -5  17  119.69    6.00
  -1  -5  17  110.19    6.50
   0   5 -17   16.40    2.90
   0  -5  17    9.40    2.60
   0  -5  17   11.20    2.90
  -1   5 -17   83.89    5.70
   1  -5  17   91.39    5.50
  -2   5 -17   29.70    3.60
   2  -5  17   32.10    3.30
   2  -5  17   34.20    3.30
  -3   5 -17   -3.00    3.20
   3  -5  17    1.80    2.30
   3  -5  17    1.80    2.60
  -4   5 -17   -1.80    3.80
  -5  -4  17   48.90    4.90
   4   4 -17    2.60    2.40
  -4  -4  17    3.70    3.10
   3   4 -17   -3.60    3.50
  -3  -4  17   -2.10    2.40
   2   4 -17    8.50    2.60
  -2  -4  17    7.90    3.00
  -2  -4  17   14.30    2.80
   1   4 -17   61.29    5.00
  -1  -4  17   67.89    5.10
  -1  -4  17   65.89    4.70
   0   4 -17   42.60    4.40
   0  -4  17   39.00    4.20
   0  -4  17   40.90    4.30
  -1   4 -17    4.30    2.60
   1  -4  17    0.30    2.40
  -2   4 -17    1.30    2.60
   2  -4  17    0.50    2.30
   2  -4  17   -0.40    2.20
  -3   4 -17   -1.40    3.10
   3  -4  17   -2.80    2.20
   3  -4  17   -2.10    2.40
  -4   4 -17   10.20    4.10
  -5  -3  17   -2.00    3.30
  -4  -3  17    6.90    3.10
   3   3 -17    9.30    2.70
  -3  -3  17   10.00    3.30
  -3  -3  17   12.80    2.90
   2   3 -17  132.99    6.30
  -2  -3  17  128.99    6.00
  -2  -3  17  130.59    6.50
   1   3 -17   72.49    5.20
  -1  -3  17   78.09    5.10
  -1  -3  17   76.99    4.80
   0   3 -17  115.69    6.00
   0  -3  17  129.39    5.90
   0  -3  17  113.19    5.80
  -1   3 -17  201.38    7.90
   1  -3  17  182.18    8.40
   1  -3  17  192.38    7.50
  -2   3 -17   -0.60    2.70
   2  -3  17    0.30    2.30
   2  -3  17    3.70    3.00
  -3   3 -17   25.60    3.60
  -3   3 -17   21.30    3.90
   3  -3  17   15.80    2.80
   3  -3  17   19.50    3.00
  -4   3 -17    4.90    3.50
  -4   3 -17    4.60    4.10
  -5  -2  17   32.10    4.30
  -4  -2  17   34.50    3.90
  -4  -2  17   23.70    4.20
  -3  -2  17   34.00    3.60
  -3  -2  17   41.70    4.20
   2   2 -17   36.00    3.60
  -2  -2  17   31.40    3.60
  -2  -2  17   35.00    3.50
   1   2 -17   -1.10    2.30
  -1  -2  17    0.60    2.20
  -1  -2  17   -0.20    2.20
   0   2 -17  397.86   12.60
   0  -2  17  417.76   12.30
   0  -2  17  416.16   12.30
  -1   2 -17  103.79    6.30
   1  -2  17  104.19    5.70
   1  -2  17  113.69    5.70
  -2   2 -17  140.59    7.00
  -2   2 -17  153.78    7.70
   2  -2  17  163.78    7.00
   2  -2  17  159.88    6.70
  -3   2 -17   95.89    7.40
  -3   2 -17  111.29    6.50
   3  -2  17  104.49    5.70
   3  -2  17   98.69    5.60
  -4   2 -17   -0.50    3.40
  -4   2 -17    3.30    4.00
  -5  -1  17    3.40    4.10
  -5  -1  17    4.60    3.60
  -4  -1  17  388.56   12.90
  -4  -1  17  383.66   12.40
  -3  -1  17   64.79    5.70
  -3  -1  17   60.99    5.10
   2   1 -17   87.59    5.60
  -2  -1  17   87.29    5.20
  -2  -1  17   88.69    5.60
   1   1 -17   29.70    3.40
  -1  -1  17   28.90    3.30
  -1  -1  17   27.00    3.20
   0   1 -17  130.99    6.70
   0  -1  17  138.09    6.50
   0  -1  17  129.09    6.30
  -1   1 -17    5.30    2.50
  -1   1 -17    1.20    2.80
   1  -1  17    3.70    2.50
   1  -1  17   -1.70    2.20
  -2   1 -17  218.28    8.40
  -2   1 -17  205.78    9.00
   2  -1  17  218.18    8.30
   2  -1  17  211.58    9.00
  -3   1 -17   23.70    4.30
  -3   1 -17   17.70    3.70
   3  -1  17   19.60    3.10
   3  -1  17   16.80    3.10
  -4   1 -17   26.60    4.50
  -4   1 -17   32.90    5.10
   4  -1  17   18.50    2.60
   4  -1  17   21.40    2.70
  -5   0  17   56.79    5.20
  -5   0  17   52.29    5.60
  -4   0  17  225.08    9.60
  -4   0  17  218.48    9.00
  -3   0  17   17.60    3.20
  -3   0  17   14.00    3.40
  -2   0  17  484.15   14.20
  -2   0  17  481.15   14.30
   1   0 -17   46.10    5.00
  -1   0  17   46.20    4.40
  -1   0  17   47.90    4.50
   0   0 -17   66.89    5.20
   0   0  17   66.79    4.80
   0   0  17   66.89    5.10
  -1   0 -17   -1.40    2.30
  -1   0 -17   -1.30    2.70
   1   0  17   -1.70    2.50
   1   0  17   -3.90    2.40
  -2   0 -17   14.10    3.60
  -2   0 -17    9.10    3.00
   2   0  17   12.80    3.00
   2   0  17   10.50    3.00
  -3   0 -17    6.30    3.30
   3   0  17   10.10    3.10
  -4   0 -17   15.10    4.30
   4   0  17   11.20    3.00
   4   0  17   12.90    3.10
  -5   1  17   -0.20    4.10
  -5   1  17    6.70    3.80
  -4   1  17   -5.60    3.10
  -4   1  17    1.30    3.40
  -3   1  17   69.09    5.60
  -3   1  17   72.29    6.00
  -2   1  17  122.39    6.60
  -2   1  17  119.39    6.70
  -1   1  17   18.30    3.00
  -1   1  17   21.60    3.20
   0  -1 -17  122.79    6.20
   0   1  17  119.29    6.30
   0   1  17  126.49    6.40
  -1  -1 -17   25.10    3.50
   1   1  17   21.30    3.40
   1   1  17   23.70    3.40
  -2  -1 -17   -1.20    2.70
   2   1  17    0.60    2.90
   2   1  17   -3.10    2.70
  -3  -1 -17   -2.10    3.20
   3   1  17    3.80    3.20
   3   1  17    1.20    3.40
  -5   2  17    4.20    4.20
  -5   2  17    1.00    3.90
  -4   2  17    1.00    3.30
  -4   2  17   -0.50    3.40
  -3   2  17    9.00    3.40
  -3   2  17    9.80    3.30
  -2   2  17   63.89    5.70
  -2   2  17   62.59    5.50
  -1   2  17   72.59    5.50
  -1   2  17   75.49    5.40
   0  -2 -17   -6.30    2.30
   0   2  17    4.60    2.80
   0   2  17    0.10    2.60
  -1  -2 -17   -1.60    2.20
   1   2  17   -0.30    2.90
   1   2  17    0.60    2.80
  -2  -2 -17    4.20    3.00
   2   2  17   -1.90    2.90
   2   2  17    3.60    3.10
  -3  -2 -17   17.10    4.00
   3   2  17   24.60    4.00
   3   2  17   19.80    3.70
  -5   3  17    1.00    4.50
  -5   3  17    7.20    4.20
  -4   3  17   12.90    3.90
  -4   3  17   15.20    4.00
  -3   3  17   94.09    6.70
  -3   3  17   92.39    6.80
  -2   3  17   24.50    3.80
  -2   3  17   24.50    3.70
   1  -3 -17   85.39    5.80
  -1   3  17   93.29    6.20
   0  -3 -17  124.69    6.80
   0   3  17  128.89    7.20
   0   3  17  124.19    6.80
   1   3  17   -8.50    2.70
   1   3  17    0.60    2.90
  -2  -3 -17   12.20    3.50
   2   3  17   10.80    3.30
   2   3  17    7.20    3.70
  -3  -3 -17    8.90    4.20
   3   3  17    5.40    3.90
   3   3  17   -1.10    3.70
  -4   4  17    3.50    3.90
  -4   4  17    3.50    4.10
  -3   4  17   22.80    4.00
  -3   4  17   30.60    4.30
  -2   4  17    3.10    3.10
  -2   4  17    0.20    3.00
   1  -4 -17  302.37   10.50
  -1   4  17  287.27   10.50
   0  -4 -17   48.10    4.50
   0   4  17   54.99    5.10
   0   4  17   50.99    4.80
   1   4  17  133.99    7.80
   1   4  17  125.29    7.30
  -2  -4 -17   78.59    7.40
   2   4  17   75.89    7.30
   2   4  17   89.69    7.50
  -4   5  17   19.40    4.70
  -4   5  17   18.10    4.70
  -3   5  17   47.60    5.20
  -3   5  17   46.50    4.90
  -2   5  17    7.00    3.60
  -2   5  17    2.10    3.50
   1  -5 -17   79.89    6.10
  -1   5  17   74.89    6.30
   0  -5 -17   -0.30    2.70
   0   5  17    1.20    3.00
   0   5  17   -2.80    3.30
  -2  -5 -17   12.40    4.50
   2   5  17   10.20    4.40
   2   5  17    6.90    4.10
  -4   6  17    6.90    4.90
  -4   6  17    3.40    4.60
  -3   6  17  190.88    9.80
  -3   6  17  193.28    9.90
  -2   6  17   11.40    4.30
  -2   6  17   14.40    4.20
   1  -6 -17   -5.30    2.60
   0   6  17   -2.10    3.30
   1   6  17   21.10    4.40
  -3   7  17   42.10    5.50
  -3   7  17   32.40    5.40
   2  -7 -17    8.80    3.70
  -2   7  17    1.30    4.60
  -2   7  17    4.90    4.30
  -1   7  17   42.50    5.10
   0  -7 -17   12.60    4.00
   0   7  17   -0.60    4.10
   0   7  17    5.20    4.50
  -2   8  17   13.30    5.30
   1  -8 -17   -8.40    4.00
  -1   8  17   -5.30    6.00
   1  14 -18   19.10    8.10
  -1 -14  18   27.30    5.60
   0  14 -18    2.40    5.40
   0 -14  18   -8.40    4.90
  -1  14 -18    6.60    5.80
   1 -14  18   -2.00    4.30
  -2  14 -18   -6.00    8.70
   2 -14  18  -10.70    5.40
   2 -14  18   -0.30    4.30
   2  13 -18    1.70    5.40
   1  13 -18   -1.00    5.30
  -1 -13  18    5.20    4.50
   0  13 -18    9.90    5.00
  -1  13 -18    7.60    5.30
   1 -13  18    8.90    4.50
  -2  13 -18   -1.40    5.10
   2 -13  18    4.50    4.10
   2 -13  18   -0.60    4.40
   2  12 -18   24.30    5.80
   1  12 -18    2.90    4.80
   0  12 -18    5.30    4.80
   0 -12  18   14.40    4.50
  -1  12 -18    8.60    4.80
   1 -12  18   13.30    4.10
   1 -12  18   14.80    4.40
  -2  12 -18   -3.10    4.60
   2 -12  18   -1.40    3.50
   2 -12  18    3.00    4.10
  -3  12 -18   -3.30    4.70
   3 -12  18    1.80    4.10
   3 -12  18    3.30    2.90
   3  11 -18    7.60    4.90
  -3 -11  18   -0.20    4.50
   2  11 -18   44.70    5.70
   1  11 -18   12.20    4.60
  -1 -11  18    1.20    3.50
   0  11 -18  125.99    9.10
   0 -11  18  136.19    8.30
  -1  11 -18    5.90    4.10
   1 -11  18   15.30    3.90
   1 -11  18    4.80    3.70
  -2  11 -18   32.10    5.10
   2 -11  18   40.90    4.90
   2 -11  18   32.20    4.30
  -3  11 -18    5.50    4.70
   3 -11  18    8.60    3.90
   3 -11  18    0.90    2.80
   3  10 -18   -3.80    4.10
  -3 -10  18    0.40    4.10
   2  10 -18   34.40    5.00
   1  10 -18   28.20    4.60
  -1 -10  18   28.50    4.30
   0  10 -18   82.29    7.70
   0 -10  18   94.89    7.10
  -1  10 -18   25.50    4.40
   1 -10  18   25.80    4.20
   1 -10  18   22.30    4.10
  -2  10 -18  101.29    8.00
   2 -10  18  109.99    6.80
   2 -10  18  128.79    7.80
  -3  10 -18    4.90    4.30
   3 -10  18   -2.90    3.50
   3 -10  18   -1.50    2.50
   4   9 -18  114.39    8.00
  -4  -9  18   95.39    8.30
   3   9 -18   43.60    5.10
  -3  -9  18   41.40    5.10
   2   9 -18  160.68    8.50
   1   9 -18    0.50    3.30
  -1  -9  18    0.80    3.00
   0   9 -18   20.50    4.10
   0  -9  18   14.20    3.70
   0  -9  18   13.10    3.80
  -1   9 -18   36.50    4.60
   1  -9  18   54.29    5.70
   1  -9  18   40.70    4.40
  -2   9 -18   25.80    4.30
   2  -9  18   20.20    3.90
   2  -9  18   23.20    3.50
  -3   9 -18    7.20    4.10
   3  -9  18   16.30    3.60
   3  -9  18   15.60    2.80
  -4   9 -18   16.40    4.90
   4   8 -18    6.70    3.70
  -4  -8  18    0.70    3.90
   3   8 -18  201.88    9.00
  -3  -8  18  198.98    8.90
   2   8 -18  137.59    7.70
   1   8 -18   31.70    4.10
  -1  -8  18   27.50    3.80
   0   8 -18   69.49    6.20
   0  -8  18   70.59    5.80
   0  -8  18   53.79    5.00
  -1   8 -18   -1.60    3.10
   1  -8  18   -1.80    2.70
   1  -8  18   -4.60    2.90
  -2   8 -18   -6.20    3.20
   2  -8  18   -4.50    2.70
  -3   8 -18    4.20    3.60
   3  -8  18    8.30    3.30
   3  -8  18    8.20    2.60
  -4   8 -18   -3.20    4.30
   4   7 -18    3.40    3.30
  -4  -7  18    2.00    3.60
   3   7 -18    7.10    3.50
  -3  -7  18    9.00    3.40
   2   7 -18    0.60    3.00
  -2  -7  18   -3.50    2.50
   1   7 -18   90.69    6.30
  -1  -7  18   79.99    5.60
   0   7 -18   45.10    4.40
   0  -7  18   46.10    4.40
   0  -7  18   48.00    5.10
  -1   7 -18    0.50    3.10
   1  -7  18    5.70    3.00
   1  -7  18   -1.90    2.70
  -2   7 -18   -3.70    3.10
   2  -7  18    0.90    2.70
   2  -7  18   -5.50    2.90
  -3   7 -18   16.00    4.00
   3  -7  18   15.30    2.80
   3  -7  18   15.80    3.40
  -4   7 -18   12.80    4.60
  -4  -6  18   23.00    3.80
   3   6 -18   56.69    4.70
  -3  -6  18   55.59    5.80
   2   6 -18   11.50    3.10
  -2  -6  18   15.50    3.10
   1   6 -18   31.30    4.00
  -1  -6  18   24.50    4.00
  -1  -6  18   36.50    3.70
   0   6 -18   33.90    4.00
   0  -6  18   28.50    3.60
   0  -6  18   31.80    3.60
  -1   6 -18   -2.90    2.80
   1  -6  18   -3.80    2.40
   1  -6  18    0.40    2.70
  -2   6 -18    1.10    3.20
   2  -6  18    1.00    2.80
   2  -6  18    5.40    2.80
  -3   6 -18   28.40    4.40
   3  -6  18   22.70    3.00
   3  -6  18   30.10    3.60
  -4   6 -18    2.40    4.20
  -5  -5  18   -2.50    3.70
   4   5 -18   14.20    3.00
  -4  -5  18   10.90    3.60
   3   5 -18   37.00    4.00
  -3  -5  18   31.90    3.90
   2   5 -18   29.10    3.40
  -2  -5  18   30.30    3.50
  -2  -5  18   31.00    4.00
   1   5 -18  408.56   12.90
  -1  -5  18  421.36   12.70
  -1  -5  18  416.96   13.00
   0   5 -18   17.90    3.40
   0  -5  18   19.60    3.40
   0  -5  18   20.90    3.10
  -1   5 -18  106.09    6.80
   1  -5  18  114.89    6.00
   1  -5  18  110.09    6.30
  -2   5 -18    8.90    3.30
   2  -5  18    7.10    2.80
   2  -5  18   11.70    3.00
  -3   5 -18   16.70    4.00
   3  -5  18    8.50    3.10
   3  -5  18   15.30    2.90
  -4   5 -18    4.80    4.30
  -5  -4  18   82.99    7.30
  -4  -4  18    2.90    3.10
   3   4 -18   17.50    3.30
  -3  -4  18   15.00    3.80
  -3  -4  18   20.60    3.40
   2   4 -18   67.89    5.40
  -2  -4  18   64.59    4.90
  -2  -4  18   64.59    5.80
   1   4 -18  196.48    8.00
  -1  -4  18  189.58    8.20
  -1  -4  18  200.18    7.70
   0   4 -18  123.59    6.60
   0  -4  18  137.79    6.70
   0  -4  18  126.19    6.20
  -1   4 -18  316.77   11.00
   1  -4  18  320.67   10.60
   1  -4  18  323.57   10.50
  -2   4 -18    3.10    3.00
   2  -4  18    0.40    4.70
   2  -4  18    9.30    2.80
  -3   4 -18   48.90    5.00
   3  -4  18   54.19    4.80
   3  -4  18   53.39    5.30
  -4   4 -18   -1.30    4.20
  -5  -3  18   78.79    7.10
  -4  -3  18   49.20    5.30
  -4  -3  18   50.29    4.70
   3   3 -18  233.38    8.80
  -3  -3  18  235.28    9.00
  -3  -3  18  230.38    9.30
   2   3 -18   15.80    3.10
  -2  -3  18   10.90    3.20
  -2  -3  18   14.00    2.90
   1   3 -18   19.50    3.40
  -1  -3  18   18.00    3.30
  -1  -3  18   19.30    3.10
   0   3 -18  126.49    6.60
   0  -3  18  117.89    6.20
   0  -3  18  126.79    6.30
  -1   3 -18   78.89    6.20
   1  -3  18   74.99    5.30
   1  -3  18   70.39    5.50
  -2   3 -18   58.39    6.20
   2  -3  18   61.09    5.60
   2  -3  18   74.49    5.50
  -3   3 -18   80.79    7.40
  -3   3 -18   90.99    6.40
   3  -3  18   71.99    5.40
   3  -3  18   81.79    5.70
  -4   3 -18    4.10    3.80
  -4   3 -18    1.70    4.60
  -5  -2  18    0.40    4.50
  -5  -2  18   -4.50    3.50
  -4  -2  18  256.87    9.80
  -4  -2  18  238.58   10.40
  -3  -2  18  143.39    7.20
  -3  -2  18  142.59    7.60
   2   2 -18   60.89    5.20
  -2  -2  18   62.49    5.10
  -2  -2  18   56.69    5.70
   1   2 -18  118.89    6.60
  -1  -2  18  106.29    6.30
  -1  -2  18  112.99    5.90
   0   2 -18   -0.70    2.60
   0  -2  18   -1.80    2.40
   0  -2  18    2.40    2.70
  -1   2 -18   -3.00    2.90
   1  -2  18    0.30    2.60
   1  -2  18   -0.10    2.50
  -2   2 -18   21.60    4.00
  -2   2 -18   21.60    3.50
   2  -2  18   28.10    3.40
   2  -2  18   30.90    3.80
  -3   2 -18    1.40    3.90
  -3   2 -18   -1.10    3.20
   3  -2  18    3.10    2.90
   3  -2  18    3.00    2.80
  -4   2 -18   -2.30    4.60
  -4   2 -18    8.00    4.10
  -5  -1  18    7.00    3.90
  -5  -1  18    3.50    4.50
  -4  -1  18   23.40    4.50
  -4  -1  18   28.20    4.00
  -3  -1  18    1.50    3.20
  -3  -1  18    1.00    2.90
   2   1 -18  135.99    6.70
  -2  -1  18  148.29    6.80
   1   1 -18   48.50    4.30
  -1  -1  18   34.60    3.80
  -1  -1  18   45.60    4.80
   0   1 -18    4.00    2.90
   0  -1  18    2.20    2.60
   0  -1  18    5.80    2.80
  -1   1 -18    4.20    3.10
   1  -1  18   -0.30    2.60
   1  -1  18    3.40    2.70
  -2   1 -18   23.90    4.20
  -2   1 -18   24.20    3.70
   2  -1  18   26.70    3.60
   2  -1  18   28.30    3.70
  -3   1 -18   12.80    3.70
  -3   1 -18   17.90    4.60
   3  -1  18   18.00    3.30
   3  -1  18   14.30    4.20
  -5   0  18   11.80    4.20
  -5   0  18   13.20    4.80
  -4   0  18   35.10    4.40
  -4   0  18   42.80    5.00
  -3   0  18    1.80    3.20
  -3   0  18    6.40    3.10
  -2   0  18   11.30    3.10
  -2   0  18   10.80    3.20
  -1   0  18   32.40    3.60
  -1   0  18   37.10    3.80
   0   0 -18    3.90    3.00
   0   0  18    0.00    2.60
   0   0  18    3.30    2.70
  -1   0 -18    7.70    2.80
  -1   0 -18    6.90    3.30
   1   0  18    5.30    2.90
   1   0  18    8.90    3.20
  -2   0 -18   42.00    4.80
  -2   0 -18   51.09    4.70
   2   0  18   45.10    4.20
   2   0  18   44.10    4.20
  -3   0 -18    0.50    3.40
   3   0  18   -1.10    3.20
   3   0  18    2.00    3.40
  -5   1  18   15.10    4.90
  -5   1  18    6.00    4.00
  -4   1  18   16.50    4.30
  -4   1  18   23.30    4.10
  -3   1  18   56.99    5.90
  -3   1  18   59.39    6.30
  -2   1  18  368.26   12.10
  -2   1  18  349.96   11.80
  -1   1  18    7.80    2.80
  -1   1  18   11.90    3.10
   0  -1 -18  117.39    6.40
   0   1  18  105.29    6.50
   0   1  18  112.59    6.60
  -1  -1 -18   -1.80    2.30
   1   1  18    4.40    2.90
   1   1  18    7.60    3.10
  -2  -1 -18    6.80    3.40
   2   1  18    8.90    3.30
   2   1  18   10.50    3.50
  -3  -1 -18  -10.00    3.40
   3   1  18    6.70    3.60
   3   1  18    5.40    3.30
  -5   2  18   -0.60    4.50
  -5   2  18    9.60    4.50
  -4   2  18    7.60    3.90
  -4   2  18    6.40    4.00
  -3   2  18   83.19    6.90
  -3   2  18   88.29    6.80
  -2   2  18  124.99    7.30
  -2   2  18  121.99    7.00
   0  -2 -18  324.27   11.30
   0   2  18  332.67   11.60
   0   2  18  336.57   11.50
   1   2  18    5.20    3.30
   1   2  18    4.70    3.30
  -2  -2 -18   68.49    6.80
   2   2  18   78.39    6.80
   2   2  18   64.19    6.30
  -3  -2 -18    0.60    4.00
   3   2  18   -3.70    3.50
   3   2  18    0.40    3.60
  -4   3  18   91.49    7.70
  -4   3  18   87.39    7.90
  -3   3  18   15.00    4.00
  -3   3  18   10.10    3.80
  -2   3  18   21.20    4.00
  -2   3  18   13.90    3.70
  -1   3  18  117.29    7.10
   0  -3 -18   70.39    5.70
   0   3  18   66.59    6.50
   0   3  18   64.59    6.50
   1   3  18   49.70    4.80
   1   3  18   52.59    5.00
  -2  -3 -18   89.79    7.60
   2   3  18   93.39    7.80
   2   3  18  101.39    7.40
  -4   4  18   52.69    5.60
  -4   4  18   50.39    5.70
  -3   4  18   30.60    4.70
  -3   4  18   26.20    4.60
  -2   4  18   58.89    6.30
  -2   4  18   50.89    5.00
   1  -4 -18    6.30    3.10
  -1   4  18    1.90    3.60
   0   4  18   -3.40    3.50
   0   4  18    2.50    3.10
   1   4  18   19.40    4.20
  -2  -4 -18    6.70    4.10
   2   4  18   -5.10    4.00
   2   4  18    4.80    4.20
  -4   5  18    3.70    4.60
  -4   5  18    3.40    4.70
  -3   5  18   59.19    5.80
  -3   5  18   74.59    7.30
  -2   5  18   32.20    4.90
  -2   5  18   27.10    4.70
   1  -5 -18    3.50    2.80
  -1   5  18   -2.00    3.60
   0   5  18    0.50    3.80
   1   5  18   16.10    4.20
  -3   6  18   -3.50    4.50
  -3   6  18    7.30    4.70
  -2   6  18    8.80    4.50
  -2   6  18    8.50    4.40
  -1   6  18    1.80    4.20
   0  -6 -18    1.50    3.70
   0   6  18    3.00    3.90
   0   6  18    8.00    4.60
  -2   7  18    2.50    5.00
   1  -7 -18   27.00    4.90
  -1   7  18   24.30    5.60
   0 -14  19   -1.40    5.00
   1  13 -19   20.60    5.80
  -1 -13  19   28.60    5.50
   0  13 -19   32.70    6.00
  -1  13 -19   30.40    6.50
   1 -13  19   29.80    5.40
   1 -13  19   25.30    5.20
  -2  13 -19   -2.40    5.80
   2 -13  19   -7.80    4.50
   2 -13  19    1.80    4.10
   2  12 -19   21.00    5.80
   1  12 -19   -4.50    4.70
   0  12 -19   62.59    6.50
  -1  12 -19   13.10    5.10
   1 -12  19   16.90    4.50
   1 -12  19   11.10    4.70
  -2  12 -19   20.10    5.40
   2 -12  19   19.20    4.50
   2 -12  19   25.60    5.00
   3  11 -19   26.20    5.60
  -3 -11  19   17.20    5.40
   2  11 -19   24.90    5.70
   1  11 -19    4.50    4.50
   0  11 -19   15.40    4.90
   0 -11  19   11.60    4.40
  -1  11 -19   -0.40    4.30
   1 -11  19    5.10    4.00
   1 -11  19    3.10    3.90
  -2  11 -19   25.70    5.30
   2 -11  19   32.60    4.30
   2 -11  19   26.40    4.70
  -3  11 -19    7.80    5.30
   3 -11  19    4.20    3.00
   3 -11  19    3.90    4.10
   3  10 -19    0.40    4.50
  -3 -10  19    0.30    4.30
   2  10 -19   70.39    7.40
   1  10 -19   18.40    4.60
  -1 -10  19    8.10    3.80
   0  10 -19   -7.50    3.50
   0 -10  19   -8.50    3.70
   0 -10  19   -2.60    3.50
  -1  10 -19   -3.50    4.00
   1 -10  19   -3.40    3.50
   1 -10  19    1.70    3.60
  -2  10 -19   -0.90    4.40
   2 -10  19    4.10    3.40
   2 -10  19    2.40    3.80
  -3  10 -19   -3.60    4.40
   3 -10  19    5.60    2.80
   3 -10  19    8.40    3.90
   3   9 -19   29.10    4.80
  -3  -9  19   35.90    4.90
   2   9 -19    2.60    3.80
   1   9 -19   -0.90    3.60
  -1  -9  19   -4.20    3.00
   0   9 -19   -1.20    3.40
   0  -9  19   -3.30    3.40
   0  -9  19   -4.80    3.70
  -1   9 -19   16.60    4.10
   1  -9  19   22.90    4.10
   1  -9  19   22.40    3.90
  -2   9 -19   18.50    4.60
   2  -9  19   22.60    3.80
   2  -9  19   19.50    4.20
  -3   9 -19    1.50    4.10
   3  -9  19    0.70    3.70
   3  -9  19   -2.50    2.70
   4   8 -19    6.10    3.90
  -4  -8  19    0.70    4.10
   3   8 -19   30.30    4.60
  -3  -8  19   32.40    4.50
   2   8 -19   61.39    5.50
   1   8 -19   -0.40    3.10
  -1  -8  19    3.00    3.00
   0   8 -19    1.00    3.30
   0  -8  19   10.30    3.50
   0  -8  19    3.60    3.60
  -1   8 -19   10.60    3.70
   1  -8  19   10.20    3.30
   1  -8  19   10.50    3.50
  -2   8 -19    2.60    3.70
   2  -8  19    0.00    3.40
   2  -8  19   -0.50    3.10
  -3   8 -19   16.40    4.50
   3  -8  19   20.20    3.80
   3  -8  19   16.70    3.00
   4   7 -19    4.70    3.70
  -4  -7  19    5.50    3.80
   3   7 -19  165.58    8.30
  -3  -7  19  165.48    8.10
   1   7 -19  175.58    8.30
  -1  -7  19  175.48    8.00
  -1  -7  19  161.38    8.40
   0   7 -19  159.78    8.20
   0  -7  19  165.48    7.70
   0  -7  19  162.98    8.30
  -1   7 -19    7.80    3.50
   1  -7  19    5.70    3.20
   1  -7  19    5.20    3.00
  -2   7 -19   21.60    4.10
   2  -7  19   12.30    3.40
   2  -7  19    7.60    3.40
  -3   7 -19   13.10    4.40
   3  -7  19   15.00    3.00
   3  -7  19   11.80    3.60
   4   6 -19    2.60    3.20
  -4  -6  19    4.80    3.80
   3   6 -19   38.50    4.40
  -3  -6  19   41.10    4.50
   2   6 -19    2.80    3.00
  -2  -6  19    2.50    2.90
   1   6 -19  341.17   11.90
  -1  -6  19  336.97   12.00
  -1  -6  19  339.67   11.40
   0   6 -19   67.09    6.00
   0  -6  19   53.09    5.00
   0  -6  19   66.29    6.10
  -1   6 -19  108.99    7.10
   1  -6  19  119.69    7.00
   1  -6  19  130.59    6.60
  -2   6 -19   67.99    6.40
   2  -6  19   59.99    5.80
   2  -6  19   71.89    5.80
  -3   6 -19   -1.10    4.00
   3  -6  19   -0.50    2.70
   3  -6  19    1.80    3.10
   4   5 -19   21.00    3.70
  -4  -5  19   21.40    4.10
   3   5 -19   40.20    4.30
  -3  -5  19   33.10    4.20
   2   5 -19    1.00    2.80
  -2  -5  19    0.00    2.70
  -2  -5  19    0.40    3.40
   1   5 -19   40.80    4.30
  -1  -5  19   37.50    4.40
  -1  -5  19   40.30    4.10
   0   5 -19   16.30    3.50
   0  -5  19   16.70    3.20
   0  -5  19   20.40    3.50
  -1   5 -19  131.59    7.60
   1  -5  19  143.99    7.20
   1  -5  19  122.89    6.60
  -2   5 -19   16.00    3.80
   2  -5  19   15.10    3.30
   2  -5  19   12.20    3.20
  -3   5 -19   13.90    4.40
   3  -5  19   14.40    3.10
   3  -5  19    9.70    3.30
  -4  -4  19   15.40    3.90
   3   4 -19  156.98    7.50
  -3  -4  19  152.98    7.60
  -3  -4  19  146.39    8.30
   2   4 -19    8.90    3.00
  -2  -4  19   12.20    3.10
  -2  -4  19   10.40    3.50
   1   4 -19    0.00    2.80
  -1  -4  19   -5.20    2.50
  -1  -4  19   -3.90    3.00
   0   4 -19   -1.80    2.60
   0  -4  19   -2.70    2.70
   0  -4  19    1.40    2.50
  -1   4 -19   -0.50    3.00
   1  -4  19   -2.60    2.60
   1  -4  19   -3.00    2.90
  -2   4 -19   16.50    3.90
   2  -4  19    8.90    3.10
   2  -4  19    7.70    3.10
  -3   4 -19   15.70    4.40
   3  -4  19    2.40    3.10
   3  -4  19   10.00    3.00
  -5  -3  19    7.30    5.20
  -5  -3  19   -0.90    3.90
  -4  -3  19   32.20    4.30
  -4  -3  19   27.70    5.10
   3   3 -19   19.90    3.40
  -3  -3  19   27.10    3.80
  -3  -3  19   16.00    4.00
   2   3 -19    1.30    2.70
  -2  -3  19   -0.30    2.70
  -2  -3  19    4.30    3.10
   1   3 -19   13.80    3.30
  -1  -3  19   16.00    3.20
  -1  -3  19   12.50    3.30
   0   3 -19   70.29    5.90
   0  -3  19   69.19    5.50
   0  -3  19   55.69    5.40
  -1   3 -19   33.00    4.20
   1  -3  19   34.40    3.80
   1  -3  19   35.80    3.90
  -2   3 -19   -0.90    3.40
   2  -3  19    0.80    3.00
   2  -3  19   -1.80    2.80
  -3   3 -19   22.50    4.70
   3  -3  19   21.60    3.60
  -5  -2  19   -0.70    4.80
  -5  -2  19   -0.80    4.00
  -4  -2  19   23.50    4.70
  -4  -2  19   32.00    4.30
  -3  -2  19   80.29    6.50
  -3  -2  19  106.89    7.20
   2   2 -19   -0.20    2.70
  -2  -2  19   -3.00    3.00
  -2  -2  19    3.00    2.80
   1   2 -19    1.50    2.90
  -1  -2  19    3.50    2.80
  -1  -2  19    3.00    2.70
   0   2 -19   30.80    4.00
   0  -2  19   31.50    3.80
   0  -2  19   30.40    3.70
  -1   2 -19   13.50    3.70
   1  -2  19   16.00    3.40
   1  -2  19   17.10    3.30
  -2   2 -19   67.19    7.20
   2  -2  19   69.49    6.00
   2  -2  19   79.89    6.00
  -3   2 -19   53.39    5.80
  -3   2 -19   64.59    6.80
   3  -2  19   42.90    4.20
   3  -2  19   46.30    7.10
  -5  -1  19    4.40    4.30
  -5  -1  19    3.20    5.00
  -4  -1  19  163.08    9.30
  -4  -1  19  162.78    8.60
  -3  -1  19   31.60    4.40
  -3  -1  19   34.10    4.20
  -2  -1  19  164.48    7.80
  -2  -1  19  158.78    7.50
   1   1 -19  190.48    8.40
  -1  -1  19  186.78    7.90
  -1  -1  19  166.78    7.80
   0   1 -19   10.20    3.60
   0  -1  19    9.60    3.20
   0  -1  19    8.00    2.90
  -1   1 -19   24.30    4.20
   1  -1  19   21.30    3.70
   1  -1  19   22.50    3.50
  -2   1 -19   32.60    4.20
  -2   1 -19   36.10    4.90
   2  -1  19   28.80    3.90
   2  -1  19   30.00    4.00
  -3   1 -19    2.30    4.60
  -3   1 -19    7.60    3.70
   3  -1  19    5.60    3.40
   3  -1  19    6.60    3.30
  -4   0  19   39.20    5.30
  -4   0  19   37.40    4.80
  -3   0  19    7.00    3.40
  -3   0  19    4.50    3.60
  -2   0  19  389.06   12.70
  -2   0  19  374.16   12.70
  -1   0  19   41.70    4.30
   0   0 -19  185.48    8.80
   0   0  19  189.18    8.30
   0   0  19  181.98    8.20
  -1   0 -19   65.79    6.60
   1   0  19   63.39    6.10
   1   0  19   51.79    4.70
  -2   0 -19   10.00    3.60
   2   0  19    5.30    3.30
   2   0  19    5.50    3.30
  -3   0 -19   -7.10    3.70
   3   0  19   -0.80    3.30
   3   0  19   -3.90    3.30
  -4   1  19   39.30    5.00
  -4   1  19   29.70    5.00
  -3   1  19   -1.00    3.30
  -3   1  19   -1.40    3.50
  -2   1  19   50.69    4.80
  -2   1  19   75.19    6.40
  -1   1  19   22.50    3.70
   0   1  19  228.88    9.40
   0   1  19  224.48    9.40
   1   1  19    4.90    3.50
   1   1  19    8.90    3.40
  -2  -1 -19   23.80    4.20
   2   1  19   34.90    4.50
   2   1  19   28.90    4.20
  -4   2  19   79.79    7.70
  -4   2  19   88.79    8.50
  -3   2  19   12.10    4.00
  -3   2  19   15.10    4.20
  -2   2  19    3.80    3.40
  -2   2  19    2.30    3.30
  -1   2  19   -0.70    3.00
   0  -2 -19   -1.60    2.50
   0   2  19    2.00    3.40
   0   2  19   -1.30    3.50
   1   2  19    7.90    3.80
   1   2  19    6.60    3.80
  -2  -2 -19   16.70    4.20
   2   2  19   15.60    4.30
   2   2  19   14.80    4.00
  -4   3  19    5.00    4.80
  -4   3  19   11.60    4.60
  -3   3  19    2.10    3.90
  -3   3  19    0.70    3.80
  -2   3  19   11.50    3.90
  -2   3  19   15.10    3.90
  -1   3  19   45.90    4.70
   0   3  19   25.50    4.40
   1   3  19   -6.20    3.50
   1   3  19   -0.10    3.90
  -2  -3 -19   24.30    4.90
   2   3  19   11.40    4.40
   2   3  19   17.40    4.40
  -4   4  19   26.40    5.60
  -4   4  19   32.70    5.50
  -3   4  19    4.20    4.10
  -3   4  19   -5.60    3.90
  -2   4  19   -5.40    3.60
  -2   4  19   -2.00    3.90
  -1   4  19   21.40    4.50
   0   4  19   -2.30    3.90
   1   4  19   53.49    5.40
  -3   5  19   57.39    6.30
  -3   5  19   46.00    5.90
  -2   5  19   53.29    5.90
  -2   5  19   45.90    5.70
  -1   5  19   11.30    4.70
   0  -5 -19    3.60    3.80
   0   5  19   11.20    4.60
   0   5  19    2.90    4.40
  -2   6  19   13.50    5.10
   1  -6 -19   57.69    5.70
  -1   6  19   65.99    6.60
  -1 -13  20   -2.90    5.10
   0 -13  20    8.70    5.10
   1 -13  20    7.70    5.10
   2  12 -20   -9.10    5.50
  -2 -12  20    3.60    5.60
   1  12 -20    6.60    5.30
  -1 -12  20   -3.00    4.60
   0  12 -20    7.30    5.10
  -1  12 -20   -6.50    5.10
   1 -12  20    4.70    4.60
   1 -12  20   12.40    4.70
  -2  12 -20   -1.20    5.50
   2 -12  20   -0.80    4.80
   2 -12  20   -5.40    4.00
   2  11 -20    1.50    5.20
   1  11 -20    7.20    4.90
   0  11 -20    8.20    4.60
   0 -11  20   10.60    4.90
   0 -11  20    5.30    3.90
  -1  11 -20    0.40    4.90
   1 -11  20   -4.30    4.10
   1 -11  20   -0.40    4.20
  -2  11 -20   22.90    5.60
   2 -11  20   19.30    4.40
   2 -11  20   23.80    4.80
   3  10 -20   11.00    5.30
  -3 -10  20    2.00    4.80
   2  10 -20   32.00    5.40
   1  10 -20    2.60    4.30
   0  10 -20   11.10    4.60
   0 -10  20   20.10    4.50
   0 -10  20    8.10    4.40
  -1  10 -20    3.20    4.60
   1 -10  20   10.70    4.10
   1 -10  20    0.40    3.90
  -2  10 -20   35.40    5.70
   2 -10  20   38.80    4.50
   2 -10  20   41.90    5.10
  -3  10 -20   -1.60    4.90
   3 -10  20    3.40    4.20
   3   9 -20   45.80    5.70
  -3  -9  20   30.50    5.10
   2   9 -20  202.38   10.30
   1   9 -20   -2.70    3.60
  -1  -9  20    2.00    3.20
   0   9 -20   82.59    7.70
   0  -9  20   75.89    7.50
   0  -9  20   94.89    7.40
  -1   9 -20    2.40    4.10
   1  -9  20    2.90    3.80
   1  -9  20   -2.90    3.50
  -2   9 -20   18.10    4.90
   2  -9  20   20.40    4.20
   2  -9  20   16.00    4.00
  -3   9 -20   -0.50    4.60
   3  -9  20    4.70    3.50
   3  -9  20    6.00    4.00
   3   8 -20   82.99    7.60
  -3  -8  20   70.19    7.40
   2   8 -20   74.79    7.20
   1   8 -20   70.99    7.20
  -1  -8  20   72.89    7.50
  -1  -8  20   75.89    6.60
   0   8 -20  175.28    8.80
   0  -8  20  187.78    9.30
   0  -8  20  185.98    8.50
  -1   8 -20   -0.20    3.70
   1  -8  20   -4.90    3.30
   1  -8  20   -3.90    3.20
  -2   8 -20    8.60    4.40
   2  -8  20    9.60    3.90
   2  -8  20   19.60    3.90
  -3   8 -20    4.30    4.50
   3  -8  20    0.40    3.80
   3  -8  20    0.90    3.00
   4   7 -20   37.30    4.70
  -4  -7  20   35.50    5.10
   3   7 -20   -0.10    3.60
  -3  -7  20    0.50    3.50
   2   7 -20   -5.40    3.20
   1   7 -20   59.19    6.30
  -1  -7  20   60.39    6.00
  -1  -7  20   48.80    5.10
   0   7 -20   17.40    4.10
   0  -7  20   24.40    3.90
   0  -7  20   22.80    4.40
  -1   7 -20   27.40    4.50
   1  -7  20   25.50    4.00
   1  -7  20   24.80    3.90
  -2   7 -20   21.60    4.80
   2  -7  20   25.10    3.90
   2  -7  20   15.40    3.90
  -3   7 -20    6.50    4.40
   3  -7  20    5.30    3.20
   3  -7  20   -2.50    3.70
   4   6 -20   21.90    4.10
  -4  -6  20   25.10    4.60
   3   6 -20    3.40    3.60
  -3  -6  20   -2.00    3.30
   2   6 -20   -0.60    3.20
  -2  -6  20    2.90    3.80
   1   6 -20    9.30    3.50
  -1  -6  20    8.20    3.70
  -1  -6  20    5.80    3.20
   0   6 -20   18.30    3.80
   0  -6  20   17.90    3.90
   0  -6  20   16.80    3.50
  -1   6 -20    5.10    3.70
   1  -6  20    2.30    3.10
   1  -6  20    5.90    3.50
  -2   6 -20   -7.20    3.80
   2  -6  20   -1.60    3.20
   2  -6  20    9.20    3.30
  -3   6 -20    3.90    4.20
   3  -6  20    5.30    3.90
   3  -6  20   -1.50    3.40
   4   5 -20    3.40    3.20
  -4  -5  20    4.20    3.90
   3   5 -20    8.20    3.50
  -3  -5  20    3.70    3.40
  -3  -5  20    1.60    4.50
   2   5 -20    6.50    3.40
  -2  -5  20   -2.00    2.50
  -2  -5  20    9.50    3.80
   1   5 -20   36.80    4.30
  -1  -5  20   49.00    5.00
  -1  -5  20   42.10    4.30
   0   5 -20    0.40    3.00
   0  -5  20   -4.90    2.80
   0  -5  20    0.40    3.20
  -1   5 -20   67.89    7.00
   1  -5  20   95.59    6.50
   1  -5  20   94.59    6.80
  -2   5 -20   23.40    4.50
   2  -5  20   25.30    3.90
   2  -5  20   26.40    3.80
  -3   5 -20   -0.30    4.40
   3  -5  20    5.00    3.50
  -4  -4  20    4.20    3.90
  -4  -4  20    5.00    4.90
   3   4 -20   42.30    4.50
  -3  -4  20   40.20    5.30
  -3  -4  20   44.80    4.70
   2   4 -20    4.80    3.10
  -2  -4  20    3.40    2.90
  -2  -4  20    3.70    3.50
   1   4 -20    5.60    3.40
  -1  -4  20    6.90    3.00
  -1  -4  20   10.70    3.60
   0   4 -20   24.70    4.00
   0  -4  20   17.00    3.50
   0  -4  20   19.20    3.70
  -1   4 -20  122.29    7.90
   1  -4  20  132.29    7.00
   1  -4  20  120.19    7.20
  -2   4 -20   -1.40    3.50
   2  -4  20    6.00    3.20
   2  -4  20   -2.00    3.00
  -3   4 -20   60.89    6.20
   3  -4  20   49.70    5.80
   3  -4  20   46.40    4.80
  -4  -3  20   57.19    5.40
  -4  -3  20   62.99    6.30
   3   3 -20  290.47   10.60
  -3  -3  20  289.17   11.50
  -3  -3  20  294.37   11.00
   2   3 -20   -0.80    2.90
  -2  -3  20   -2.70    2.80
  -2  -3  20   -2.10    3.40
   1   3 -20   93.89    6.60
  -1  -3  20  103.29    6.80
   0   3 -20    0.10    3.20
   0  -3  20   -4.00    3.00
   0  -3  20   -1.30    2.90
  -1   3 -20   29.50    4.40
   1  -3  20   37.50    4.20
   1  -3  20   31.90    4.10
  -2   3 -20   18.40    4.50
   2  -3  20   13.90    3.70
   2  -3  20   14.30    3.70
  -3   3 -20   37.80    5.80
   3  -3  20   41.50    4.10
   3  -3  20   35.50    5.10
  -4  -2  20  114.39    9.10
  -4  -2  20   96.99    7.60
  -3  -2  20   58.79    5.30
  -3  -2  20   74.99    7.40
   2   2 -20  121.79    7.20
  -2  -2  20   88.89    6.60
  -2  -2  20  113.09    7.10
   1   2 -20  266.97   10.40
  -1  -2  20  267.27   10.20
   0   2 -20   -1.50    3.20
   0  -2  20   -3.50    2.90
   0  -2  20   -4.30    3.00
  -1   2 -20   44.60    5.00
   1  -2  20   39.80    4.30
   1  -2  20   41.70    4.30
  -2   2 -20   -6.90    3.80
   2  -2  20    3.30    3.30
   2  -2  20   -2.30    3.20
  -3   2 -20    3.90    4.60
  -3   2 -20    7.80    4.00
   3  -2  20    1.30    3.10
   3  -2  20    1.40    3.50
  -4  -1  20    0.80    3.90
  -4  -1  20    8.10    4.70
  -3  -1  20   -5.70    3.60
  -3  -1  20   -0.60    3.40
  -2  -1  20   68.49    5.80
  -2  -1  20   83.49    6.60
   1   1 -20   21.50    4.10
  -1  -1  20   15.50    3.90
   0   1 -20   55.09    5.30
   0  -1  20   67.19    6.20
   0  -1  20   63.39    6.20
  -1   1 -20   41.80    5.20
   1  -1  20   47.90    4.60
   1  -1  20   42.50    4.50
  -2   1 -20    2.50    3.40
  -2   1 -20   -0.10    4.20
   2  -1  20   -3.60    3.30
   2  -1  20    3.60    3.60
  -3   1 -20   -2.10    4.20
  -3   1 -20   -2.30    5.00
   3  -1  20   -2.90    3.30
   3  -1  20    0.40    3.70
  -4   0  20    5.00    4.50
  -4   0  20   -2.80    3.90
  -3   0  20   14.60    4.20
  -3   0  20   12.60    3.90
  -2   0  20    7.00    3.60
  -2   0  20    6.60    3.30
  -1   0  20   22.40    4.00
   0   0  20   25.80    4.00
   0   0  20   20.00    3.90
   1   0  20    4.90    3.50
   1   0  20   -2.20    3.50
  -2   0 -20    2.60    3.70
   2   0  20    6.90    3.80
   2   0  20    5.90    3.70
  -4   1  20    7.60    4.40
  -4   1  20   11.00    5.10
  -3   1  20   30.40    4.60
  -3   1  20   17.60    4.50
  -2   1  20   14.20    3.60
  -2   1  20   31.30    4.50
  -1   1  20    3.10    3.30
   0   1  20   41.90    4.50
   1   1  20   21.50    4.20
   1   1  20   20.80    4.40
  -2  -1 -20    3.70    3.90
   2   1  20    4.00    4.00
   2   1  20    6.00    3.90
  -4   2  20   17.00    5.20
  -4   2  20   14.90    5.00
  -3   2  20   -4.00    3.90
  -3   2  20    3.60    4.10
  -2   2  20   10.10    3.80
  -2   2  20    4.50    3.60
  -1   2  20   17.00    4.10
   0   2  20  126.99    8.10
   1   2  20   -6.00    3.70
  -2  -2 -20   57.59    6.20
   2   2  20   78.99    7.70
  -3   3  20   -2.70    4.20
  -3   3  20    3.30    4.50
  -2   3  20   80.29    7.50
  -2   3  20   53.39    5.70
  -1   3  20    5.00    4.10
   0  -3 -20   34.20    4.50
   0   3  20   23.90    4.70
   1   3  20   17.50    4.70
  -3   4  20   53.59    6.00
  -3   4  20   59.69    6.40
  -2   4  20  142.59    9.60
  -2   4  20  144.39    9.20
   0  -4 -20   33.00    4.80
   0   4  20   24.50    5.20
   0   4  20   21.20    5.00
  -2   5  20    5.90    5.00
   1  -5 -20   29.50    4.90
  -1   5  20   19.10    5.30
   1  12 -21    8.20    6.20
  -1 -12  21    6.00    5.40
   0  12 -21    6.10    5.60
   0 -12  21   15.80    5.20
   0 -12  21   13.00    5.60
   1 -12  21    8.60    6.90
   1 -12  21    6.20    5.10
   2  11 -21   45.30    6.60
   1  11 -21   32.90    5.80
  -1 -11  21   27.90    5.40
   0  11 -21   11.90    5.20
   0 -11  21    1.00    4.90
  -1  11 -21   -1.80    5.20
   1 -11  21   -4.40    4.50
   1 -11  21   -2.40    4.50
  -2  11 -21    5.60    5.30
   2 -11  21    4.10    4.10
   2 -11  21   11.00    4.90
   2  10 -21  123.19   10.00
   1  10 -21    8.50    4.70
   0  10 -21   36.10    5.50
   0 -10  21   33.10    5.50
  -1  10 -21   18.90    5.10
   1 -10  21   15.60    4.80
   1 -10  21   14.20    4.70
  -2  10 -21   -1.80    4.80
   2 -10  21   -1.50    3.90
   2 -10  21    2.20    4.50
   3   9 -21   -3.90    4.50
  -3  -9  21    1.50    4.60
   2   9 -21   10.80    5.00
   1   9 -21   15.40    4.70
  -1  -9  21   11.30    4.80
   0   9 -21   21.70    4.60
   0  -9  21   17.60    4.10
   0  -9  21   14.50    4.80
  -1   9 -21    5.50    4.40
   1  -9  21    0.10    4.00
   1  -9  21    7.50    4.10
  -2   9 -21   -3.10    4.60
   2  -9  21    2.10    4.00
   2  -9  21   -0.10    4.10
   3   8 -21   10.90    4.50
  -3  -8  21   13.80    4.50
   2   8 -21    5.80    4.50
   1   8 -21    1.60    4.10
  -1  -8  21   -1.00    3.60
  -1  -8  21   -3.20    4.20
   0   8 -21   13.30    4.30
   0  -8  21   16.40    4.50
   0  -8  21   14.00    4.00
  -1   8 -21    8.00    4.30
   1  -8  21    3.60    4.00
   1  -8  21    7.80    3.70
  -2   8 -21    3.20    4.60
   2  -8  21    6.50    4.00
   2  -8  21    3.20    4.00
   3   7 -21   -1.80    3.90
  -3  -7  21   -2.50    3.70
   2   7 -21    4.80    3.70
  -2  -7  21   -4.90    4.40
   1   7 -21   48.40    5.40
  -1  -7  21   51.69    5.50
   0   7 -21   95.79    7.50
   0  -7  21   89.89    7.20
   0  -7  21  107.99    7.70
  -1   7 -21    8.90    4.10
   1  -7  21    6.50    3.70
   1  -7  21    3.70    3.80
  -2   7 -21   34.00    5.40
   2  -7  21   31.50    4.60
   2  -7  21   29.80    4.30
  -3   7 -21   -2.20    4.80
   3  -7  21    2.20    3.30
   4   6 -21   40.10    4.70
  -4  -6  21   25.80    5.00
   3   6 -21    9.80    4.00
  -3  -6  21    0.50    3.70
  -3  -6  21   -5.80    4.80
   2   6 -21   10.00    3.90
  -2  -6  21    5.90    4.20
   1   6 -21   47.00    5.00
  -1  -6  21   45.70    5.10
   0   6 -21    9.20    3.80
   0  -6  21   12.70    3.70
   0  -6  21    6.70    4.00
  -1   6 -21   99.59    8.10
   1  -6  21   85.19    7.20
   1  -6  21   95.39    6.90
  -2   6 -21   52.89    5.70
   2  -6  21   52.59    5.00
   2  -6  21   61.59    6.50
  -3   6 -21   14.80    5.00
   3  -6  21    9.70    3.50
   4   5 -21   18.70    4.00
  -4  -5  21   10.10    4.60
  -4  -5  21   12.30    5.60
   3   5 -21  126.89    7.70
  -3  -5  21  122.59    7.90
  -3  -5  21  105.39    9.50
   2   5 -21   68.69    7.00
  -2  -5  21   81.59    7.60
   1   5 -21   16.20    4.00
  -1  -5  21    9.30    3.30
  -1  -5  21   19.70    4.20
   0   5 -21   -3.70    3.40
   0  -5  21    0.30    3.60
   0  -5  21    0.00    3.10
  -1   5 -21   57.49    5.60
   1  -5  21   44.20    4.90
   1  -5  21   48.20    4.60
  -2   5 -21   -4.10    3.90
   2  -5  21    3.90    3.60
   2  -5  21    0.90    3.40
  -3   5 -21   30.40    5.50
   3  -5  21   29.30    4.80
   3  -5  21   27.30    3.90
  -4  -4  21   16.30    4.70
  -4  -4  21    3.30    5.30
   3   4 -21  211.48    9.30
  -3  -4  21  225.58   10.00
  -3  -4  21  218.18   10.70
   2   4 -21   10.40    3.90
  -2  -4  21   12.00    4.30
   1   4 -21   87.99    7.20
  -1  -4  21   73.49    6.70
   0   4 -21   30.80    4.70
   0  -4  21   35.60    4.60
   0  -4  21   38.00    4.30
  -1   4 -21    0.30    3.80
   1  -4  21    5.00    3.40
   1  -4  21   -1.00    3.40
  -2   4 -21    4.70    4.10
   2  -4  21   -4.30    3.20
   2  -4  21    0.70    3.50
  -3   4 -21   13.70    5.50
   3  -4  21    7.40    3.60
   3  -4  21    6.00    3.80
  -4  -3  21    7.00    4.40
  -4  -3  21    8.40    5.10
   3   3 -21   13.80    3.90
  -3  -3  21    6.80    4.50
  -3  -3  21    6.30    4.00
   2   3 -21   14.30    4.00
  -2  -3  21   11.70    4.10
   1   3 -21   86.39    7.30
  -1  -3  21   92.69    7.40
   0   3 -21    4.20    3.80
   0  -3  21    2.20    3.30
   0  -3  21    3.80    3.60
  -1   3 -21    2.30    3.90
   1  -3  21    3.30    3.40
   1  -3  21    4.20    3.40
  -2   3 -21    4.70    4.50
   2  -3  21    7.30    3.80
   2  -3  21    7.00    3.80
  -4  -2  21    5.80    4.30
  -4  -2  21   12.40    5.40
  -3  -2  21    7.00    4.00
  -3  -2  21   11.40    4.50
   2   2 -21    2.20    3.50
  -2  -2  21    3.50    3.90
   1   2 -21   15.60    4.20
  -1  -2  21   25.80    4.30
   0   2 -21    8.60    3.80
   0  -2  21   11.90    3.60
   0  -2  21   16.60    3.90
  -1   2 -21   -2.40    4.00
   1  -2  21   -3.10    3.40
   1  -2  21    4.20    3.50
  -2   2 -21    7.60    4.70
   2  -2  21   11.40    3.90
   2  -2  21    4.30    3.80
  -4  -1  21   10.10    5.10
  -4  -1  21   -2.10    4.40
  -3  -1  21   -6.50    3.70
  -3  -1  21    1.80    4.20
  -2  -1  21   82.69    7.20
   1   1 -21  113.49    8.10
  -1  -1  21  113.49    7.80
   0   1 -21    0.40    3.70
   0  -1  21   -0.80    3.40
   0  -1  21    3.90    3.60
  -1   1 -21   51.59    5.80
   1  -1  21   51.39    5.10
   1  -1  21   49.90    5.10
  -2   1 -21    6.30    4.70
   2  -1  21   10.30    3.90
   2  -1  21    0.90    3.80
  -4   0  21    2.40    4.40
  -4   0  21    1.70    4.90
  -3   0  21   -3.30    4.10
  -3   0  21   -2.80    4.20
  -2   0  21   69.09    7.00
  -1   0  21   14.10    4.10
   1   0  21    6.50    3.50
  -2   0 -21    4.10    4.20
   2   0  21    1.00    4.20
   2   0  21   11.90    4.40
  -3   1  21   40.70    5.40
  -3   1  21   37.50    5.30
  -2   1  21   24.50    4.50
  -1   1  21    2.40    3.60
   0   1  21   68.09    6.00
   1   1  21    6.90    4.30
  -3   2  21   -5.10    4.50
  -3   2  21   10.20    4.70
  -2   2  21   66.39    7.80
  -2   2  21   60.29    5.70
  -1   2  21   16.00    4.20
   0   2  21    0.80    4.70
   0   2  21   -0.80    4.30
  -1  -2 -21   -2.50    5.40
   1   2  21   -5.90    7.20
   1   2  21   -7.50    4.30
  -3   3  21   23.40    5.40
  -2   3  21   46.90    5.50
  -2   3  21   54.49    6.10
  -1   3  21    9.00    4.70
  -1   3  21    9.00    7.20
   0  -3 -21   13.00    4.20
   0   3  21    0.50    4.70
   0   3  21    0.80    4.40
  -1   4  21    5.20    6.30
   1  11 -22   -0.20    5.60
  -1 -11  22   -0.90    5.10
   0  11 -22    5.30    6.90
   0 -11  22    1.30    4.80
   0 -11  22    8.10    5.30
   1 -11  22    5.20    5.20
   2  10 -22   20.10    5.80
  -2 -10  22   27.40    8.60
   1  10 -22   20.10    5.40
  -1 -10  22   11.00    5.00
  -1 -10  22   15.00    5.60
   0  10 -22    4.80    4.90
   0 -10  22   -3.60    4.80
  -1  10 -22    3.40    5.00
   1 -10  22    5.50    4.70
   1 -10  22   -5.90    4.20
   2   9 -22   45.70    6.10
   1   9 -22    3.20    4.90
  -1  -9  22   -5.20    4.70
  -1  -9  22   -3.60    4.40
   0   9 -22   63.69    6.70
   0  -9  22   82.19    8.70
  -1   9 -22   13.60    5.20
   1  -9  22   22.70    5.00
   1  -9  22    8.10    4.50
  -2   9 -22   13.20    5.40
   2  -9  22    4.70    4.40
   2  -9  22    8.90    4.80
   3   8 -22    0.00    4.50
  -3  -8  22   -5.70    4.30
   2   8 -22    6.90    4.60
  -2  -8  22   11.30    5.40
   1   8 -22   13.40    4.70
  -1  -8  22   23.60    5.00
   0   8 -22  108.59    9.20
   0  -8  22  105.29    8.80
  -1   8 -22    1.40    4.80
   1  -8  22    3.40    4.10
   1  -8  22   -4.90    4.00
  -2   8 -22   42.40    6.10
   2  -8  22   39.30    5.30
   2  -8  22   39.40    5.00
   3   7 -22   -2.70    4.30
  -3  -7  22   -2.10    5.40
  -3  -7  22   -5.60    4.20
   2   7 -22   21.90    5.00
  -2  -7  22   25.90    5.40
   1   7 -22    4.10    4.10
  -1  -7  22    0.20    4.40
   0   7 -22   15.40    4.70
   0  -7  22    4.90    4.40
   0  -7  22   -3.20    3.10
  -1   7 -22   16.80    4.80
   1  -7  22   20.70    4.60
   1  -7  22   16.30    4.20
  -2   7 -22   24.10    5.30
   2  -7  22   23.80    4.50
   2  -7  22   29.20    4.90
   3   6 -22   43.50    5.50
  -3  -6  22   39.30    6.30
  -3  -6  22   49.40    5.60
   2   6 -22  110.39    8.30
  -2  -6  22   84.09    8.80
   1   6 -22   -2.50    3.80
  -1  -6  22   -1.70    4.20
   0   6 -22    2.50    4.10
   0  -6  22    8.30    4.20
   0  -6  22   -3.70    3.10
  -1   6 -22   -0.90    4.00
   1  -6  22    2.80    3.70
   1  -6  22    3.60    4.20
  -2   6 -22    0.40    4.60
   2  -6  22   -3.20    3.90
   2  -6  22    6.50    4.20
   3   5 -22   27.60    4.80
  -3  -5  22   23.10    4.60
  -3  -5  22   27.30    5.60
   2   5 -22    0.30    4.00
  -2  -5  22   -0.50    4.40
   1   5 -22    4.60    3.90
  -1  -5  22    4.70    4.00
   0   5 -22   17.10    4.40
   0  -5  22   17.90    4.60
   0  -5  22    2.10    3.30
  -1   5 -22   16.60    4.60
   1  -5  22   17.00    4.30
   1  -5  22   12.00    4.00
  -2   5 -22   -2.00    4.60
   2  -5  22    2.20    3.90
   2  -5  22    7.30    4.10
   3   4 -22   37.00    5.00
  -3  -4  22   33.60    5.60
  -3  -4  22   27.60    4.70
   2   4 -22   14.30    4.20
  -2  -4  22   11.60    4.70
   1   4 -22    3.00    4.00
  -1  -4  22   -1.60    4.00
   0   4 -22    4.60    4.00
   0  -4  22    2.50    3.90
   0  -4  22    1.60    3.10
  -1   4 -22    1.60    4.00
   1  -4  22    8.90    4.10
   1  -4  22    5.20    3.80
  -2   4 -22    0.20    4.80
   2  -4  22    5.60    4.00
   2  -4  22   -0.40    4.00
  -3  -3  22   72.69    7.80
  -3  -3  22  101.49    8.80
   2   3 -22    2.40    3.90
  -2  -3  22    1.30    4.10
   1   3 -22  126.29    8.30
  -1  -3  22  141.39    8.80
   0   3 -22   28.70    5.00
   0  -3  22   24.30    4.70
  -1   3 -22   12.80    4.90
   1  -3  22   17.50    4.30
   1  -3  22   16.40    4.20
  -2   3 -22    5.90    5.20
   2  -3  22    1.70    4.00
   2  -3  22   -4.30    3.90
  -3  -2  22   18.50    4.70
  -3  -2  22   14.90    5.00
   2   2 -22   37.30    5.00
  -2  -2  22   32.10    5.10
   1   2 -22  183.98    9.50
  -1  -2  22  177.78    9.60
   0   2 -22   -2.40    4.00
   0  -2  22   -2.90    3.60
  -1   2 -22  100.99    8.60
   1  -2  22   89.39    8.10
   2  -2  22    6.20    4.30
   2  -2  22    6.00    4.30
  -3  -1  22   32.20    5.20
  -3  -1  22   25.00    5.50
  -2  -1  22   10.40    4.50
  -1  -1  22   16.60    4.50
   0   1 -22   39.40    5.50
   0  -1  22   30.80    4.70
  -1   1 -22   47.40    6.10
   1  -1  22   48.90    5.60
  -3   0  22   58.79    6.30
  -3   0  22   54.89    6.10
  -2   0  22   -6.80    4.10
  -1   0  22   10.60    4.00
   0   0  22    4.70    4.10
   1   0  22   -3.90    4.40
  -3   1  22    4.00    4.70
  -2   1  22    3.20    6.80
  -2   1  22    2.70    4.20
  -1   1  22    8.90    4.40
  -1   1  22   21.00    5.10
   0   1  22   15.20    4.80
   0   1  22   19.60    5.00
  -2   2  22   -7.00    4.50
  -1   2  22    2.10    4.60
  -1   2  22   -4.40    5.70
   0   2  22   -2.40    4.60
   0   2  22   10.00    5.10
  -1 -10  23    3.20    5.10
   0 -10  23   43.60    6.20
   0 -10  23   51.69    6.50
   2   9 -23   -5.80    5.00
   1   9 -23   -3.70    5.00
  -1  -9  23   -4.70    5.10
  -1  -9  23    0.30    4.50
   0   9 -23   11.80    5.80
   0  -9  23   14.50    5.30
   0  -9  23   12.50    5.10
   1  -9  23   -1.50    4.70
   2   8 -23   12.40    5.10
   1   8 -23    6.50    4.70
  -1  -8  23   10.60    5.10
  -1  -8  23    4.70    4.20
   0   8 -23    1.50    5.20
   0  -8  23    2.80    4.50
  -1   8 -23    8.40    5.40
   1  -8  23    3.30    4.60
   1  -8  23   -1.90    4.80
   2   7 -23    0.30    4.50
  -2  -7  23   -2.40    5.00
   1   7 -23    1.30    4.50
  -1  -7  23    1.80    4.80
  -1  -7  23   -4.30    4.10
   0   7 -23    9.00    4.80
   0  -7  23   -0.90    4.60
  -1   7 -23    6.40    4.90
   1  -7  23    3.20    4.60
   1  -7  23   -0.60    3.80
   3   6 -23    9.00    4.70
  -3  -6  23    4.60    5.00
   2   6 -23   32.00    5.40
  -2  -6  23   25.60    5.40
   1   6 -23   -0.30    4.30
  -1  -6  23   -8.70    4.30
  -1  -6  23   -9.80    4.20
   0  -6  23    9.30    4.70
  -1   6 -23   19.10    5.10
   1  -6  23   19.00    4.80
   3   5 -23  108.29    8.30
  -3  -5  23   80.19    8.50
   2   5 -23   85.29    8.40
  -2  -5  23   90.09    8.60
   1   5 -23   18.10    4.80
  -1  -5  23   18.70    6.70
  -1  -5  23   13.30    4.90
   0   5 -23   30.20    5.40
   0  -5  23   40.30    5.50
  -1   5 -23   -6.50    4.40
   1  -5  23    5.60    4.40
   1  -5  23   -5.80    3.70
   3   4 -23   85.09    8.10
  -3  -4  23   82.89    8.00
  -3  -4  23   74.29   10.90
   2   4 -23   -6.10    4.20
  -2  -4  23    3.30    4.70
   1   4 -23  104.19    8.60
  -1  -4  23  127.99   12.40
  -1  -4  23  111.59    9.00
   0   4 -23   51.39    5.90
   0  -4  23   52.59    5.70
  -1   4 -23    5.50    4.80
   1  -4  23    2.40    4.30
  -3  -3  23    4.80    6.70
  -3  -3  23    9.30    4.80
   2   3 -23    0.20    4.00
  -2  -3  23   -0.70    4.60
   1   3 -23   54.39    6.00
  -1  -3  23   51.09    5.90
  -1  -3  23   49.99    5.60
   0   3 -23   -6.80    4.10
   0  -3  23   -6.80    3.90
  -1   3 -23   42.30    6.20
   1  -3  23   45.80    5.40
  -3  -2  23   10.40    4.90
  -2  -2  23   16.90    5.10
   1   2 -23    1.20    4.30
  -1  -2  23    1.50    4.20
  -1  -2  23    2.20    4.40
   0   2 -23   10.60    5.10
   0  -2  23   -3.60    4.10
   0  -2  23    4.70    4.70
   1  -2  23    4.40    4.60
  -2  -1  23   10.60    4.90
  -1  -1  23   -4.00    4.30
  -1  -1  23   -3.50    4.10
   0  -1  23    6.60    4.30
   0  -1  23    4.00    4.30
  -2   0  23    2.70    4.60
  -1   0  23    5.10    4.70
  -1   0  23   -3.60    4.30
   0   0  23   27.80    5.30
   0   0  23   17.90    5.00
  -1   1  23   38.70    5.90
   1   8 -24   -4.10    6.00
  -1  -8  24   -7.30    4.30
   0  -8  24   10.60    5.00
   0  -8  24   15.10    5.40
   1   7 -24    5.30    4.90
  -1  -7  24   -1.20    4.40
  -1  -7  24   -5.70    5.80
   0  -7  24   -1.80    4.90
   0  -7  24    9.30    4.60
   2   6 -24  105.79    9.60
  -2  -6  24   67.29    8.60
   1   6 -24   -7.70    4.70
  -1  -6  24   -6.70    4.40
  -1  -6  24    0.90    5.00
   0   6 -24   41.10    6.50
   0  -6  24   35.40    5.20
   0  -6  24   31.30    5.60
   2   5 -24   -2.50    4.80
   1   5 -24    9.80    5.10
  -1  -5  24   13.80    4.80
  -1  -5  24   16.10    5.10
   0   5 -24   14.20    5.70
   0  -5  24   18.50    4.80
   0  -5  24   14.80    5.10
   2   4 -24    6.40    4.90
  -2  -4  24   -2.00    5.70
   1   4 -24    2.60    4.80
  -1  -4  24   -5.10    4.20
  -1  -4  24    7.20    4.80
   0   4 -24    8.70    6.40
   0  -4  24    0.70    4.80
   0  -4  24    7.40    4.60
   2   3 -24   -4.00    4.70
  -2  -3  24    1.40    5.20
   1   3 -24   39.70    5.90
  -1  -3  24   35.60    5.40
  -1  -3  24   39.00    6.20
   0  -3  24   11.20    4.80
   0  -3  24    8.00    4.60
   1   2 -24   29.00    5.50
  -1  -2  24   20.90    5.30
   0  -2  24   -0.70    4.50
   0  -2  24    0.70    4.50

_computing_structure_solution     'SHELXT 2014/4 (Sheldrick, 2014)'
;
_shelx_hkl_checksum              24647
