# Supplementary material for: Observation of crystallisation dynamics by crystal-structure-sensitive room-temperature phosphorescence from Au(I) complexes
Source: Commun Chem. 2020 Oct 14;3:139. doi: 10.1038/s42004-020-00382-1 (PMC9814381; doi:10.1038/s42004-020-00382-1)
Supplement: Supplementary file 4 — Supplementary Data 2 [file 42004_2020_382_MOESM4_ESM.cif]

####################################################################### 
# 
# This file contains crystal structure data downloaded from the 
# Cambridge Structural Database (CSD) hosted by the Cambridge 
# Crystallographic Data Centre (CCDC).
# 
# Full information about CCDC data access policies and citation 
# guidelines are available at http://www.ccdc.cam.ac.uk/access/V1 
# 
# Audit and citation data items may have been added by the CCDC. 
# Please retain this information to preserve the provenance of 
# this file and to allow appropriate attribution of the data. 
# 
#######################################################################

data_p21c_a
_database_code_depnum_ccdc_archive 'CCDC 1973709'
loop_
_audit_author_name
_audit_author_address
'Kaori Fujisawa'
;Ritsumeikan University
Japan
;
_audit_update_record             
;
2019-12-22 deposited with the CCDC.	2020-07-20 downloaded from the CCDC.
;

_audit_creation_method           SHELXL-97
_chemical_name_systematic        
; 
 ? 
;
_chemical_name_common            ?
_chemical_melting_point          ?
_chemical_formula_moiety         ?
_chemical_formula_sum            'C30 H51 Au3 N6'
_chemical_formula_weight         1086.67

loop_
_atom_type_symbol
_atom_type_description
_atom_type_scat_dispersion_real
_atom_type_scat_dispersion_imag
_atom_type_scat_source
C C 0.0033 0.0016 'International Tables Vol C Tables 4.2.6.8 and 6.1.1.4'
H H 0.0000 0.0000 'International Tables Vol C Tables 4.2.6.8 and 6.1.1.4'
N N 0.0061 0.0033 'International Tables Vol C Tables 4.2.6.8 and 6.1.1.4'
Au Au -2.0133 8.8022 'International Tables Vol C Tables 4.2.6.8 and 6.1.1.4'

_symmetry_cell_setting           Monoclinic
_symmetry_space_group_name_H-M   'P2(1)/c  '
loop_
_symmetry_equiv_pos_as_xyz
'x, y, z'
'-x, y+1/2, -z+1/2'
'-x, -y, -z'
'x, -y-1/2, z-1/2'

_cell_length_a                   15.9459(5)
_cell_length_b                   22.9415(6)
_cell_length_c                   9.5469(3)
_cell_angle_alpha                90.00
_cell_angle_beta                 92.9990(10)
_cell_angle_gamma                90.00
_cell_volume                     3487.69(18)
_cell_formula_units_Z            4
_cell_measurement_temperature    300
_cell_measurement_reflns_used    8425
_cell_measurement_theta_min      2.31
_cell_measurement_theta_max      28.96
_exptl_crystal_description       plate
_exptl_crystal_colour            colorless
_exptl_crystal_size_max          0.47
_exptl_crystal_size_mid          0.28
_exptl_crystal_size_min          0.06
_exptl_crystal_density_meas      ?
_exptl_crystal_density_diffrn    2.070
_exptl_crystal_density_method    'not measured'
_exptl_crystal_F_000             2040
_exptl_absorpt_coefficient_mu    12.615
_exptl_absorpt_correction_type   multi-scan
_exptl_absorpt_correction_T_min  0.0673
_exptl_absorpt_correction_T_max  0.5385
_exptl_absorpt_process_details   
;
Sheldrick, G. M. (2008) SADABS. University of G\"ottingen, Germany.
;
_exptl_special_details           
; 
 ? 
;

_diffrn_ambient_temperature      300
_diffrn_radiation_wavelength     0.71073
_diffrn_radiation_type           MoK\a
_diffrn_radiation_source         'Bruker TXS fine-focus rotating anode'
_diffrn_radiation_monochromator  'Bruker Helios multilayer confocal mirror'
_diffrn_measurement_device_type  'Bruker APEXII CCD area detector'
_diffrn_measurement_method       'phi and omega scans'
_diffrn_detector_area_resol_mean 8.333
_diffrn_reflns_number            24544
_diffrn_reflns_av_R_equivalents  0.0619
_diffrn_reflns_av_sigmaI/netI    0.0591
_diffrn_reflns_limit_h_min       -18
_diffrn_reflns_limit_h_max       18
_diffrn_reflns_limit_k_min       -27
_diffrn_reflns_limit_k_max       27
_diffrn_reflns_limit_l_min       -11
_diffrn_reflns_limit_l_max       11
_diffrn_reflns_theta_min         2.19
_diffrn_reflns_theta_max         25.03
_reflns_number_total             6156
_reflns_number_gt                4693
_reflns_threshold_expression     >2sigma(I)

_computing_data_collection       'Bruker Instrument Service (Bruker AXS)'
_computing_cell_refinement       'APEX2 (Bruker AXS, 2006)'
_computing_data_reduction        'SAINT (Bruker AXS, 2004)'
_computing_structure_solution    'SHELXS-97 (Sheldrick, 1997)'
_computing_structure_refinement  'SHELXL-97 (Sheldrick, 1997)'
_computing_molecular_graphics    'XSHEL (Bruker AXS,2002)'
_computing_publication_material  'XCIF (Bruker AXS, 2001)'
_refine_special_details          
; 
 Refinement of F^2^ against ALL reflections.  The weighted R-factor wR and 
 goodness of fit S are based on F^2^, conventional R-factors R are based 
 on F, with F set to zero for negative F^2^. The threshold expression of 
 F^2^ > 2sigma(F^2^) is used only for calculating R-factors(gt) etc. and is 
 not relevant to the choice of reflections for refinement.  R-factors based 
 on F^2^ are statistically about twice as large as those based on F, and R- 
 factors based on ALL data will be even larger. 
;

_refine_ls_structure_factor_coef Fsqd
_refine_ls_matrix_type           full
_refine_ls_weighting_scheme      calc
_refine_ls_weighting_details     
'calc w=1/[\s^2^(Fo^2^)+(0.0578P)^2^+0.0000P] where P=(Fo^2^+2Fc^2^)/3'
_atom_sites_solution_primary     direct
_atom_sites_solution_secondary   difmap
_atom_sites_solution_hydrogens   geom
_refine_ls_hydrogen_treatment    constr
_refine_ls_extinction_method     none
_refine_ls_extinction_coef       ?
_refine_ls_number_reflns         6156
_refine_ls_number_parameters     352
_refine_ls_number_restraints     147
_refine_ls_R_factor_all          0.0564
_refine_ls_R_factor_gt           0.0390
_refine_ls_wR_factor_ref         0.1058
_refine_ls_wR_factor_gt          0.0972
_refine_ls_goodness_of_fit_ref   0.973
_refine_ls_restrained_S_all      0.966
_refine_ls_shift/su_max          0.001
_refine_ls_shift/su_mean         0.000

loop_
_atom_site_label
_atom_site_type_symbol
_atom_site_fract_x
_atom_site_fract_y
_atom_site_fract_z
_atom_site_U_iso_or_equiv
_atom_site_adp_type
_atom_site_occupancy
_atom_site_symmetry_multiplicity
_atom_site_calc_flag
_atom_site_refinement_flags
_atom_site_disorder_assembly
_atom_site_disorder_group
Au1 Au 0.02089(2) 0.307449(15) 0.83018(3) 0.04341(12) Uani 1 1 d U . .
Au2 Au 0.16227(2) 0.382161(14) 1.03213(3) 0.04443(12) Uani 1 1 d U . .
Au3 Au 0.028967(19) 0.453820(14) 0.80835(3) 0.04298(12) Uani 1 1 d U . .
C1A C -0.1100(5) 0.4270(4) 0.5871(8) 0.0456(19) Uani 1 1 d U . .
C2A C -0.1200(6) 0.4894(4) 0.5481(10) 0.066(3) Uani 1 1 d U . .
H15A H -0.0800 0.5124 0.6029 0.099 Uiso 1 1 calc R . .
H15B H -0.1758 0.5020 0.5659 0.099 Uiso 1 1 calc R . .
H15C H -0.1104 0.4942 0.4503 0.099 Uiso 1 1 calc R . .
C3A C -0.1206(5) 0.3308(4) 0.6069(9) 0.049(2) Uani 1 1 d U . .
C4A C -0.1410(7) 0.2681(4) 0.5979(10) 0.074(3) Uani 1 1 d U . .
H21A H -0.1049 0.2469 0.6633 0.110 Uiso 1 1 calc R . .
H21B H -0.1331 0.2544 0.5046 0.110 Uiso 1 1 calc R . .
H21C H -0.1985 0.2623 0.6201 0.110 Uiso 1 1 calc R . .
C5A C -0.1557(5) 0.3778(4) 0.5341(8) 0.0459(19) Uani 1 1 d DU . .
C6A C -0.2273(5) 0.3777(4) 0.4258(10) 0.062(3) Uani 1 1 d DU . .
H17A H -0.2289 0.3404 0.3780 0.075 Uiso 1 1 calc R . .
H17B H -0.2177 0.4076 0.3567 0.075 Uiso 1 1 calc R . .
C7A C -0.3102(5) 0.3882(4) 0.4872(10) 0.068(3) Uani 1 1 d DU . .
H18A H -0.3080 0.4255 0.5353 0.082 Uiso 1 1 calc R . .
H18B H -0.3192 0.3583 0.5566 0.082 Uiso 1 1 calc R . .
C8A C -0.3847(6) 0.3885(5) 0.3818(10) 0.072(3) Uani 1 1 d DU . .
H19A H -0.3900 0.3500 0.3403 0.087 Uiso 1 1 calc R . .
H19B H -0.3731 0.4156 0.3073 0.087 Uiso 1 1 calc R . .
C9A C -0.4683(6) 0.4048(6) 0.4395(12) 0.097(4) Uani 1 1 d DU . .
H24A H -0.4645 0.4441 0.4766 0.117 Uiso 1 1 calc R . .
H24B H -0.4793 0.3789 0.5167 0.117 Uiso 1 1 calc R . .
C10A C -0.5407(8) 0.4017(7) 0.3335(14) 0.145(7) Uani 1 1 d DU . .
H25A H -0.5917 0.4113 0.3776 0.217 Uiso 1 1 calc R . .
H25B H -0.5448 0.3630 0.2956 0.217 Uiso 1 1 calc R . .
H25C H -0.5320 0.4289 0.2592 0.217 Uiso 1 1 calc R . .
C1B C 0.1130(5) 0.2084(4) 0.9865(8) 0.0435(18) Uani 1 1 d U . .
C2B C 0.0628(6) 0.1630(4) 0.9064(9) 0.058(2) Uani 1 1 d U . .
H14A H 0.0230 0.1817 0.8422 0.087 Uiso 1 1 calc R . .
H14B H 0.0335 0.1392 0.9706 0.087 Uiso 1 1 calc R . .
H14C H 0.0997 0.1390 0.8550 0.087 Uiso 1 1 calc R . .
C3B C 0.2046(5) 0.2568(4) 1.1232(8) 0.0424(18) Uani 1 1 d U . .
C4B C 0.2700(6) 0.2779(4) 1.2255(10) 0.067(3) Uani 1 1 d U . .
H13A H 0.2726 0.3197 1.2217 0.100 Uiso 1 1 calc R . .
H13B H 0.3233 0.2619 1.2033 0.100 Uiso 1 1 calc R . .
H13C H 0.2567 0.2659 1.3180 0.100 Uiso 1 1 calc R . .
C5B C 0.1778(6) 0.2015(4) 1.0904(9) 0.052(2) Uani 1 1 d DU . .
C6B C 0.2091(6) 0.1453(4) 1.1554(9) 0.057(2) Uani 1 1 d DU . .
H9A H 0.2264 0.1525 1.2528 0.068 Uiso 1 1 calc R . .
H9B H 0.1631 0.1176 1.1539 0.068 Uiso 1 1 calc R . .
C7B C 0.2805(7) 0.1186(4) 1.0847(10) 0.074(3) Uani 1 1 d DU . .
H20A H 0.3232 0.1481 1.0733 0.089 Uiso 1 1 calc R . .
H20B H 0.2609 0.1058 0.9918 0.089 Uiso 1 1 calc R . .
C8B C 0.3208(7) 0.0666(4) 1.1635(11) 0.090(4) Uani 1 1 d DU . .
H29A H 0.2770 0.0400 1.1894 0.108 Uiso 1 1 calc R . .
H29B H 0.3567 0.0459 1.1013 0.108 Uiso 1 1 calc R . .
C9B C 0.3721(9) 0.0843(6) 1.2940(12) 0.117(5) Uani 1 1 d DU . .
H30A H 0.3344 0.0993 1.3619 0.141 Uiso 1 1 calc R . .
H30B H 0.4094 0.1158 1.2702 0.141 Uiso 1 1 calc R . .
C10B C 0.4233(9) 0.0364(6) 1.3609(15) 0.151(7) Uani 1 1 d DU . .
H31A H 0.4539 0.0510 1.4427 0.226 Uiso 1 1 calc R . .
H31B H 0.4621 0.0219 1.2955 0.226 Uiso 1 1 calc R . .
H31C H 0.3869 0.0054 1.3874 0.226 Uiso 1 1 calc R . .
C1C C 0.2186(5) 0.5090(4) 1.0845(8) 0.0465(19) Uani 1 1 d U . .
C2C C 0.2870(6) 0.4883(4) 1.1861(10) 0.068(3) Uani 1 1 d U . .
H16A H 0.2847 0.4466 1.1934 0.102 Uiso 1 1 calc R . .
H16B H 0.2796 0.5053 1.2765 0.102 Uiso 1 1 calc R . .
H16C H 0.3405 0.4997 1.1535 0.102 Uiso 1 1 calc R . .
C3C C 0.1275(5) 0.5552(3) 0.9419(8) 0.0435(18) Uani 1 1 d U . .
C4C C 0.0758(5) 0.5994(4) 0.8624(9) 0.053(2) Uani 1 1 d U . .
H10A H 0.0332 0.5800 0.8049 0.080 Uiso 1 1 calc R . .
H10B H 0.1111 0.6217 0.8041 0.080 Uiso 1 1 calc R . .
H10C H 0.0498 0.6249 0.9271 0.080 Uiso 1 1 calc R . .
C5C C 0.1956(5) 0.5635(4) 1.0381(9) 0.0467(18) Uani 1 1 d DU . .
C6C C 0.2349(6) 0.6198(4) 1.0885(10) 0.060(2) Uani 1 1 d DU . .
H12A H 0.1941 0.6509 1.0747 0.072 Uiso 1 1 calc R . .
H12B H 0.2487 0.6167 1.1884 0.072 Uiso 1 1 calc R . .
C7C C 0.3114(7) 0.6357(5) 1.0172(12) 0.083(3) Uani 1 1 d DU . .
H22A H 0.2953 0.6445 0.9201 0.100 Uiso 1 1 calc R . .
H22B H 0.3477 0.6018 1.0174 0.100 Uiso 1 1 calc R . .
C8C C 0.3624(8) 0.6868(5) 1.0769(14) 0.115(5) Uani 1 1 d DU . .
H26A H 0.3777 0.6791 1.1749 0.138 Uiso 1 1 calc R . .
H26B H 0.3278 0.7215 1.0725 0.138 Uiso 1 1 calc R . .
C9C C 0.4424(10) 0.6981(8) 0.999(2) 0.208(10) Uani 1 1 d DU . .
H27A H 0.4698 0.6609 0.9853 0.249 Uiso 1 1 calc R . .
H27B H 0.4259 0.7133 0.9068 0.249 Uiso 1 1 calc R . .
C10C C 0.5029(11) 0.7371(10) 1.063(2) 0.265(14) Uani 1 1 d DU . .
H28A H 0.5492 0.7412 1.0035 0.397 Uiso 1 1 calc R . .
H28B H 0.5227 0.7217 1.1522 0.397 Uiso 1 1 calc R . .
H28C H 0.4774 0.7744 1.0762 0.397 Uiso 1 1 calc R . .
N1A N -0.0526(4) 0.4086(3) 0.6854(6) 0.0417(14) Uani 1 1 d U . .
N2A N -0.0596(4) 0.3505(3) 0.6984(7) 0.0434(15) Uani 1 1 d U . .
N1B N 0.1020(4) 0.2643(3) 0.9597(7) 0.0418(14) Uani 1 1 d U . .
N2B N 0.1579(4) 0.2957(3) 1.0459(7) 0.0447(16) Uani 1 1 d U . .
N1C N 0.1681(4) 0.4686(3) 1.0171(7) 0.0497(17) Uani 1 1 d U . .
N2C N 0.1120(4) 0.4979(3) 0.9299(7) 0.0454(15) Uani 1 1 d U . .

loop_
_atom_site_aniso_label
_atom_site_aniso_U_11
_atom_site_aniso_U_22
_atom_site_aniso_U_33
_atom_site_aniso_U_23
_atom_site_aniso_U_13
_atom_site_aniso_U_12
Au1 0.0372(2) 0.0449(2) 0.0473(2) 0.00382(14) -0.00586(15) 0.00213(14)
Au2 0.0443(2) 0.0409(2) 0.0473(2) -0.00011(14) -0.00486(15) 0.00212(14)
Au3 0.0364(2) 0.0445(2) 0.0474(2) 0.00112(14) -0.00453(15) 0.00030(13)
C1A 0.043(5) 0.051(4) 0.042(4) 0.009(4) -0.003(3) 0.002(4)
C2A 0.059(6) 0.065(5) 0.072(6) 0.020(5) -0.003(5) 0.010(5)
C3A 0.039(5) 0.057(4) 0.050(5) -0.010(4) -0.007(4) 0.001(4)
C4A 0.082(8) 0.062(5) 0.073(6) -0.012(5) -0.025(6) -0.009(5)
C5A 0.033(4) 0.067(5) 0.037(4) -0.002(4) -0.013(3) 0.000(4)
C6A 0.050(5) 0.077(7) 0.058(6) 0.000(5) -0.016(4) -0.002(4)
C7A 0.048(5) 0.091(8) 0.064(6) -0.010(5) -0.014(4) -0.003(5)
C8A 0.051(5) 0.104(9) 0.059(6) 0.005(5) -0.015(4) 0.002(5)
C9A 0.052(6) 0.142(11) 0.098(8) -0.001(9) -0.001(5) 0.014(7)
C10A 0.067(8) 0.242(19) 0.121(12) 0.038(12) -0.029(8) 0.020(11)
C1B 0.037(5) 0.048(4) 0.046(4) 0.000(4) 0.001(3) -0.001(3)
C2B 0.057(6) 0.053(5) 0.064(6) 0.000(4) -0.007(4) -0.007(4)
C3B 0.024(4) 0.052(4) 0.051(4) 0.011(4) -0.002(3) 0.000(3)
C4B 0.060(6) 0.075(7) 0.063(6) -0.005(5) -0.013(4) 0.002(5)
C5B 0.055(5) 0.049(4) 0.050(5) 0.009(4) 0.000(4) 0.008(4)
C6B 0.057(6) 0.050(5) 0.064(6) 0.015(4) 0.003(4) 0.005(4)
C7B 0.089(8) 0.066(7) 0.068(6) 0.012(5) 0.011(5) 0.021(5)
C8B 0.093(9) 0.075(8) 0.099(8) 0.006(6) -0.015(6) 0.035(6)
C9B 0.123(12) 0.130(12) 0.096(9) 0.007(8) -0.026(7) 0.038(9)
C10B 0.161(16) 0.162(16) 0.124(12) 0.026(11) -0.052(11) 0.052(12)
C1C 0.037(5) 0.055(4) 0.047(5) -0.004(4) -0.008(3) 0.000(4)
C2C 0.069(7) 0.065(6) 0.068(6) -0.009(5) -0.021(5) 0.011(5)
C3C 0.043(5) 0.039(4) 0.048(5) 0.001(3) 0.001(3) 0.011(3)
C4C 0.041(5) 0.052(5) 0.066(6) 0.003(4) -0.001(4) 0.012(4)
C5C 0.040(5) 0.047(4) 0.054(5) -0.005(4) 0.003(3) 0.002(3)
C6C 0.066(6) 0.051(5) 0.063(6) -0.015(4) -0.006(5) -0.003(4)
C7C 0.077(8) 0.067(7) 0.106(9) -0.012(6) 0.008(6) -0.019(5)
C8C 0.111(10) 0.091(9) 0.138(12) 0.001(8) -0.034(9) -0.044(8)
C9C 0.141(16) 0.19(2) 0.29(3) -0.029(18) 0.021(15) -0.105(14)
C10C 0.115(15) 0.26(3) 0.42(4) -0.06(3) -0.02(2) -0.079(16)
N1A 0.029(3) 0.051(4) 0.045(4) -0.001(3) -0.004(3) 0.009(3)
N2A 0.024(3) 0.046(4) 0.059(4) -0.006(3) -0.002(3) 0.008(3)
N1B 0.030(3) 0.046(3) 0.049(4) 0.003(3) 0.001(3) 0.003(3)
N2B 0.050(4) 0.039(3) 0.044(4) 0.002(3) -0.006(3) 0.003(3)
N1C 0.057(5) 0.038(3) 0.052(4) 0.003(3) -0.013(3) -0.002(3)
N2C 0.035(4) 0.050(3) 0.051(4) 0.004(3) -0.002(3) 0.007(3)

_geom_special_details            
; 
 All esds (except the esd in the dihedral angle between two l.s. planes) 
 are estimated using the full covariance matrix.  The cell esds are taken 
 into account individually in the estimation of esds in distances, angles 
 and torsion angles; correlations between esds in cell parameters are only 
 used when they are defined by crystal symmetry.  An approximate (isotropic) 
 treatment of cell esds is used for estimating esds involving l.s. planes. 
;

loop_
_geom_bond_atom_site_label_1
_geom_bond_atom_site_label_2
_geom_bond_distance
_geom_bond_site_symmetry_2
_geom_bond_publ_flag
Au1 N1B 2.003(6) . ?
Au1 N2A 2.008(6) . ?
Au1 Au2 3.3589(5) . ?
Au1 Au3 3.3673(5) . ?
Au2 N2B 1.990(7) . ?
Au2 N1C 1.990(7) . ?
Au2 Au3 3.3630(4) . ?
Au3 N2C 1.991(7) . ?
Au3 N1A 1.997(7) . ?
C1A N1A 1.345(9) . ?
C1A C5A 1.421(11) . ?
C1A C2A 1.487(11) . ?
C2A H15A 0.9600 . ?
C2A H15B 0.9600 . ?
C2A H15C 0.9600 . ?
C3A N2A 1.350(10) . ?
C3A C5A 1.385(12) . ?
C3A C4A 1.478(12) . ?
C4A H21A 0.9600 . ?
C4A H21B 0.9600 . ?
C4A H21C 0.9600 . ?
C5A C6A 1.500(10) . ?
C6A C7A 1.493(11) . ?
C6A H17A 0.9700 . ?
C6A H17B 0.9700 . ?
C7A C8A 1.516(10) . ?
C7A H18A 0.9700 . ?
C7A H18B 0.9700 . ?
C8A C9A 1.515(12) . ?
C8A H19A 0.9700 . ?
C8A H19B 0.9700 . ?
C9A C10A 1.496(13) . ?
C9A H24A 0.9700 . ?
C9A H24B 0.9700 . ?
C10A H25A 0.9600 . ?
C10A H25B 0.9600 . ?
C10A H25C 0.9600 . ?
C1B N1B 1.318(10) . ?
C1B C5B 1.403(11) . ?
C1B C2B 1.499(11) . ?
C2B H14A 0.9600 . ?
C2B H14B 0.9600 . ?
C2B H14C 0.9600 . ?
C3B N2B 1.355(10) . ?
C3B C5B 1.370(12) . ?
C3B C4B 1.472(11) . ?
C4B H13A 0.9600 . ?
C4B H13B 0.9600 . ?
C4B H13C 0.9600 . ?
C5B C6B 1.506(10) . ?
C6B C7B 1.486(11) . ?
C6B H9A 0.9700 . ?
C6B H9B 0.9700 . ?
C7B C8B 1.534(11) . ?
C7B H20A 0.9700 . ?
C7B H20B 0.9700 . ?
C8B C9B 1.510(13) . ?
C8B H29A 0.9700 . ?
C8B H29B 0.9700 . ?
C9B C10B 1.494(13) . ?
C9B H30A 0.9700 . ?
C9B H30B 0.9700 . ?
C10B H31A 0.9600 . ?
C10B H31B 0.9600 . ?
C10B H31C 0.9600 . ?
C1C N1C 1.367(10) . ?
C1C C5C 1.371(11) . ?
C1C C2C 1.499(11) . ?
C2C H16A 0.9600 . ?
C2C H16B 0.9600 . ?
C2C H16C 0.9600 . ?
C3C N2C 1.341(10) . ?
C3C C5C 1.398(11) . ?
C3C C4C 1.489(11) . ?
C4C H10A 0.9600 . ?
C4C H10B 0.9600 . ?
C4C H10C 0.9600 . ?
C5C C6C 1.503(10) . ?
C6C C7C 1.473(11) . ?
C6C H12A 0.9700 . ?
C6C H12B 0.9700 . ?
C7C C8C 1.520(11) . ?
C7C H22A 0.9700 . ?
C7C H22B 0.9700 . ?
C8C C9C 1.532(15) . ?
C8C H26A 0.9700 . ?
C8C H26B 0.9700 . ?
C9C C10C 1.428(15) . ?
C9C H27A 0.9700 . ?
C9C H27B 0.9700 . ?
C10C H28A 0.9600 . ?
C10C H28B 0.9600 . ?
C10C H28C 0.9600 . ?
N1A N2A 1.344(10) . ?
N1B N2B 1.383(9) . ?
N1C N2C 1.366(9) . ?

loop_
_geom_angle_atom_site_label_1
_geom_angle_atom_site_label_2
_geom_angle_atom_site_label_3
_geom_angle
_geom_angle_site_symmetry_1
_geom_angle_site_symmetry_3
_geom_angle_publ_flag
N1B Au1 N2A 179.3(3) . . ?
N1B Au1 Au2 60.37(19) . . ?
N2A Au1 Au2 119.75(19) . . ?
N1B Au1 Au3 120.35(19) . . ?
N2A Au1 Au3 59.76(19) . . ?
Au2 Au1 Au3 59.998(9) . . ?
N2B Au2 N1C 179.3(3) . . ?
N2B Au2 Au1 60.28(19) . . ?
N1C Au2 Au1 119.95(19) . . ?
N2B Au2 Au3 120.41(19) . . ?
N1C Au2 Au3 59.83(19) . . ?
Au1 Au2 Au3 60.124(10) . . ?
N2C Au3 N1A 178.9(3) . . ?
N2C Au3 Au2 59.92(19) . . ?
N1A Au3 Au2 119.33(19) . . ?
N2C Au3 Au1 119.79(19) . . ?
N1A Au3 Au1 59.48(19) . . ?
Au2 Au3 Au1 59.878(9) . . ?
N1A C1A C5A 108.5(7) . . ?
N1A C1A C2A 122.5(8) . . ?
C5A C1A C2A 129.0(8) . . ?
C1A C2A H15A 109.5 . . ?
C1A C2A H15B 109.5 . . ?
H15A C2A H15B 109.5 . . ?
C1A C2A H15C 109.5 . . ?
H15A C2A H15C 109.5 . . ?
H15B C2A H15C 109.5 . . ?
N2A C3A C5A 108.9(7) . . ?
N2A C3A C4A 120.8(8) . . ?
C5A C3A C4A 130.3(8) . . ?
C3A C4A H21A 109.5 . . ?
C3A C4A H21B 109.5 . . ?
H21A C4A H21B 109.5 . . ?
C3A C4A H21C 109.5 . . ?
H21A C4A H21C 109.5 . . ?
H21B C4A H21C 109.5 . . ?
C3A C5A C1A 104.6(7) . . ?
C3A C5A C6A 128.2(8) . . ?
C1A C5A C6A 127.2(8) . . ?
C5A C6A C7A 112.7(8) . . ?
C5A C6A H17A 109.0 . . ?
C7A C6A H17A 109.0 . . ?
C5A C6A H17B 109.0 . . ?
C7A C6A H17B 109.0 . . ?
H17A C6A H17B 107.8 . . ?
C6A C7A C8A 114.8(8) . . ?
C6A C7A H18A 108.6 . . ?
C8A C7A H18A 108.6 . . ?
C6A C7A H18B 108.6 . . ?
C8A C7A H18B 108.6 . . ?
H18A C7A H18B 107.5 . . ?
C7A C8A C9A 115.7(8) . . ?
C7A C8A H19A 108.4 . . ?
C9A C8A H19A 108.4 . . ?
C7A C8A H19B 108.4 . . ?
C9A C8A H19B 108.4 . . ?
H19A C8A H19B 107.4 . . ?
C8A C9A C10A 113.9(10) . . ?
C8A C9A H24A 108.8 . . ?
C10A C9A H24A 108.8 . . ?
C8A C9A H24B 108.8 . . ?
C10A C9A H24B 108.8 . . ?
H24A C9A H24B 107.7 . . ?
C9A C10A H25A 109.5 . . ?
C9A C10A H25B 109.5 . . ?
H25A C10A H25B 109.5 . . ?
C9A C10A H25C 109.5 . . ?
H25A C10A H25C 109.5 . . ?
H25B C10A H25C 109.5 . . ?
N1B C1B C5B 109.4(7) . . ?
N1B C1B C2B 121.0(7) . . ?
C5B C1B C2B 129.6(8) . . ?
C1B C2B H14A 109.5 . . ?
C1B C2B H14B 109.5 . . ?
H14A C2B H14B 109.5 . . ?
C1B C2B H14C 109.5 . . ?
H14A C2B H14C 109.5 . . ?
H14B C2B H14C 109.5 . . ?
N2B C3B C5B 109.1(7) . . ?
N2B C3B C4B 119.7(8) . . ?
C5B C3B C4B 131.1(8) . . ?
C3B C4B H13A 109.5 . . ?
C3B C4B H13B 109.5 . . ?
H13A C4B H13B 109.5 . . ?
C3B C4B H13C 109.5 . . ?
H13A C4B H13C 109.5 . . ?
H13B C4B H13C 109.5 . . ?
C3B C5B C1B 105.5(7) . . ?
C3B C5B C6B 127.3(8) . . ?
C1B C5B C6B 127.1(8) . . ?
C7B C6B C5B 114.4(7) . . ?
C7B C6B H9A 108.7 . . ?
C5B C6B H9A 108.7 . . ?
C7B C6B H9B 108.7 . . ?
C5B C6B H9B 108.7 . . ?
H9A C6B H9B 107.6 . . ?
C6B C7B C8B 114.2(8) . . ?
C6B C7B H20A 108.7 . . ?
C8B C7B H20A 108.7 . . ?
C6B C7B H20B 108.7 . . ?
C8B C7B H20B 108.7 . . ?
H20A C7B H20B 107.6 . . ?
C9B C8B C7B 112.9(9) . . ?
C9B C8B H29A 109.0 . . ?
C7B C8B H29A 109.0 . . ?
C9B C8B H29B 109.0 . . ?
C7B C8B H29B 109.0 . . ?
H29A C8B H29B 107.8 . . ?
C8B C9B C10B 114.5(11) . . ?
C8B C9B H30A 108.6 . . ?
C10B C9B H30A 108.6 . . ?
C8B C9B H30B 108.6 . . ?
C10B C9B H30B 108.6 . . ?
H30A C9B H30B 107.6 . . ?
C9B C10B H31A 109.5 . . ?
C9B C10B H31B 109.5 . . ?
H31A C10B H31B 109.5 . . ?
C9B C10B H31C 109.5 . . ?
H31A C10B H31C 109.5 . . ?
H31B C10B H31C 109.5 . . ?
N1C C1C C5C 109.0(7) . . ?
N1C C1C C2C 118.7(8) . . ?
C5C C1C C2C 132.2(8) . . ?
C1C C2C H16A 109.5 . . ?
C1C C2C H16B 109.5 . . ?
H16A C2C H16B 109.5 . . ?
C1C C2C H16C 109.5 . . ?
H16A C2C H16C 109.5 . . ?
H16B C2C H16C 109.5 . . ?
N2C C3C C5C 108.9(7) . . ?
N2C C3C C4C 122.0(8) . . ?
C5C C3C C4C 129.2(8) . . ?
C3C C4C H10A 109.5 . . ?
C3C C4C H10B 109.5 . . ?
H10A C4C H10B 109.5 . . ?
C3C C4C H10C 109.5 . . ?
H10A C4C H10C 109.5 . . ?
H10B C4C H10C 109.5 . . ?
C1C C5C C3C 105.8(7) . . ?
C1C C5C C6C 125.5(8) . . ?
C3C C5C C6C 128.7(8) . . ?
C7C C6C C5C 114.0(7) . . ?
C7C C6C H12A 108.8 . . ?
C5C C6C H12A 108.8 . . ?
C7C C6C H12B 108.8 . . ?
C5C C6C H12B 108.8 . . ?
H12A C6C H12B 107.7 . . ?
C6C C7C C8C 117.2(9) . . ?
C6C C7C H22A 108.0 . . ?
C8C C7C H22A 108.0 . . ?
C6C C7C H22B 108.0 . . ?
C8C C7C H22B 108.0 . . ?
H22A C7C H22B 107.2 . . ?
C7C C8C C9C 113.0(11) . . ?
C7C C8C H26A 109.0 . . ?
C9C C8C H26A 109.0 . . ?
C7C C8C H26B 109.0 . . ?
C9C C8C H26B 109.0 . . ?
H26A C8C H26B 107.8 . . ?
C10C C9C C8C 117.3(16) . . ?
C10C C9C H27A 108.0 . . ?
C8C C9C H27A 108.0 . . ?
C10C C9C H27B 108.0 . . ?
C8C C9C H27B 108.0 . . ?
H27A C9C H27B 107.2 . . ?
C9C C10C H28A 109.5 . . ?
C9C C10C H28B 109.5 . . ?
H28A C10C H28B 109.5 . . ?
C9C C10C H28C 109.5 . . ?
H28A C10C H28C 109.5 . . ?
H28B C10C H28C 109.5 . . ?
C1A N1A N2A 108.6(6) . . ?
C1A N1A Au3 130.3(6) . . ?
N2A N1A Au3 121.1(4) . . ?
N1A N2A C3A 109.3(6) . . ?
N1A N2A Au1 119.5(4) . . ?
C3A N2A Au1 131.0(6) . . ?
C1B N1B N2B 108.4(6) . . ?
C1B N1B Au1 132.5(6) . . ?
N2B N1B Au1 119.0(5) . . ?
C3B N2B N1B 107.5(6) . . ?
C3B N2B Au2 132.2(6) . . ?
N1B N2B Au2 120.2(5) . . ?
N2C N1C C1C 107.7(7) . . ?
N2C N1C Au2 120.2(5) . . ?
C1C N1C Au2 132.1(6) . . ?
C3C N2C N1C 108.6(6) . . ?
C3C N2C Au3 131.4(5) . . ?
N1C N2C Au3 119.9(5) . . ?

_diffrn_measured_fraction_theta_max 0.998
_diffrn_reflns_theta_full        25.03
_diffrn_measured_fraction_theta_full 0.998
_refine_diff_density_max         1.337
_refine_diff_density_min         -1.826
_refine_diff_density_rms         0.208
