# Supplementary material for: Observation of crystallisation dynamics by crystal-structure-sensitive room-temperature phosphorescence from Au(I) complexes
Source: Commun Chem. 2020 Oct 14;3:139. doi: 10.1038/s42004-020-00382-1 (PMC9814381; doi:10.1038/s42004-020-00382-1)
Supplement: Supplementary file 5 — Supplementary Data 3 [file 42004_2020_382_MOESM5_ESM.cif]

####################################################################### 
# 
# This file contains crystal structure data downloaded from the 
# Cambridge Structural Database (CSD) hosted by the Cambridge 
# Crystallographic Data Centre (CCDC).
# 
# Full information about CCDC data access policies and citation 
# guidelines are available at http://www.ccdc.cam.ac.uk/access/V1 
# 
# Audit and citation data items may have been added by the CCDC. 
# Please retain this information to preserve the provenance of 
# this file and to allow appropriate attribution of the data. 
# 
#######################################################################

data_global

_publ_section_related_literature ?

_publ_contact_author_name        'Osamu Tsutsumi'

_publ_contact_letter             
;
Please consider this CIF for publication. I certify that this contibution is the
original work of those listed as authors; that it has not been published
before (in any language or medium) and is not being considered for publication
elsewhere; that all authors concur with and are aware of the submission; that
all workers involved in the study are listed as authors or given proper credit
in the acknowledgements; that I have obtained permission for and acknowledged
the source of any excerpts from other copyright works; and that to the best of
my knowledge the paper contains no statements which are libellous, unlawful or
in any way actionable. All coauthors have made significant scientific
contributions to the work reported, including the ideas and their execution,
and share responsibility and accountability for the results.
;


_publ_requested_category         ?

_publ_requested_journal          ?

_publ_contact_author_fax         ?

_publ_contact_author_phone       ?

_publ_contact_author_email       tsutsumi@sk.ritsumei.ac.jp

_publ_contact_author_address     
;
Department of Applied Chemistry, Ritsumeikan University, 1-1-1 Nojihigashi,
Kusatsu 525-8577,
Japan


;


# Loop of author details

loop_
_publ_author_name
_publ_author_address
_publ_author_footnote
_publ_author_email
'Tamaru, Masakazu'
;
Department of Applied Chemistry, Ritsumeikan University, 1-1-1 Nojihigashi,
Kusatsu 525-8577,
Japan
;
. .
'Nakasato, Hitoya'
;
Department of Applied Chemistry, Ritsumeikan University, 1-1-1 Nojihigashi,
Kusatsu 525-8577,
Japan
;
. .
'Shimai, Shingo'
;
Department of Applied Chemistry, Ritsumeikan University, 1-1-1 Nojihigashi,
Kusatsu 525-8577,
Japan
;
. .
'Kuroda, Yuki'
;
Department of Applied Chemistry, Ritsumeikan University, 1-1-1 Nojihigashi,
Kusatsu 525-8577,
Japan
;
. .
'Fujisawa, Kaori'
;
Department of Applied Chemistry, Ritsumeikan University, 1-1-1 Nojihigashi,
Kusatsu 525-8577,
Japan
;
. .
'Hisano, Kyohei'
;
Department of Applied Chemistry, Ritsumeikan University, 1-1-1 Nojihigashi,
Kusatsu 525-8577,
Japan
;
. .
'Tsutsumi, Osamu'
;
Department of Applied Chemistry, Ritsumeikan University, 1-1-1 Nojihigashi,
Kusatsu 525-8577,
Japan
;
.
;
tsutsumi@sk.ritsumei.ac.jp
;


_publ_section_abstract           
;
(type here to add)
;


_publ_section_title              
;
Very Efficient Aggregation-Induced Room-Temperature Phosphorescence with
Extremely Large Stokes Shift Emitted from Trinuclear Gold(I) Complexes
;
#Added by publCIF


# publcif _publ_body_element loop start
loop_
_publ_body_element
_publ_body_title
_publ_body_contents

section ? ?
# publcif _publ_body_element loop end
_publcif_datablock.id            {0ba2ebad-611d-409e-9371-37eea4118234}
loop_
_publcif_info_datablock.id
_publcif_info_datablock.publ_exptl
_publcif_info_datablock.publ_geom
_publcif_info_datablock.structure
{0ba2ebad-611d-409e-9371-37eea4118234} . . .

#------------------ AUDIT DETAILS -------------------------------------------#

_audit_creation_date             2012-08-10
_audit_creation_method           'WinGX routine CIF_UPDATE'
_audit_conform_dict_name         cif_core.dic
_audit_conform_dict_version      2.4
_audit_conform_dict_location     ftp://ftp.iucr.org/pub/cif_core.dic
_audit_update_record             
;
?

2012-08-17 # Formatted by publCIF
;


# PROCESSING SUMMARY (IUCr Office Use Only)


#==============================================================================
#
# SUBMISSION DETAILS


# Name of author for correspondence


# Address of author for correspondence


# one of FI/FM/FO

#==============================================================================
#
# TITLE AND AUTHOR LIST


# The loop structure below should contain the names and addresses of all
# authors, in the required order of publication. Repeat as necessary.

#==============================================================================
#
# TEXT

# A synopsis (< 40 words) in place of the ? character is REQUIRED for
# inorganic structure papers in Acta Cryst C.
#

# Replace the ? character with a concise structurally-informative abstract
# The abstract should state the formula and systematic compound name if not
# already in the title.  It should also report any crystallographic symmetry
# (not 1) required of the structure by the space group.  Do not give crystal
# data here.
# -----------------------------------------------------------------------------


# For Acta C submissions, replace the ? character with an informative Comment
# section which provides significant added value to the numerical data freely
# available in the CIF.
#


# Replace the ? character with any acknowledgements.
#
#  List of references should be in alphabetical sequence with one blank
#  line between each reference.  See Notes for Authors for full
#  specifications as to how references should be presented.
#  Scattering-factor references are not needed here
# -----------------------------------------------------------------------------

#  Replace the '?" character with e.g.
#  "Fig. 1.  A view of (1).  Displacement ellipsoids are drawn at the 30%
#   probability level."
# -----------------------------------------------------------------------------

#  Replace the '?" character with e.g.
#   "Table 1.  Selected geometric parameters (\%A, \%) for compound (1)."
#
#   "Table 2.  Hydrogen-bond parameters (\%A, \%) for compound (1)."
#
# -----------------------------------------------------------------------------


# Replace the ? character with concise details including reagent quantities
# and reaction conditions of compound preparation. A reference may suffice,
# but do give sufficient brief details if the method is unpublished or
# deviates from a published method. Also give the crystallisation procedure
# and solvent(s).  This is a good place to give any physical details such as
# analytical and supportive spectroscopic data, and melting point if known.
# Long lists of spectroscopic data should not be given here but should be
# placed in the _exptl_special_details section of the CIF.
# -----------------------------------------------------------------------------


# Replace the ? character with concise details of any UNUSUAL aspects of the
# data collection and structure analysis.
# If H atoms were not treated as "constrained", details of how they were
# allowed for and range of refined  X-H distances MUST be given here. For
# constrained X-H distances, report the ranges of the various X-H dimensions
# and treatment of U(H).
# Routine statements about data collection and processing, structure
# solution methods or anisotropic refinement should NOT be given here
# (this information is generated automatically from other details in the
# CIF).
# Note that if RESTRAINTS are used in the refinement,  concise details
# of what these were should either be given here or in the
# _refinement_special
#
#------------------  SECTION 2. COMPOUND(S) DETAILS -------------------------#

#==============================================================================

data_DT6
_audit_block_doi                 10.5517/ccdc.csd.cc22435j
_database_code_depnum_ccdc_archive 'CCDC 1910566'
loop_
_citation_id
_citation_doi
_citation_year
1 10.3390/molecules24244606 2019
loop_
_audit_author_name
_audit_author_address
'Kaori Fujisawa'
;Ritsumeikan Univ
Japan
;
_audit_update_record             
;
2019-12-27 deposited with the CCDC.	2020-07-20 downloaded from the CCDC.
;
_chemical_name_systematic        ?
_chemical_name_common            ?
_chemical_formula_moiety         ?
_chemical_formula_sum            'C33 H57 Au3 N6'
_chemical_formula_iupac          ?
_chemical_formula_weight         1128.74

_chemical_melting_point          ?

_space_group_crystal_system      monoclinic
_space_group_name_H-M_alt        'P 1 21/n 1'
_space_group_name_Hall           '-P 2yn'
loop_
_space_group_symop_operation_xyz
'x, y, z'
'-x+1/2, y+1/2, -z+1/2'
'-x, -y, -z'
'x-1/2, -y-1/2, z-1/2'

_cell_length_a                   17.8775(6)
_cell_length_b                   8.2352(2)
_cell_length_c                   26.2483(8)
_cell_angle_alpha                90
_cell_angle_beta                 91.0320(10)
_cell_angle_gamma                90
_cell_volume                     3863.8(2)
_cell_formula_units_Z            4
_cell_measurement_reflns_used    120
_cell_measurement_theta_min      5.6317
_cell_measurement_theta_max      25.0454
_cell_measurement_temperature    296.0(2)

_exptl_crystal_description       plate
_exptl_crystal_colour            'light colourless'
_exptl_crystal_size_max          0.100
_exptl_crystal_size_mid          0.100
_exptl_crystal_size_min          0.100
_exptl_crystal_density_diffrn    1.940
_exptl_crystal_density_meas      ?
_exptl_crystal_density_method    'not measured'
_exptl_crystal_F_000             2136

_exptl_absorpt_coefficient_mu    11.391
_exptl_absorpt_correction_type   ?
_exptl_absorpt_process_details   
;
;
_exptl_absorpt_correction_T_min  0.40
_exptl_absorpt_correction_T_max  0.40

_exptl_special_details           
;
;

_diffrn_ambient_temperature      296.0(2)

_diffrn_source                   ?
_diffrn_source_type              'sealed tube'

_diffrn_radiation_type           MoK\a
_diffrn_radiation_wavelength     0.71073
_diffrn_radiation_monochromator  ?

_diffrn_measurement_device_type  'Bruker D8 goniometer'
_diffrn_measurement_method       'omega scans'

_diffrn_detector_area_resol_mean ?

_diffrn_reflns_number            26333
_diffrn_reflns_av_R_equivalents  0.0414
_diffrn_reflns_av_unetI/netI     0.0378
_diffrn_reflns_theta_min         2.28
_diffrn_reflns_theta_max         25.42
_diffrn_reflns_theta_full        25.42
_diffrn_measured_fraction_theta_max 0.90
_diffrn_measured_fraction_theta_full 0.99
_diffrn_reflns_limit_h_min       -21
_diffrn_reflns_limit_h_max       21
_diffrn_reflns_limit_k_min       -6
_diffrn_reflns_limit_k_max       9
_diffrn_reflns_limit_l_min       -31
_diffrn_reflns_limit_l_max       31

_refine_special_details          
;
;

_reflns_number_total             7019
_reflns_number_gt                4370
_reflns_threshold_expression     'I > 2\s(I)'

_refine_ls_structure_factor_coef Fsqd
_refine_ls_matrix_type           full
_refine_ls_R_factor_all          0.0868
_refine_ls_R_factor_gt           0.0413
_refine_ls_wR_factor_gt          0.1197
_refine_ls_wR_factor_ref         0.1657
_refine_ls_goodness_of_fit_ref   1.047
_refine_ls_restrained_S_all      1.047
_refine_ls_number_reflns         7019
_refine_ls_number_parameters     383
_refine_ls_number_restraints     66
_refine_ls_number_constraints    ?
_refine_ls_hydrogen_treatment    constr
_refine_ls_weighting_scheme      calc
_refine_ls_weighting_details     
'w=1/[\s^2^(Fo^2^)+(0.1000P)^2^+0.4436P] where P=(Fo^2^+2Fc^2^)/3'

_atom_sites_solution_hydrogens   geom
_atom_sites_solution_primary     ?
_atom_sites_solution_secondary   ?

_refine_ls_shift/su_max          0.05
_refine_ls_shift/su_mean         0.024
_refine_diff_density_max         1.575
_refine_diff_density_min         -0.600
_refine_ls_extinction_method     none
_refine_ls_extinction_coef       ?

loop_
_atom_type_symbol
_atom_type_description
_atom_type_scat_dispersion_real
_atom_type_scat_dispersion_imag
_atom_type_scat_source
C C 0.0033 0.0016 'International Tables Vol C Tables 4.2.6.8 and 6.1.1.4'
H H 0.0000 0.0000 'International Tables Vol C Tables 4.2.6.8 and 6.1.1.4'
N N 0.0061 0.0033 'International Tables Vol C Tables 4.2.6.8 and 6.1.1.4'
Au Au -2.0133 8.8022 'International Tables Vol C Tables 4.2.6.8 and 6.1.1.4'

_computing_data_collection       'Bruker SMART APE X II'
_computing_cell_refinement       'APEX2 v2014.9-0 (Bruker AXS)'
_computing_data_reduction        ?
_computing_structure_solution    ?
_computing_structure_refinement  'SHELXL-2014/6 (Sheldrick, 2014)'
_computing_molecular_graphics    'XSHELL v2013-6.1 (Bruker AXS)'
_computing_publication_material  'Generate Report (Bruker AXS)'

loop_
_atom_site_type_symbol
_atom_site_label
_atom_site_fract_x
_atom_site_fract_y
_atom_site_fract_z
_atom_site_U_iso_or_equiv
_atom_site_adp_type
_atom_site_calc_flag
_atom_site_refinement_flags_adp
_atom_site_refinement_flags_occupancy
_atom_site_refinement_flags_posn
_atom_site_occupancy
_atom_site_disorder_assembly
_atom_site_disorder_group
Au Au1 0.44355(3) 0.26977(6) 0.45668(2) 0.0809(2) Uani d . . . 1 . .
Au Au2 0.60350(3) 0.10528(6) 0.50025(2) 0.0857(2) Uani d . . . 1 . .
Au Au3 0.50299(3) 0.34566(6) 0.57679(2) 0.0827(2) Uani d . . . 1 . .
C C1 0.4959(8) 0.1027(14) 0.3602(5) 0.088(4) Uani d . . . 1 . .
C C2 0.5578(8) 0.0027(15) 0.3464(5) 0.090(4) Uani d . . . 1 . .
C C3 0.6033(8) -0.0105(14) 0.3903(5) 0.088(3) Uani d . . . 1 . .
C C4 0.4308(10) 0.1541(19) 0.3315(6) 0.121(5) Uani d . . . 1 . .
H H4A 0.4113 0.2519 0.3461 0.182 Uiso calc U . R 1 . .
H H4B 0.3934 0.0705 0.3324 0.182 Uiso calc U . R 1 . .
H H4C 0.4442 0.1741 0.2968 0.182 Uiso calc U . R 1 . .
C C5 0.6774(9) -0.0921(19) 0.3986(6) 0.117(5) Uani d . . . 1 . .
H H5A 0.7163 -0.0249 0.3853 0.176 Uiso calc U . R 1 . .
H H5B 0.6773 -0.195 0.3814 0.176 Uiso calc U . R 1 . .
H H5C 0.6861 -0.1088 0.4344 0.176 Uiso calc U . R 1 . .
C C6 0.6995(9) 0.1008(16) 0.5969(6) 0.102(4) Uani d . . . 1 . .
C C7 0.7015(9) 0.170(2) 0.6462(6) 0.113(5) Uani d . . . 1 . .
C C8 0.6367(9) 0.2593(18) 0.6465(6) 0.110(5) Uani d . . . 1 . .
C C9 0.7539(9) -0.013(2) 0.5722(7) 0.133(6) Uani d . . . 1 . .
H H9A 0.7652 -0.1014 0.5949 0.199 Uiso calc U . R 1 . .
H H9B 0.7991 0.0444 0.5647 0.199 Uiso calc U . R 1 . .
H H9C 0.7321 -0.0549 0.5412 0.199 Uiso calc U . R 1 . .
C C10 0.6047(11) 0.364(2) 0.6899(6) 0.145(7) Uani d . . . 1 . .
H H10A 0.5514 0.3724 0.6854 0.218 Uiso calc U . R 1 . .
H H10B 0.6267 0.4698 0.6891 0.218 Uiso calc U . R 1 . .
H H10C 0.616 0.3131 0.7221 0.218 Uiso calc U . R 1 . .
C C11 0.3523(8) 0.5249(15) 0.5752(4) 0.084(3) Uani d . . . 1 . .
C C12 0.2952(7) 0.5537(15) 0.5407(5) 0.083(3) Uani d . . . 1 . .
C C13 0.3141(7) 0.4797(15) 0.4973(5) 0.084(3) Uani d . . . 1 . .
C C14 0.3621(8) 0.5748(18) 0.6293(5) 0.104(4) Uani d . . . 1 . .
H H14A 0.3271 0.5171 0.6499 0.156 Uiso calc U . R 1 . .
H H14B 0.3534 0.6894 0.6323 0.156 Uiso calc U . R 1 . .
H H14C 0.4121 0.5502 0.6408 0.156 Uiso calc U . R 1 . .
C C15 0.2772(8) 0.4736(16) 0.4459(5) 0.106(4) Uani d . . . 1 . .
H H15A 0.2941 0.3792 0.428 0.16 Uiso calc U . R 1 . .
H H15B 0.2899 0.5693 0.4271 0.16 Uiso calc U . R 1 . .
H H15C 0.224 0.4682 0.4496 0.16 Uiso calc U . R 1 . .
C C16 0.5746(9) -0.0638(18) 0.2931(6) 0.118(5) Uani d . . D 1 . .
H H16A 0.5279 -0.0764 0.2742 0.141 Uiso calc U . R 1 . .
H H16B 0.5972 -0.1704 0.2966 0.141 Uiso calc U . R 1 . .
C C17 0.6263(12) 0.0438(18) 0.2629(6) 0.157(7) Uani d . . D 1 . .
H H17A 0.6712 0.0641 0.2832 0.189 Uiso calc U . R 1 . .
H H17B 0.6411 -0.0146 0.2326 0.189 Uiso calc U . R 1 . .
C C18 0.5935(10) 0.2037(18) 0.2469(6) 0.128(5) Uani d U . D 1 . .
H H18A 0.5525 0.1827 0.2231 0.154 Uiso calc U . R 1 . .
H H18B 0.5725 0.2548 0.2767 0.154 Uiso calc U . R 1 . .
C C19 0.6453(10) 0.3224(18) 0.2227(7) 0.140(6) Uani d U . D 1 . .
H H19A 0.6646 0.2754 0.1918 0.168 Uiso calc U . R 1 . .
H H19B 0.6873 0.3428 0.2457 0.168 Uiso calc U . R 1 . .
C C20 0.6075(12) 0.480(2) 0.2101(9) 0.182(7) Uani d U . D 1 . .
H H20A 0.5645 0.4564 0.1884 0.218 Uiso calc U . R 1 . .
H H20B 0.5886 0.5249 0.2416 0.218 Uiso calc U . R 1 . .
C C21 0.6516(13) 0.610(3) 0.1848(10) 0.212(8) Uani d U . D 1 . .
H H21A 0.6905 0.6476 0.2076 0.318 Uiso calc U . R 1 . .
H H21B 0.6192 0.6994 0.176 0.318 Uiso calc U . R 1 . .
H H21C 0.6735 0.5677 0.1544 0.318 Uiso calc U . R 1 . .
C C22 0.7587(9) 0.141(2) 0.6887(6) 0.135(6) Uani d . . D 1 . .
H H22A 0.7372 0.1708 0.721 0.162 Uiso calc U . R 1 . .
H H22B 0.7711 0.0264 0.69 0.162 Uiso calc U . R 1 . .
C C23 0.8246(11) 0.232(2) 0.6812(8) 0.178(10) Uani d . . D 1 . .
H H23A 0.8601 0.1966 0.7073 0.214 Uiso calc U . R 1 . .
H H23B 0.8444 0.1962 0.6489 0.214 Uiso calc U . R 1 . .
C C24 0.8290(13) 0.404(2) 0.6806(7) 0.167(8) Uani d . . D 1 . .
H H24A 0.8141 0.4373 0.7143 0.201 Uiso calc U . R 1 . .
H H24B 0.7891 0.4381 0.6576 0.201 Uiso calc U . R 1 . .
C C25 0.8904(12) 0.504(3) 0.6689(11) 0.201(11) Uani d . . D 1 . .
H H25A 0.928 0.4859 0.6954 0.241 Uiso calc U . R 1 . .
H H25B 0.9109 0.4626 0.6376 0.241 Uiso calc U . R 1 . .
C C26 0.8846(14) 0.674(3) 0.6629(11) 0.232(10) Uani d U . D 1 . .
H H26A 0.8442 0.6935 0.6385 0.278 Uiso calc U . R 1 . .
H H26B 0.8685 0.7175 0.6952 0.278 Uiso calc U . R 1 . .
C C27 0.9458(15) 0.769(4) 0.6475(11) 0.241(10) Uani d U . D 1 . .
H H27A 0.9894 0.7014 0.645 0.362 Uiso calc U . R 1 . .
H H27B 0.955 0.8532 0.672 0.362 Uiso calc U . R 1 . .
H H27C 0.9347 0.8165 0.6148 0.362 Uiso calc U . R 1 . .
C C28 0.2264(8) 0.6533(16) 0.5511(6) 0.104(4) Uani d . . D 1 . .
H H28A 0.2413 0.7441 0.5725 0.125 Uiso calc U . R 1 . .
H H28B 0.2083 0.6978 0.519 0.125 Uiso calc U . R 1 . .
C C29 0.1650(10) 0.573(2) 0.5750(11) 0.210(11) Uani d U . D 1 . .
H H29A 0.1812 0.5451 0.6093 0.252 Uiso calc U . R 1 . .
H H29B 0.1252 0.6526 0.5781 0.252 Uiso calc U . R 1 . .
C C30 0.1331(12) 0.432(3) 0.5527(12) 0.235(12) Uani d U . D 1 . .
H H30A 0.1726 0.3511 0.554 0.282 Uiso calc U . R 1 . .
H H30B 0.1256 0.4583 0.5169 0.282 Uiso calc U . R 1 . .
C C31 0.0670(15) 0.348(4) 0.5670(14) 0.270(15) Uani d U . D 1 . .
H H31A 0.0288 0.4308 0.5692 0.324 Uiso calc U . R 1 . .
H H31B 0.0767 0.3121 0.6017 0.324 Uiso calc U . R 1 . .
C C32 0.031(2) 0.213(4) 0.5426(16) 0.331(18) Uani d U . D 1 . .
H H32A -0.0129 0.1794 0.5615 0.397 Uiso calc U . R 1 . .
H H32B 0.0149 0.241 0.5082 0.397 Uiso calc U . R 1 . .
C C33 0.085(3) 0.087(6) 0.542(2) 0.54(5) Uiso d . . D 1 . .
H H33A 0.0622 -0.0131 0.5313 0.814 Uiso calc U . R 1 . .
H H33B 0.1064 0.073 0.5758 0.814 Uiso calc U . R 1 . .
H H33C 0.1243 0.1148 0.5191 0.814 Uiso calc U . R 1 . .
N N1 0.5053(5) 0.1368(11) 0.4108(4) 0.073(2) Uani d . . . 1 . .
N N2 0.5704(6) 0.0662(13) 0.4282(4) 0.088(3) Uani d . . . 1 . .
N N3 0.6390(6) 0.1504(13) 0.5713(4) 0.087(3) Uani d . . . 1 . .
N N4 0.5991(6) 0.2514(13) 0.6023(4) 0.089(3) Uani d . . . 1 . .
N N5 0.4050(5) 0.4314(11) 0.5514(4) 0.078(2) Uani d . . . 1 . .
N N6 0.3816(5) 0.4051(11) 0.5026(3) 0.072(2) Uani d . . . 1 . .

loop_
_atom_site_aniso_label
_atom_site_aniso_U_11
_atom_site_aniso_U_22
_atom_site_aniso_U_33
_atom_site_aniso_U_12
_atom_site_aniso_U_13
_atom_site_aniso_U_23
Au1 0.0842(3) 0.0826(3) 0.0763(3) -0.0202(2) 0.0136(2) 0.0008(2)
Au2 0.0915(4) 0.0770(3) 0.0889(4) -0.0183(2) 0.0119(3) 0.0064(2)
Au3 0.0855(3) 0.0825(4) 0.0802(3) -0.0188(2) 0.0062(2) 0.0078(2)
C1 0.105(10) 0.062(7) 0.098(10) -0.024(7) 0.003(8) 0.006(6)
C2 0.097(9) 0.071(8) 0.104(10) -0.025(7) 0.025(8) -0.008(7)
C3 0.110(10) 0.058(7) 0.097(9) -0.014(6) 0.025(8) 0.007(6)
C4 0.157(15) 0.120(13) 0.087(10) -0.037(11) 0.001(10) -0.013(8)
C5 0.134(13) 0.096(10) 0.122(12) -0.027(9) 0.030(10) -0.016(9)
C6 0.114(11) 0.072(8) 0.121(12) 0.008(7) 0.000(9) -0.005(8)
C7 0.124(13) 0.113(12) 0.099(11) -0.015(9) -0.020(9) 0.023(9)
C8 0.122(12) 0.094(10) 0.112(12) -0.005(9) -0.027(10) 0.002(8)
C9 0.113(12) 0.147(16) 0.138(14) -0.006(11) -0.001(10) 0.007(11)
C10 0.173(17) 0.154(17) 0.108(12) 0.029(12) -0.021(12) -0.021(11)
C11 0.119(10) 0.079(8) 0.053(6) -0.029(7) 0.006(7) -0.006(5)
C12 0.101(9) 0.069(7) 0.079(8) -0.010(6) 0.005(7) -0.001(6)
C13 0.091(9) 0.079(8) 0.082(8) -0.010(6) -0.013(7) 0.010(6)
C14 0.110(10) 0.098(10) 0.103(10) -0.003(8) 0.022(8) -0.005(8)
C15 0.106(9) 0.074(8) 0.137(11) -0.015(7) -0.024(9) -0.007(8)
C16 0.144(13) 0.098(10) 0.112(11) -0.024(9) 0.028(10) -0.027(9)
C17 0.22(2) 0.146(17) 0.102(12) 0.002(16) 0.044(13) -0.030(11)
C18 0.164(15) 0.125(13) 0.096(10) -0.037(11) 0.015(10) -0.012(9)
C19 0.147(14) 0.130(13) 0.144(13) -0.019(11) 0.013(11) 0.019(11)
C20 0.188(16) 0.180(17) 0.178(15) -0.003(13) 0.044(13) 0.070(13)
C21 0.212(19) 0.20(2) 0.226(19) 0.016(15) 0.040(16) 0.045(15)
C22 0.122(13) 0.149(15) 0.133(14) -0.023(11) -0.035(11) 0.044(11)
C23 0.19(2) 0.19(2) 0.153(17) -0.049(18) -0.091(16) 0.049(16)
C24 0.21(2) 0.143(18) 0.150(17) -0.026(16) -0.071(16) -0.007(14)
C25 0.152(18) 0.15(2) 0.30(3) -0.019(16) -0.071(19) -0.02(2)
C26 0.21(3) 0.23(3) 0.25(3) -0.037(19) -0.06(2) 0.02(2)
C27 0.19(2) 0.24(3) 0.29(3) -0.049(18) -0.03(2) 0.02(2)
C28 0.095(10) 0.091(10) 0.129(12) -0.001(7) 0.020(8) -0.011(8)
C29 0.119(14) 0.135(17) 0.38(3) -0.001(12) 0.097(18) -0.079(19)
C30 0.129(16) 0.18(2) 0.40(3) 0.004(15) 0.11(2) -0.01(2)
C31 0.17(2) 0.25(3) 0.39(4) -0.04(2) 0.06(3) -0.11(3)
C32 0.34(4) 0.25(4) 0.40(4) 0.06(3) 0.02(3) -0.13(3)
N1 0.073(6) 0.070(6) 0.077(6) -0.021(4) 0.016(5) 0.004(4)
N2 0.094(7) 0.079(7) 0.092(7) -0.024(5) 0.022(6) -0.011(6)
N3 0.084(7) 0.086(7) 0.091(7) -0.013(5) -0.004(6) 0.011(6)
N4 0.091(7) 0.097(8) 0.081(7) -0.020(6) 0.007(6) 0.012(5)
N5 0.083(6) 0.070(6) 0.083(7) -0.012(5) 0.017(5) 0.008(5)
N6 0.080(6) 0.072(6) 0.064(6) -0.017(5) 0.008(5) 0.010(4)

_geom_special_details            
;
All esds (except the esd in the dihedral angle between two l.s. planes)
are estimated using the full covariance matrix.  The cell esds are taken
into account individually in the estimation of esds in distances, angles
and torsion angles; correlations between esds in cell parameters are only
used when they are defined by crystal symmetry.  An approximate (isotropic)
treatment of cell esds is used for estimating esds involving l.s. planes.
;

loop_
_geom_bond_atom_site_label_1
_geom_bond_atom_site_label_2
_geom_bond_site_symmetry_2
_geom_bond_distance
_geom_bond_publ_flag
Au1 N1 . 1.979(10) ?
Au1 N6 . 1.993(9) ?
Au1 Au2 . 3.3468(8) ?
Au1 Au3 . 3.3671(7) ?
Au2 N3 . 1.993(10) ?
Au2 N2 . 1.998(10) ?
Au2 Au3 . 3.3635(8) ?
Au3 N4 . 1.991(11) ?
Au3 N5 . 1.993(10) ?
C1 N1 . 1.364(16) ?
C1 C2 . 1.431(18) ?
C1 C4 . 1.44(2) ?
C2 C3 . 1.401(18) ?
C2 C16 . 1.538(18) ?
C3 N2 . 1.325(15) ?
C3 C5 . 1.498(19) ?
C4 H4A . 0.9601 ?
C4 H4B . 0.9601 ?
C4 H4C . 0.9601 ?
C5 H5A . 0.96 ?
C5 H5B . 0.96 ?
C5 H5C . 0.96 ?
C6 N3 . 1.329(17) ?
C6 C7 . 1.41(2) ?
C6 C9 . 1.51(2) ?
C7 C8 . 1.37(2) ?
C7 C22 . 1.519(18) ?
C8 N4 . 1.331(17) ?
C8 C10 . 1.54(2) ?
C9 H9A . 0.96 ?
C9 H9B . 0.96 ?
C9 H9C . 0.96 ?
C10 H10A . 0.96 ?
C10 H10B . 0.96 ?
C10 H10C . 0.96 ?
C11 N5 . 1.374(15) ?
C11 C12 . 1.373(17) ?
C11 C14 . 1.487(16) ?
C12 C13 . 1.341(16) ?
C12 C28 . 1.508(18) ?
C13 N6 . 1.360(15) ?
C13 C15 . 1.489(17) ?
C14 H14A . 0.96 ?
C14 H14B . 0.96 ?
C14 H14C . 0.96 ?
C15 H15A . 0.96 ?
C15 H15B . 0.96 ?
C15 H15C . 0.96 ?
C16 C17 . 1.515(11) ?
C16 H16A . 0.97 ?
C16 H16B . 0.97 ?
C17 C18 . 1.499(12) ?
C17 H17A . 0.97 ?
C17 H17B . 0.97 ?
C18 C19 . 1.495(11) ?
C18 H18A . 0.97 ?
C18 H18B . 0.97 ?
C19 C20 . 1.499(12) ?
C19 H19A . 0.97 ?
C19 H19B . 0.97 ?
C20 C21 . 1.494(12) ?
C20 H20A . 0.97 ?
C20 H20B . 0.97 ?
C21 H21A . 0.96 ?
C21 H21B . 0.96 ?
C21 H21C . 0.96 ?
C22 C23 . 1.416(12) ?
C22 H22A . 0.97 ?
C22 H22B . 0.97 ?
C23 C24 . 1.413(13) ?
C23 H23A . 0.97 ?
C23 H23B . 0.97 ?
C24 C25 . 1.412(13) ?
C24 H24A . 0.97 ?
C24 H24B . 0.97 ?
C25 C26 . 1.410(13) ?
C25 H25A . 0.97 ?
C25 H25B . 0.97 ?
C26 C27 . 1.410(13) ?
C26 H26A . 0.97 ?
C26 H26B . 0.97 ?
C27 H27A . 0.96 ?
C27 H27B . 0.96 ?
C27 H27C . 0.96 ?
C28 C29 . 1.433(14) ?
C28 H28A . 0.97 ?
C28 H28B . 0.97 ?
C29 C30 . 1.418(15) ?
C29 H29A . 0.97 ?
C29 H29B . 0.97 ?
C30 C31 . 1.427(15) ?
C30 H30A . 0.97 ?
C30 H30B . 0.97 ?
C31 C32 . 1.432(15) ?
C31 H31A . 0.97 ?
C31 H31B . 0.97 ?
C32 C33 . 1.429(15) ?
C32 H32A . 0.97 ?
C32 H32B . 0.97 ?
C33 H33A . 1.0748 ?
C33 H33B . 1.0737 ?
C33 H33C . 1.0743 ?
N1 N2 . 1.373(14) ?
N3 N4 . 1.373(15) ?
N5 N6 . 1.356(12) ?

loop_
_geom_angle_atom_site_label_1
_geom_angle_atom_site_label_2
_geom_angle_atom_site_label_3
_geom_angle_site_symmetry_1
_geom_angle_site_symmetry_3
_geom_angle
_geom_angle_publ_flag
N1 Au1 N6 . . 179.6(3) ?
N1 Au1 Au2 . . 60.1(3) ?
N6 Au1 Au2 . . 120.0(3) ?
N1 Au1 Au3 . . 120.2(3) ?
N6 Au1 Au3 . . 59.9(3) ?
Au2 Au1 Au3 . . 60.127(16) ?
N3 Au2 N2 . . 177.9(4) ?
N3 Au2 Au1 . . 120.0(3) ?
N2 Au2 Au1 . . 60.3(3) ?
N3 Au2 Au3 . . 59.8(3) ?
N2 Au2 Au3 . . 120.5(3) ?
Au1 Au2 Au3 . . 60.236(15) ?
N4 Au3 N5 . . 177.8(4) ?
N4 Au3 Au2 . . 60.3(3) ?
N5 Au3 Au2 . . 119.0(3) ?
N4 Au3 Au1 . . 119.9(3) ?
N5 Au3 Au1 . . 59.5(3) ?
Au2 Au3 Au1 . . 59.637(16) ?
N1 C1 C2 . . 106.4(12) ?
N1 C1 C4 . . 122.2(13) ?
C2 C1 C4 . . 131.2(14) ?
C3 C2 C1 . . 106.1(12) ?
C3 C2 C16 . . 126.9(14) ?
C1 C2 C16 . . 126.8(14) ?
N2 C3 C2 . . 108.8(12) ?
N2 C3 C5 . . 120.6(13) ?
C2 C3 C5 . . 130.7(13) ?
C1 C4 H4A . . 109.5 ?
C1 C4 H4B . . 109.5 ?
H4A C4 H4B . . 109.5 ?
C1 C4 H4C . . 109.5 ?
H4A C4 H4C . . 109.5 ?
H4B C4 H4C . . 109.5 ?
C3 C5 H5A . . 109.5 ?
C3 C5 H5B . . 109.5 ?
H5A C5 H5B . . 109.5 ?
C3 C5 H5C . . 109.5 ?
H5A C5 H5C . . 109.5 ?
H5B C5 H5C . . 109.5 ?
N3 C6 C7 . . 110.3(13) ?
N3 C6 C9 . . 119.9(14) ?
C7 C6 C9 . . 129.8(15) ?
C8 C7 C6 . . 102.4(13) ?
C8 C7 C22 . . 129.6(16) ?
C6 C7 C22 . . 127.8(17) ?
N4 C8 C7 . . 112.5(15) ?
N4 C8 C10 . . 118.7(15) ?
C7 C8 C10 . . 128.8(15) ?
C6 C9 H9A . . 109.5 ?
C6 C9 H9B . . 109.5 ?
H9A C9 H9B . . 109.5 ?
C6 C9 H9C . . 109.5 ?
H9A C9 H9C . . 109.5 ?
H9B C9 H9C . . 109.5 ?
C8 C10 H10A . . 109.4 ?
C8 C10 H10B . . 109.4 ?
H10A C10 H10B . . 109.5 ?
C8 C10 H10C . . 109.5 ?
H10A C10 H10C . . 109.5 ?
H10B C10 H10C . . 109.5 ?
N5 C11 C12 . . 107.8(10) ?
N5 C11 C14 . . 121.3(12) ?
C12 C11 C14 . . 130.9(13) ?
C13 C12 C11 . . 106.6(12) ?
C13 C12 C28 . . 128.3(13) ?
C11 C12 C28 . . 125.0(12) ?
N6 C13 C12 . . 110.7(11) ?
N6 C13 C15 . . 117.1(12) ?
C12 C13 C15 . . 132.1(13) ?
C11 C14 H14A . . 109.5 ?
C11 C14 H14B . . 109.5 ?
H14A C14 H14B . . 109.5 ?
C11 C14 H14C . . 109.5 ?
H14A C14 H14C . . 109.5 ?
H14B C14 H14C . . 109.5 ?
C13 C15 H15A . . 109.5 ?
C13 C15 H15B . . 109.5 ?
H15A C15 H15B . . 109.5 ?
C13 C15 H15C . . 109.5 ?
H15A C15 H15C . . 109.5 ?
H15B C15 H15C . . 109.5 ?
C2 C16 C17 . . 113.6(11) ?
C2 C16 H16A . . 108.8 ?
C17 C16 H16A . . 108.9 ?
C2 C16 H16B . . 108.9 ?
C17 C16 H16B . . 108.9 ?
H16A C16 H16B . . 107.7 ?
C18 C17 C16 . . 114.9(16) ?
C18 C17 H17A . . 108.6 ?
C16 C17 H17A . . 108.5 ?
C18 C17 H17B . . 108.5 ?
C16 C17 H17B . . 108.5 ?
H17A C17 H17B . . 107.5 ?
C19 C18 C17 . . 116.8(17) ?
C19 C18 H18A . . 108.1 ?
C17 C18 H18A . . 108.1 ?
C19 C18 H18B . . 108.1 ?
C17 C18 H18B . . 108.1 ?
H18A C18 H18B . . 107.3 ?
C18 C19 C20 . . 112.4(16) ?
C18 C19 H19A . . 109.1 ?
C20 C19 H19A . . 109.1 ?
C18 C19 H19B . . 109.1 ?
C20 C19 H19B . . 109.1 ?
H19A C19 H19B . . 107.9 ?
C21 C20 C19 . . 118.7(18) ?
C21 C20 H20A . . 107.7 ?
C19 C20 H20A . . 107.6 ?
C21 C20 H20B . . 107.6 ?
C19 C20 H20B . . 107.6 ?
H20A C20 H20B . . 107.0 ?
C20 C21 H21A . . 109.5 ?
C20 C21 H21B . . 109.4 ?
H21A C21 H21B . . 109.5 ?
C20 C21 H21C . . 109.5 ?
H21A C21 H21C . . 109.5 ?
H21B C21 H21C . . 109.5 ?
C23 C22 C7 . . 111.5(13) ?
C23 C22 H22A . . 109.3 ?
C7 C22 H22A . . 109.3 ?
C23 C22 H22B . . 109.4 ?
C7 C22 H22B . . 109.4 ?
H22A C22 H22B . . 108.0 ?
C24 C23 C22 . . 125.(2) ?
C24 C23 H23A . . 106.0 ?
C22 C23 H23A . . 106.0 ?
C24 C23 H23B . . 106.0 ?
C22 C23 H23B . . 106.0 ?
H23A C23 H23B . . 106.3 ?
C23 C24 C25 . . 129.(2) ?
C23 C24 H24A . . 105.0 ?
C25 C24 H24A . . 105.0 ?
C23 C24 H24B . . 105.0 ?
C25 C24 H24B . . 105.0 ?
H24A C24 H24B . . 105.8 ?
C26 C25 C24 . . 123.(2) ?
C26 C25 H25A . . 106.5 ?
C24 C25 H25A . . 106.5 ?
C26 C25 H25B . . 106.5 ?
C24 C25 H25B . . 106.5 ?
H25A C25 H25B . . 106.5 ?
C27 C26 C25 . . 122.(3) ?
C27 C26 H26A . . 106.9 ?
C25 C26 H26A . . 106.9 ?
C27 C26 H26B . . 106.9 ?
C25 C26 H26B . . 106.9 ?
H26A C26 H26B . . 106.7 ?
C26 C27 H27A . . 109.4 ?
C26 C27 H27B . . 109.5 ?
H27A C27 H27B . . 109.5 ?
C26 C27 H27C . . 109.5 ?
H27A C27 H27C . . 109.5 ?
H27B C27 H27C . . 109.5 ?
C29 C28 C12 . . 117.6(13) ?
C29 C28 H28A . . 107.9 ?
C12 C28 H28A . . 107.9 ?
C29 C28 H28B . . 107.9 ?
C12 C28 H28B . . 107.9 ?
H28A C28 H28B . . 107.2 ?
C30 C29 C28 . . 120.(2) ?
C30 C29 H29A . . 107.3 ?
C28 C29 H29A . . 107.3 ?
C30 C29 H29B . . 107.2 ?
C28 C29 H29B . . 107.3 ?
H29A C29 H29B . . 106.9 ?
C29 C30 C31 . . 128.(2) ?
C29 C30 H30A . . 105.2 ?
C31 C30 H30A . . 105.2 ?
C29 C30 H30B . . 105.3 ?
C31 C30 H30B . . 105.3 ?
H30A C30 H30B . . 105.9 ?
C30 C31 C32 . . 129.(3) ?
C30 C31 H31A . . 105.0 ?
C32 C31 H31A . . 105.0 ?
C30 C31 H31B . . 105.1 ?
C32 C31 H31B . . 105.0 ?
H31A C31 H31B . . 105.8 ?
C33 C32 C31 . . 105.(4) ?
C33 C32 H32A . . 110.6 ?
C31 C32 H32A . . 110.6 ?
C33 C32 H32B . . 110.8 ?
C31 C32 H32B . . 110.8 ?
H32A C32 H32B . . 108.8 ?
C32 C33 H33A . . 121.7 ?
C32 C33 H33B . . 121.6 ?
H33A C33 H33B . . 94.9 ?
C32 C33 H33C . . 121.7 ?
H33A C33 H33C . . 95.0 ?
H33B C33 H33C . . 95.0 ?
N2 N1 C1 . . 109.0(10) ?
N2 N1 Au1 . . 120.7(8) ?
C1 N1 Au1 . . 130.3(9) ?
C3 N2 N1 . . 109.7(11) ?
C3 N2 Au2 . . 131.3(10) ?
N1 N2 Au2 . . 118.8(8) ?
C6 N3 N4 . . 108.2(11) ?
C6 N3 Au2 . . 131.3(10) ?
N4 N3 Au2 . . 120.5(8) ?
C8 N4 N3 . . 106.7(12) ?
C8 N4 Au3 . . 133.9(11) ?
N3 N4 Au3 . . 119.4(8) ?
N6 N5 C11 . . 108.4(9) ?
N6 N5 Au3 . . 120.8(7) ?
C11 N5 Au3 . . 130.7(8) ?
C13 N6 N5 . . 106.4(9) ?
C13 N6 Au1 . . 133.8(8) ?
N5 N6 Au1 . . 119.7(7) ?

_shelx_res_file                  
;
TITL p21n_a_a_a_a.res in P2(1)/n
CELL  0.71073  17.8775   8.2352  26.2483   90.000   91.032   90.000
ZERR    4.000   0.0006   0.0002   0.0008    0.000    0.001    0.000
LATT 1
SYMM 1/2-X, 1/2+Y, 1/2-Z
SFAC C  H  N  Au
UNIT 132  228  24  12
REM Old TITL p21n_a_a_a.res in P2(1)/n
REM SHELXT solution in P2(1)/n
REM R1 0.183,  Rweak 0.012,  Alpha 0.018,  Orientation as input
REM Formula found by SHELXT:  C19 N5 Au3
L.S. 10
ACTA
BOND $H
FMAP 2
PLAN 20
sadi 0.01 C28 C29 C29 C30 C30 C31 C31 C32 C32 C33
sadi 0.01 C22 C23 C23 C24 C24 C25 C25 C26 C26 C27
sadi 0.01 C16 C17 C17 C18 C18 C19 C19 C20 C20 C21
SIZE 0.100 0.100 0.100
FREE C33  C31
SIMU 0.04 C31 C32
SIMU 0.04 C18 C19 C20
simu 0.01 C20 C21
simu 0.01 C26 C27
simu 0.04 C29 C30

TEMP 296
WGHT    0.100000    0.443640
FVAR       0.14438
AU1   4    0.443552    0.269765    0.456682    11.00000    0.08425    0.08264 =
         0.07631    0.00078    0.01355   -0.02017
AU2   4    0.603497    0.105281    0.500254    11.00000    0.09150    0.07704 =
         0.08892    0.00639    0.01195   -0.01832
AU3   4    0.502986    0.345655    0.576788    11.00000    0.08552    0.08247 =
         0.08021    0.00779    0.00616   -0.01878
C1    1    0.495913    0.102665    0.360233    11.00000    0.10461    0.06212 =
         0.09799    0.00627    0.00336   -0.02388
C2    1    0.557846    0.002728    0.346444    11.00000    0.09741    0.07054 =
         0.10404   -0.00819    0.02532   -0.02547
C3    1    0.603270   -0.010539    0.390309    11.00000    0.10983    0.05839 =
         0.09679    0.00667    0.02523   -0.01360
C4    1    0.430761    0.154065    0.331498    11.00000    0.15745    0.12000 =
         0.08680   -0.01259    0.00073   -0.03682
AFIX 137
H4A   2    0.411279    0.251854    0.346102    11.00000   -1.50000
H4B   2    0.393362    0.070516    0.332417    11.00000   -1.50000
H4C   2    0.444203    0.174096    0.296815    11.00000   -1.50000
AFIX   0
C5    1    0.677399   -0.092122    0.398572    11.00000    0.13422    0.09590 =
         0.12200   -0.01580    0.02970   -0.02688
AFIX 137
H5A   2    0.716305   -0.024860    0.385251    11.00000   -1.50000
H5B   2    0.677286   -0.195002    0.381373    11.00000   -1.50000
H5C   2    0.686110   -0.108781    0.434388    11.00000   -1.50000
AFIX   0
C6    1    0.699529    0.100792    0.596932    11.00000    0.11378    0.07244 =
         0.12059   -0.00546   -0.00008    0.00790
C7    1    0.701480    0.170057    0.646196    11.00000    0.12427    0.11349 =
         0.09909    0.02337   -0.02007   -0.01496
C8    1    0.636739    0.259298    0.646498    11.00000    0.12167    0.09447 =
         0.11227    0.00157   -0.02657   -0.00512
C9    1    0.753908   -0.013126    0.572198    11.00000    0.11299    0.14707 =
         0.13816    0.00691   -0.00101   -0.00619
AFIX 137
H9A   2    0.765153   -0.101448    0.594944    11.00000   -1.50000
H9B   2    0.799114    0.044359    0.564709    11.00000   -1.50000
H9C   2    0.732111   -0.054882    0.541179    11.00000   -1.50000
AFIX   0
C10   1    0.604688    0.363514    0.689876    11.00000    0.17328    0.15449 =
         0.10768   -0.02087   -0.02139    0.02878
AFIX 137
H10A  2    0.551428    0.372447    0.685430    11.00000   -1.50000
H10B  2    0.626687    0.469806    0.689091    11.00000   -1.50000
H10C  2    0.616023    0.313076    0.722072    11.00000   -1.50000
AFIX   0
C11   1    0.352334    0.524872    0.575158    11.00000    0.11933    0.07925 =
         0.05335   -0.00636    0.00649   -0.02865
C12   1    0.295172    0.553674    0.540699    11.00000    0.10097    0.06937 =
         0.07932   -0.00113    0.00529   -0.01012
C13   1    0.314056    0.479718    0.497271    11.00000    0.09057    0.07919 =
         0.08239    0.01028   -0.01300   -0.01027
C14   1    0.362109    0.574816    0.629317    11.00000    0.11023    0.09847 =
         0.10325   -0.00481    0.02238   -0.00303
AFIX 137
H14A  2    0.327075    0.517052    0.649863    11.00000   -1.50000
H14B  2    0.353422    0.689433    0.632294    11.00000   -1.50000
H14C  2    0.412142    0.550203    0.640754    11.00000   -1.50000
AFIX   0
C15   1    0.277244    0.473555    0.445948    11.00000    0.10640    0.07436 =
         0.13737   -0.00650   -0.02442   -0.01549
AFIX 137
H15A  2    0.294110    0.379167    0.428022    11.00000   -1.50000
H15B  2    0.289925    0.569293    0.427107    11.00000   -1.50000
H15C  2    0.223973    0.468231    0.449635    11.00000   -1.50000
AFIX   0
C16   1    0.574643   -0.063757    0.293098    11.00000    0.14440    0.09777 =
         0.11208   -0.02748    0.02817   -0.02371
AFIX  23
H16A  2    0.527876   -0.076419    0.274204    11.00000   -1.20000
H16B  2    0.597178   -0.170408    0.296620    11.00000   -1.20000
AFIX   0
C17   1    0.626318    0.043768    0.262853    11.00000    0.22458    0.14637 =
         0.10200   -0.03034    0.04432    0.00220
AFIX  23
H17A  2    0.671173    0.064057    0.283205    11.00000   -1.20000
H17B  2    0.641146   -0.014613    0.232569    11.00000   -1.20000
AFIX   0
C18   1    0.593506    0.203738    0.246897    11.00000    0.16387    0.12510 =
         0.09573   -0.01208    0.01528   -0.03675
AFIX  23
H18A  2    0.552470    0.182717    0.223129    11.00000   -1.20000
H18B  2    0.572515    0.254781    0.276720    11.00000   -1.20000
AFIX   0
C19   1    0.645263    0.322398    0.222735    11.00000    0.14708    0.13023 =
         0.14417    0.01908    0.01322   -0.01933
AFIX  23
H19A  2    0.664624    0.275372    0.191761    11.00000   -1.20000
H19B  2    0.687294    0.342784    0.245734    11.00000   -1.20000
AFIX   0
C20   1    0.607511    0.480336    0.210145    11.00000    0.18798    0.17997 =
         0.17848    0.06951    0.04440   -0.00340
AFIX  23
H20A  2    0.564467    0.456436    0.188398    11.00000   -1.20000
H20B  2    0.588629    0.524920    0.241609    11.00000   -1.20000
AFIX   0
C21   1    0.651627    0.610363    0.184779    11.00000    0.21237    0.19793 =
         0.22611    0.04513    0.03978    0.01562
AFIX 137
H21A  2    0.690530    0.647607    0.207601    11.00000   -1.50000
H21B  2    0.619215    0.699384    0.175990    11.00000   -1.50000
H21C  2    0.673490    0.567673    0.154444    11.00000   -1.50000
AFIX   0
C22   1    0.758689    0.140958    0.688689    11.00000    0.12190    0.14927 =
         0.13272    0.04448   -0.03547   -0.02313
AFIX  23
H22A  2    0.737203    0.170754    0.721047    11.00000   -1.20000
H22B  2    0.771138    0.026374    0.690026    11.00000   -1.20000
AFIX   0
C23   1    0.824648    0.232356    0.681197    11.00000    0.19196    0.18638 =
         0.15334    0.04936   -0.09052   -0.04892
AFIX  23
H23A  2    0.860066    0.196583    0.707283    11.00000   -1.20000
H23B  2    0.844381    0.196249    0.648932    11.00000   -1.20000
AFIX   0
C24   1    0.829047    0.403648    0.680605    11.00000    0.20628    0.14278 =
         0.15025   -0.00654   -0.07102   -0.02639
AFIX  23
H24A  2    0.814058    0.437272    0.714335    11.00000   -1.20000
H24B  2    0.789096    0.438127    0.657566    11.00000   -1.20000
AFIX   0
C25   1    0.890351    0.504303    0.668938    11.00000    0.15174    0.14845 =
         0.30068   -0.01762   -0.07133   -0.01851
AFIX  23
H25A  2    0.927956    0.485897    0.695410    11.00000   -1.20000
H25B  2    0.910912    0.462597    0.637593    11.00000   -1.20000
AFIX   0
C26   1    0.884612    0.673945    0.662901    11.00000    0.20634    0.23361 =
         0.25342    0.02308   -0.06311   -0.03703
AFIX  23
H26A  2    0.844228    0.693491    0.638495    11.00000   -1.20000
H26B  2    0.868499    0.717526    0.695235    11.00000   -1.20000
AFIX   0
C27   1    0.945805    0.768820    0.647473    11.00000    0.19374    0.23623 =
         0.29235    0.01926   -0.02980   -0.04923
AFIX 137
H27A  2    0.989389    0.701360    0.645044    11.00000   -1.50000
H27B  2    0.955047    0.853189    0.672027    11.00000   -1.50000
H27C  2    0.934652    0.816521    0.614840    11.00000   -1.50000
AFIX   0
C28   1    0.226364    0.653269    0.551141    11.00000    0.09462    0.09057 =
         0.12873   -0.01107    0.02017   -0.00142
AFIX  23
H28A  2    0.241327    0.744136    0.572516    11.00000   -1.20000
H28B  2    0.208297    0.697783    0.518994    11.00000   -1.20000
AFIX   0
C29   1    0.164980    0.573358    0.574954    11.00000    0.11911    0.13543 =
         0.38001   -0.07919    0.09745   -0.00113
AFIX  23
H29A  2    0.181199    0.545101    0.609286    11.00000   -1.20000
H29B  2    0.125164    0.652557    0.578075    11.00000   -1.20000
AFIX   0
C30   1    0.133105    0.431936    0.552692    11.00000    0.12857    0.18108 =
         0.39901   -0.01320    0.10540    0.00417
AFIX  23
H30A  2    0.172577    0.351143    0.553951    11.00000   -1.20000
H30B  2    0.125568    0.458289    0.516949    11.00000   -1.20000
AFIX   0
C31   1    0.066999    0.347607    0.567027    11.00000    0.17326    0.24618 =
         0.39325   -0.10816    0.06303   -0.04404
AFIX  23
H31A  2    0.028790    0.430829    0.569181    11.00000   -1.20000
H31B  2    0.076747    0.312071    0.601748    11.00000   -1.20000
AFIX   0
C32   1    0.030604    0.212833    0.542624    11.00000    0.34382    0.24868 =
         0.40066   -0.13197    0.02481    0.06495
AFIX  23
H32A  2   -0.012905    0.179368    0.561521    11.00000   -1.20000
H32B  2    0.014851    0.240980    0.508188    11.00000   -1.20000
AFIX   0
C33   1    0.085379    0.086538    0.542161    11.00000    0.54239
AFIX 137
H33A  2    0.062249   -0.013135    0.531311    11.00000   -1.50000
H33B  2    0.106394    0.073049    0.575810    11.00000   -1.50000
H33C  2    0.124299    0.114836    0.519051    11.00000   -1.50000
AFIX   0
N1    3    0.505275    0.136825    0.410784    11.00000    0.07269    0.07009 =
         0.07742    0.00371    0.01552   -0.02074
N2    3    0.570409    0.066199    0.428199    11.00000    0.09353    0.07931 =
         0.09225   -0.01112    0.02166   -0.02431
N3    3    0.639021    0.150440    0.571259    11.00000    0.08404    0.08571 =
         0.09138    0.01079   -0.00396   -0.01254
N4    3    0.599125    0.251402    0.602331    11.00000    0.09131    0.09664 =
         0.08052    0.01212    0.00721   -0.02035
N5    3    0.404955    0.431437    0.551409    11.00000    0.08273    0.06968 =
         0.08289    0.00795    0.01718   -0.01191
N6    3    0.381637    0.405112    0.502648    11.00000    0.08019    0.07241 =
         0.06437    0.00963    0.00835   -0.01729
HKLF 4

REM  p21n_a_a_a_a.res in P2(1)/n
REM R1 =  0.0413 for    4370 Fo > 4sig(Fo)  and  0.0868 for all    7019 data
REM    383 parameters refined using     66 restraints

END

WGHT      0.0511     12.4916

REM Highest difference peak  1.575,  deepest hole -0.600,  1-sigma level  0.130
Q1    1   0.3400  0.5128  0.5334  11.00000  0.05    1.03
Q2    1   0.6643  0.1865  0.6228  11.00000  0.05    0.99
Q3    1   0.7185 -0.1080  0.5898  11.00000  0.05    0.79
Q4    1   0.5466  0.0427  0.3818  11.00000  0.05    0.79
Q5    1   0.2861  0.4400  0.4134  11.00000  0.05    0.72
Q6    1   0.6585 -0.0179  0.4690  11.00000  0.05    0.67
Q7    1   0.3852  0.1967  0.3368  11.00000  0.05    0.63
Q8    1   0.3832  0.3572  0.3338  11.00000  0.05    0.63
Q9    1  -0.0436  0.1347  0.5520  11.00000  0.05    0.58
Q10   1   0.5650  0.0220  0.5427  11.00000  0.05    0.57
Q11   1   0.3418  0.4891  0.3824  11.00000  0.05    0.57
Q12   1   0.7582 -0.0542  0.5478  11.00000  0.05    0.56
Q13   1   0.5635  0.2625  0.6988  11.00000  0.05    0.55
Q14   1   0.3979  0.5711  0.4991  11.00000  0.05    0.55
Q15   1   0.2396  0.7308  0.4545  11.00000  0.05    0.54
Q16   1   0.5420  0.1950  0.3769  11.00000  0.05    0.52
Q17   1   0.6039  0.3464  0.6761  11.00000  0.05    0.48
Q18   1   0.3787  0.4424  0.5637  11.00000  0.05    0.45
Q19   1   0.3646  0.5289  0.6050  11.00000  0.05    0.44
Q20   1   0.7772  0.3195  0.7173  11.00000  0.05    0.44
;
_shelx_res_checksum              15213

_shelx_hkl_file                  
;
   2   0   0 6666.43  180.78
  -3   0   0   -0.20    0.50
   3   0   0    0.50    0.60
   4   0   0  269.47    8.10
  -4   0   0  282.07    8.20
  -5   0   0    1.30    1.00
   5   0   0    0.70    1.10
   6   0   0  198.38    6.70
  -6   0   0  201.48    6.70
   7   0   0    1.70    1.60
  -7   0   0   -1.00    1.30
  -8   0   0  266.17    8.90
   8   0   0  258.97    8.80
   9   0   0    1.90    2.20
  -9   0   0    0.80    1.90
  10   0   0  513.35   16.00
 -10   0   0  526.45   16.20
  11   0   0   -0.70    2.70
 -11   0   0    3.70    2.50
  12   0   0   95.99    6.80
 -12   0   0   92.49    6.50
  13   0   0   -1.90    3.10
 -13   0   0   -5.10    3.30
  14   0   0   20.00    4.50
  15   0   0   -1.00    3.70
  15   0   0    4.80    3.70
 -15   0   0    6.20    4.30
 -16   0   0  111.89    8.90
  16   0   0  114.39    8.50
  16   0   0  112.59    8.80
  17   0   0    7.50    5.60
 -17   0   0   -1.50    4.60
  17   0   0   -1.20    5.00
  18   0   0  177.98   12.70
  18   0   0  144.79   10.30
 -18   0   0  192.18   12.10
 -19   0   0   -0.90    5.30
  19   0   0    8.80    4.70
  19   0   0   -0.30    6.00
  20   0   0   70.79    9.00
  21   0   0   16.80    8.90
 -21   0   0    1.50    7.00
  21   0   0    3.20    7.70
   2  -1   0  272.17    7.40
   2  -1   0  264.47    7.40
  -2  -1   0  266.97    7.40
  -2   1   0  265.27    7.40
   2   1   0  267.37    7.50
  -2   1   0  280.17    7.50
  -3  -1   0  942.61   25.10
   3  -1   0  965.40   25.00
   3  -1   0  958.80   25.00
   3   1   0  905.11   25.10
  -3   1   0  936.31   25.10
   4  -1   0  176.68    5.50
  -4  -1   0  180.98    5.60
   4  -1   0  174.58    5.50
   4   1   0  175.08    5.60
  -4   1   0  174.18    5.60
   5  -1   0 2058.29   52.89
   5  -1   0 1916.61   52.79
  -5  -1   0 2019.50   52.89
  -5   1   0 1978.20   52.89
   5   1   0 2015.40   52.89
   6  -1   0 1659.63   44.40
   6  -1   0 1692.83   44.50
  -6  -1   0 1617.64   44.40
  -6   1   0 1638.64   44.50
   6   1   0 1708.13   44.60
   7  -1   0  299.77    9.30
   7  -1   0  286.07    9.30
  -7  -1   0  293.37    9.40
  -7   1   0  288.47    9.30
   7   1   0  294.07    9.50
  -8  -1   0  306.97   10.10
   8  -1   0  316.17   10.10
   8  -1   0  317.17   10.20
  -8   1   0  314.97   10.20
   8   1   0  297.77   10.00
  -9  -1   0    9.50    2.60
   9  -1   0    7.50    2.20
   9  -1   0    9.00    2.40
  -9   1   0    7.60    2.40
   9   1   0    4.50    2.20
  10  -1   0  225.28    8.70
 -10  -1   0  219.98    8.70
  10  -1   0  221.48    8.60
  10   1   0  216.78    8.80
 -10   1   0  220.18    8.50
  11  -1   0   -8.10    2.80
 -11  -1   0   -3.80    2.60
  11  -1   0   -8.90    2.30
 -11   1   0   -6.80    2.90
  11   1   0   -4.30    2.60
  12  -1   0  626.74   19.60
 -12  -1   0  630.24   19.80
  12  -1   0  630.54   19.80
 -12   1   0  628.64   19.70
  12   1   0  646.64   20.00
  13  -1   0  141.09    8.10
 -13  -1   0  140.69    8.30
  13  -1   0  135.19    8.40
 -13   1   0  145.59    7.80
  13   1   0  146.49    8.50
  14  -1   0  193.68   15.10
  14  -1   0  203.88    9.80
 -14  -1   0  211.98   10.10
 -14   1   0  218.68   10.30
  14   1   0  190.18    9.60
 -15  -1   0  134.89    8.80
  15  -1   0  133.59    9.10
  15  -1   0  121.79    8.50
 -15   1   0  133.39    8.90
  15   1   0  128.79    8.50
 -16  -1   0   13.00    4.80
  16  -1   0   18.90    5.40
  16  -1   0   10.90    5.00
  16   1   0   17.50    5.00
 -16   1   0   20.70    5.30
 -17  -1   0    3.30    4.70
  17  -1   0    5.10    4.80
  17  -1   0   11.10    5.50
 -17   1   0    0.10    4.20
  17   1   0    6.80    4.40
  17   1   0   13.00    5.10
 -18  -1   0   11.90    6.10
  18  -1   0    3.50    5.60
  18  -1   0   -0.10    5.20
  18   1   0    8.50    5.70
 -19  -1   0    5.80    6.00
  19  -1   0   -7.70    6.60
  19  -1   0   -5.10    6.00
  19   1   0    1.70    6.20
  20  -1   0    2.20    6.70
  20   1   0   -6.60    6.80
 -21  -1   0   -6.70    7.10
  21  -1   0   -1.70    7.40
  21  -1   0   10.60    8.50
  21   1   0   -5.80    7.20
 -21   1   0    5.40    8.20
  -2   2   0 2244.18   58.39
   3  -2   0 1797.22   45.70
   3  -2   0 1753.82   45.70
  -3   2   0 1771.42   46.00
   3   2   0 1720.33   46.00
  -3   2   0 1718.33   46.00
   4  -2   0  814.62   21.20
  -4  -2   0  790.62   21.30
   4  -2   0  748.53   21.20
  -4   2   0  809.32   21.40
   4   2   0  782.52   21.40
  -4   2   0  791.82   21.40
   5  -2   0    2.00    1.20
  -5  -2   0    3.10    1.20
   5  -2   0    3.30    1.20
   5   2   0    3.50    1.40
  -5   2   0    4.40    1.30
  -6  -2   0    0.50    1.40
   6  -2   0   -0.50    1.30
   6  -2   0   -0.80    1.40
   6   2   0    1.00    1.60
  -6   2   0    0.40    1.40
   7  -2   0  784.12   21.80
   7  -2   0  790.32   21.90
  -7  -2   0  766.82   21.90
   7   2   0  793.02   22.10
  -7   2   0  768.62   22.00
   8  -2   0  294.47    9.70
  -8  -2   0  280.57    9.90
   8  -2   0  316.57   10.00
   8   2   0  292.97   10.00
  -8   2   0  296.17    9.90
   9  -2   0  151.08    6.50
  -9  -2   0  140.19    6.50
   9  -2   0  137.29    6.40
  -9   2   0  153.48    6.80
   9   2   0  141.79    6.70
  10  -2   0  227.78    8.60
  10  -2   0  219.88    8.60
 -10  -2   0  208.08    8.50
 -10   2   0  228.48    8.80
  10   2   0  231.18    9.00
  11  -2   0   33.20    3.80
 -11  -2   0   36.40    3.80
  11  -2   0   30.80    3.70
 -11   2   0   33.80    4.00
  11   2   0   28.90    3.80
  12  -2   0   -1.30    2.90
  12  -2   0   -0.90    2.90
 -12  -2   0   -3.30    2.80
  12   2   0   -5.50    3.10
 -12   2   0   -1.00    3.00
 -13  -2   0    5.90    3.60
  13  -2   0   11.20    3.70
  13  -2   0    6.50    3.60
  13   2   0   14.10    5.00
 -13   2   0    8.80    3.50
 -14  -2   0   53.29    5.60
  14  -2   0   56.29    5.60
  14  -2   0   55.79    5.60
 -14   2   0   62.89    5.90
  14   2   0   49.10    5.50
  15  -2   0   25.80    4.90
 -15  -2   0   21.20    4.90
  15  -2   0   24.70    5.30
 -15   2   0   22.10    4.80
  15   2   0   10.60    5.20
  16  -2   0   44.70    6.30
  16  -2   0   58.09    6.30
 -16  -2   0   51.49    6.30
 -16   2   0   52.79    6.70
  16   2   0   52.79    6.40
  17  -2   0   22.30    5.40
  17  -2   0   20.50    5.70
 -17  -2   0   24.30    5.60
  17   2   0   24.90    6.00
 -17   2   0   25.10    6.20
  18  -2   0   31.10    6.70
 -18  -2   0   26.80    6.00
  18  -2   0   14.70    5.50
 -18   2   0    3.90    4.30
  18   2   0   16.00    7.00
  18   2   0    1.40    5.50
 -19  -2   0   -4.40    6.00
  19  -2   0    6.30    6.70
  19  -2   0    2.70    5.60
  19   2   0   -5.20    6.90
  20  -2   0   10.70    7.40
  20   2   0    7.60    7.80
  21  -2   0   -4.50    8.40
  21  -2   0    0.30    8.70
 -21  -2   0   -8.10    8.00
  21   2   0  -11.30   13.60
 -21   2   0    3.60   13.00
   3   3   0 1781.82   45.90
  -3   3   0 1685.33   46.00
  -3   3   0 1776.52   45.80
  -4   3   0 1335.47   34.70
  -4   3   0 1305.27   34.70
   4   3   0 1272.57   34.70
   5  -3   0  640.34   16.60
  -5   3   0  623.94   17.20
  -5   3   0  595.44   17.10
   5   3   0  606.04   17.30
   6  -3   0   12.90    1.50
  -6  -3   0    9.60    1.50
   6  -3   0   11.40    1.50
  -6   3   0   12.10    1.80
   6   3   0   14.50    2.00
  -7  -3   0  307.17    9.60
   7  -3   0  321.27    9.60
   7  -3   0  304.87    9.50
   7   3   0  321.07   10.00
  -7   3   0  297.57    9.90
   8  -3   0   83.99    4.40
   8  -3   0   78.69    4.30
  -8  -3   0   79.39    4.50
   8   3   0   81.19    4.90
  -8   3   0   69.79    4.50
   9  -3   0    4.00    2.30
  -9  -3   0    7.60    2.50
   9  -3   0    3.30    2.30
   9   3   0    3.40    2.70
  -9   3   0    1.70    2.40
 -10  -3   0    6.70    2.60
  10  -3   0    2.20    2.60
  10  -3   0    2.90    2.30
  10   3   0   -0.80    2.80
 -10   3   0    3.60    2.80
  11  -3   0   34.80    3.70
 -11  -3   0   29.60    3.70
  11  -3   0   31.60    3.70
 -11   3   0   34.80    4.10
  11   3   0   32.30    4.00
  12  -3   0    6.40    3.10
  12  -3   0    3.00    3.10
 -12  -3   0    0.70    2.90
  12   3   0    4.30    3.60
 -12   3   0    1.30    3.40
  13  -3   0  114.09    7.10
 -13  -3   0  124.99    7.60
  13  -3   0  122.99    7.80
 -13   3   0  120.99    8.00
  13   3   0  105.69    9.30
 -14  -3   0   61.99    5.70
  14  -3   0   68.29    6.10
  14  -3   0   64.29    5.80
 -14   3   0   64.79    6.40
  14   3   0   65.29    6.20
 -15  -3   0  147.39    9.10
  15  -3   0  142.69    9.40
 -15   3   0  148.09    9.80
  15   3   0  130.29   10.30
  16  -3   0   63.69    6.80
  16  -3   0   57.69    6.30
 -16  -3   0   66.69    6.70
  16   3   0   65.99    7.60
 -16   3   0   66.49    7.00
  17  -3   0   61.49    6.60
  17  -3   0   56.09    7.10
 -17  -3   0   55.69    6.80
  17   3   0   62.79    8.00
 -17   3   0   61.19    7.40
  18  -3   0   16.20    6.60
 -18  -3   0   13.90    6.00
  18  -3   0   10.40    5.70
 -18   3   0   12.50    6.30
  18   3   0    7.40    6.90
  19  -3   0    1.40    6.40
  19  -3   0   15.00    7.30
 -19  -3   0   -1.60    6.70
  19   3   0    7.70    7.80
 -19   3   0    3.40    6.30
  19   3   0    8.20    6.50
 -20  -3   0  -10.00    7.20
  20  -3   0  -10.80    7.60
  20  -3   0   -0.70    7.40
  20   3   0  -15.60    7.40
  20   3   0    5.20    7.90
 -20   3   0   -2.30    8.10
  -3   4   0   15.10    1.20
   3   4   0   13.40    1.20
  -4   4   0   -0.70    1.00
  -4   4   0    0.60    1.10
   4   4   0    0.60    1.10
  -5   4   0   51.39    3.00
  -5   4   0   46.20    3.10
   5   4   0   45.80    3.20
   6   4   0  158.98    6.10
  -6   4   0  167.78    6.00
   7  -4   0  100.19    3.40
   7  -4   0  100.09    3.40
  -7   4   0  112.39    5.20
   7   4   0  105.39    5.30
   8  -4   0 1074.79   27.80
   8  -4   0 1003.40   27.80
  -8   4   0 1024.10   28.80
   8   4   0 1007.80   28.90
   9  -4   0   25.20    2.90
   9  -4   0   25.50    2.90
  -9   4   0   18.60    3.50
   9   4   0   26.20    3.90
  10  -4   0 1037.60   29.30
  10  -4   0 1078.69   29.40
 -10  -4   0 1045.40   29.60
 -10   4   0 1046.30   30.20
  10   4   0 1072.59   30.50
  11  -4   0  219.28    8.70
 -11  -4   0  199.28    9.00
  11  -4   0  220.38    8.80
 -11   4   0  219.28    9.60
  11   4   0  204.68    9.60
 -12  -4   0  190.28    9.10
  12  -4   0  202.98    8.70
  12  -4   0  199.68    8.70
  12   4   0  214.08   10.00
 -12   4   0  200.08    9.90
  13  -4   0   84.79    6.80
  13  -4   0   78.09    7.20
 -13  -4   0   72.29    6.80
  13   4   0   77.59    6.70
 -13   4   0   66.39    7.30
  14  -4   0   -4.10    3.80
  14  -4   0   -6.90    3.80
 -14   4   0   -8.80    4.30
  14   4   0  -11.80    4.70
  15  -4   0   -5.80    4.10
  15  -4   0  -12.50    4.10
 -15  -4   0   -0.80    4.40
  15   4   0   -9.60    5.40
 -15   4   0  -16.30    4.50
  16  -4   0   -0.70    4.60
 -16  -4   0   -7.80    4.70
 -16   4   0  -10.10    5.10
  16   4   0   -2.90    6.10
  17  -4   0    1.90    5.50
  17  -4   0   -8.20    4.90
 -17  -4   0  -10.40    5.20
  17   4   0    1.20    6.50
 -17   4   0    2.10    6.10
  18  -4   0   -0.50    6.00
  18  -4   0  -13.70    5.60
 -18  -4   0   -5.20    6.00
 -18   4   0  -10.80    6.00
  18   4   0    9.60    7.50
 -19  -4   0   -4.50    6.70
  19  -4   0   -3.30    6.60
  19  -4   0    1.70    6.80
 -19   4   0   -4.00    7.50
  19   4   0   -9.70    8.00
   3   5   0   -2.70    1.00
  -4   5   0  237.38    7.20
   4   5   0  228.68    7.30
  -4   5   0  232.78    7.20
   5   5   0  139.09    5.70
  -5   5   0  147.69    5.60
  -5   5   0  150.58    5.60
   6   5   0  129.09    5.80
  -6   5   0  126.59    5.50
   7   5   0   46.60    3.80
  -7   5   0   45.00    4.10
  -8   5   0    6.20    2.70
   8   5   0   13.10    3.00
   9   5   0    6.30    3.20
  -9   5   0    8.40    3.00
 -10   5   0    5.50    3.20
  10   5   0    5.80    3.70
  11  -5   0    9.70    2.30
  11  -5   0   12.30    2.20
  11   5   0   15.10    4.30
 -11   5   0    7.20    3.70
  12  -5   0    0.90    2.50
  12  -5   0    2.00    2.70
 -12   5   0    3.40    3.90
  12   5   0    5.00    4.90
  13  -5   0   -2.40    3.10
  13  -5   0   -3.00    2.90
  13   5   0   -1.50    5.00
 -13   5   0    1.90    4.30
  14  -5   0    2.70    3.70
  14  -5   0    2.10    3.50
 -14   5   0    3.00    4.80
  14   5   0    1.30    5.50
  15  -5   0    1.10    4.20
  15  -5   0   -8.30    3.70
 -15   5   0   -3.40    5.00
  15   5   0    4.30    6.10
  16  -5   0   -7.40    4.30
  16  -5   0    4.80    4.80
 -16   5   0    6.60    5.90
  16   5   0    8.70    7.00
 -17  -5   0   -3.20    5.40
  17  -5   0   11.80    5.40
  17  -5   0    3.70    4.90
 -17   5   0    5.10    6.40
  17   5   0   -0.80    7.60
  18  -5   0   -9.10    5.30
  18  -5   0    4.70    7.20
 -18   5   0   -3.30    7.50
  18   5   0   17.50    8.70
  -3   6   0    3.40    1.20
  -3   6   0    1.20    1.70
   3   6   0    4.20    1.30
  -4   6   0  295.97    8.90
  -4   6   0  302.07    9.00
   4   6   0  292.57    9.10
   5   6   0   37.80    3.20
  -5   6   0   43.30    3.00
  -5   6   0   39.00    3.10
  -6   6   0  246.98    8.90
   6   6   0  275.67    9.30
   7   6   0   78.99    5.90
  -7   6   0   82.69    5.50
  -8   6   0   96.09    6.10
   8   6   0  104.39    6.60
   9   6   0    1.50    3.50
  -9   6   0    0.40    2.80
 -10   6   0   42.40    4.80
  10   6   0   50.69    5.30
 -11   6   0   65.39    5.80
  11   6   0   68.29    6.20
  12   6   0   69.39    6.80
 -13   6   0   58.49    6.40
  13   6   0   67.29    7.10
  14   6   0   50.79    7.40
 -14   6   0   54.59    6.70
  15  -6   0    3.40    2.00
  15   6   0    0.20    6.90
 -15   6   0   12.80    6.00
  16  -6   0   -5.00    2.80
  16  -6   0   -0.80    3.40
  16   6   0   -3.20    7.30
 -16   6   0   -0.10    6.50
  17  -6   0   -2.90    3.40
  17  -6   0   -1.50    4.20
  17   6   0   -8.60    8.40
 -17   6   0    7.20    7.30
   3   7   0   13.00    1.80
  -3   7   0   14.70    1.60
  -3   7   0   15.10    1.70
  -4   7   0   -0.30    1.80
  -4   7   0    1.20    1.90
   4   7   0    0.40    2.00
   5   7   0   75.69    4.90
  -5   7   0   71.99    4.60
   6   7   0  117.89    6.30
  -6   7   0  122.29    6.10
   7   7   0  143.69    7.60
  -7   7   0  143.19    7.10
  -8   7   0  117.39    7.10
   8   7   0  128.49    7.70
  -9   7   0  103.79    7.40
   9   7   0  119.39    8.30
  10   7   0    0.70    4.60
 -10   7   0    5.40    4.00
 -11   7   0   27.60    5.20
  12   7   0   20.80    6.20
 -12   7   0    8.50    5.10
  13   7   0   -1.80    6.30
 -13   7   0   15.80    5.70
  14   7   0    9.30    7.30
 -14   7   0    5.90    6.20
 -15   7   0   -6.80    6.50
  15   7   0   -3.90    7.40
  -2   8   0   22.60   13.70
   2   8   0   26.20   15.30
  -2   8   0   12.80   12.90
  -3   8   0   77.99    4.00
  -3   8   0   77.19    3.80
   3   8   0   73.19    4.20
   4   8   0   -3.60    2.30
   5   8   0   14.60    3.00
  -5   8   0    4.40    2.70
   6   8   0    9.40    3.30
  -6   8   0    5.40    2.90
   7   8   0    6.30    3.70
  -7   8   0   -2.30    3.10
  -8   8   0    2.10    3.60
   8   8   0    5.70    4.20
  -9   8   0    9.50    4.10
   9   8   0    1.00    4.50
 -10   8   0   -6.30    4.40
  10   8   0   -0.80    5.10
 -11   8   0   11.00    5.30
  11   8   0   -9.20    5.90
  12   8   0    8.00    6.80
 -12   8   0    6.60    5.80
   2   9   0   17.90   21.20
  -2   9   0   28.50   18.20
  -3   9   0   -3.40    2.00
   3   9   0    0.40    2.30
   4   9   0    3.00    2.80
  -4   9   0    4.70    2.50
   5   9   0    0.20    3.30
  -5   9   0    0.50    2.90
   6   9   0    1.10    3.80
  -6   9   0   -1.20    3.30
  -7   9   0    4.20    3.90
   7   9   0   11.40    4.50
   8   9   0    8.20    5.30
  -8   9   0   -2.90    4.40
  -9   9   0   47.40    5.90
   9   9   0   34.60    6.60
 -21   0   1   37.20    8.80
  21   0  -1   33.70    8.40
  21   0  -1   39.50    9.60
  20   0  -1    5.60    7.50
  18   0  -1    2.70    6.30
 -18   0   1    2.60    5.80
  18   0  -1    9.40    5.80
  17   0  -1  153.48   10.40
  17   0  -1  125.89    9.70
 -17   0   1  164.08   10.80
  16   0  -1   -1.00    3.90
 -16   0   1    8.20    4.70
  16   0  -1   -6.00    4.40
 -15   0   1   29.50    5.00
  15   0  -1   15.30    4.90
  14   0  -1   -1.20    3.30
  13   0  -1   -7.80    2.80
 -13   0   1    0.80    3.50
  12   0  -1    2.20    3.00
 -12   0   1   -5.10    2.50
  11   0  -1  280.17   10.40
 -11   0   1  287.07   10.30
  10   0  -1   -3.30    2.10
 -10   0   1   -5.40    2.10
   9   0  -1  642.54   18.80
  -9   0   1  631.74   18.80
   8   0  -1   -1.20    1.70
  -8   0   1    0.20    1.60
  -7   0   1    3.60    1.50
   7   0  -1    5.00    1.70
  -5   0   1   24.40    2.10
   5   0  -1   24.50    2.00
  -4   0   1    0.30    0.70
   4   0  -1    0.10    0.80
  -3   0   1  754.52   20.30
   3   0  -1  757.82   20.30
   2   0  -1    0.60    0.40
   2   0   1    0.10    0.40
  -3   0  -1 1091.19   28.50
   3   0   1 1051.09   28.50
  -4   0  -1   -0.20    0.70
   4   0   1   -0.30    0.80
   5   0   1  806.12   22.30
  -5   0  -1  820.32   22.30
   6   0   1   -1.90    1.20
  -6   0  -1   -1.40    1.40
   7   0   1   42.80    3.30
  -7   0  -1   43.40    3.00
  -8   0  -1   -0.40    1.70
   8   0   1   -2.90    1.70
   9   0   1  431.26   13.80
  -9   0  -1  465.15   14.00
  10   0   1   -2.10    2.30
 -10   0  -1   -1.70    2.20
  11   0   1  287.27   10.90
 -11   0  -1  300.37   10.90
  12   0   1    1.80    3.00
 -12   0  -1    2.10    3.20
  12   0   1    5.10    3.10
 -13   0  -1   17.50    4.00
  13   0   1    8.60    3.20
  13   0   1   13.20    3.60
  14   0   1   -2.70    3.40
  15   0   1   52.99    5.60
  15   0   1   60.49    5.90
 -15   0  -1   44.90    5.20
 -16   0  -1    0.30    4.40
  16   0   1    4.60    4.40
  16   0   1    6.60    4.40
  17   0   1   98.09    9.00
 -17   0  -1  123.49    9.90
  17   0   1   98.89    8.40
  18   0   1    7.80    5.80
 -18   0  -1    6.50    5.30
  18   0   1   10.80    6.00
  19   0   1   78.89    8.40
  20   0   1    3.80    6.70
  21   0   1   19.60    8.00
  21   0   1   14.50    7.70
 -21   0  -1    1.60    7.80
  21  -1  -1   14.90    7.40
 -21  -1   1    2.80    7.50
  21  -1  -1    3.20    8.40
 -21   1   1   -1.60    7.70
  21   1  -1    9.30    7.10
  20  -1  -1   -4.80    6.80
  20   1  -1    1.20    6.90
  19  -1  -1    6.90    6.50
 -19  -1   1    3.60    6.20
  19  -1  -1    5.10    6.80
  19   1  -1    6.40    7.10
 -18  -1   1   -0.40    5.00
  18  -1  -1   -3.80    6.20
  18  -1  -1    5.50    5.50
  18   1  -1    0.20    6.10
  17  -1  -1    1.80    4.70
  17  -1  -1   -4.40    5.30
 -17  -1   1   -6.10    5.00
 -17   1   1   -0.70    3.80
  17   1  -1  -13.60    4.90
  16  -1  -1   44.40    6.20
 -16  -1   1   32.10    5.10
  16  -1  -1   25.50    5.30
 -16   1   1   33.80    5.80
  16   1  -1   33.70    5.40
  15  -1  -1   51.59    5.60
 -15  -1   1   54.09    5.90
  15  -1  -1   51.49    6.00
  15   1  -1   57.79    5.80
 -15   1   1   53.69    5.60
  14  -1  -1  205.18    9.80
  14  -1  -1  170.38   13.20
 -14  -1   1  201.78    9.40
 -14   1   1  193.88    9.90
  14   1  -1  199.08   10.20
  13  -1  -1  286.17   11.80
 -13  -1   1  297.17   11.80
  13  -1  -1  300.57   11.60
 -13   1   1  283.57   11.30
  13   1  -1  287.97   11.90
  12  -1  -1   11.70    3.50
  12  -1  -1   12.00    3.50
 -12  -1   1    9.60    3.70
 -12   1   1    8.70    3.80
  12   1  -1    8.30    3.50
 -11  -1   1  147.49    7.00
  11  -1  -1  151.08    7.20
  11   1  -1  150.38    7.60
 -11   1   1  151.78    7.60
  10  -1  -1   32.70    3.60
 -10  -1   1   31.50    3.60
  10   1  -1   42.50    4.10
 -10   1   1   43.80    4.00
  -9  -1   1  289.77   10.20
   9  -1  -1  292.27   10.10
  -9   1   1  293.07   10.10
   9   1  -1  328.97   10.50
  -8  -1   1   -2.40    1.70
   8  -1  -1    0.20    1.90
  -8   1   1    2.80    1.80
   8   1  -1    2.20    1.80
   7  -1  -1 2319.87   59.79
  -7  -1   1 2226.58   59.79
   7   1  -1 2197.18   59.79
  -7   1   1 2229.28   59.79
  -6  -1   1 1444.96   39.50
   6  -1  -1 1490.25   39.50
  -6   1   1 1492.05   39.60
   6   1  -1 1453.55   39.50
   5  -1  -1 2345.57   61.49
  -5  -1   1 2274.17   61.49
  -5   1   1 2282.77   61.49
   5   1  -1 2425.66   61.59
  -4  -1   1 1655.03   44.60
   4  -1  -1 1670.93   44.60
   4   1  -1 1626.54   44.60
  -4   1   1 1794.12   44.70
  -3  -1   1  500.65   13.80
   3  -1  -1  499.75   13.80
   3   1  -1  521.75   13.80
  -3   1   1  501.35   13.80
   2  -1  -1   14.00    1.00
  -2  -1   1   14.50    1.00
  -2   1   1   13.70    1.00
   2   1  -1   11.70    1.00
  -1   1   1   45.20    1.40
   1   1  -1   46.30    1.40
  -1   1  -1  179.08    4.80
  -1   1  -1  171.48    4.70
  -2  -1  -1   49.40    1.80
   2  -1   1   51.19    1.80
   2  -1   1   53.79    1.80
  -2   1  -1   48.30    1.80
  -2   1  -1   53.69    1.90
   2   1   1   49.70    1.90
   3  -1   1  108.99    3.50
  -3  -1  -1  105.29    3.60
   3  -1   1  109.79    3.50
  -3   1  -1  109.99    3.60
  -3   1  -1  110.79    3.60
   3   1   1  109.89    3.60
   4  -1   1  623.34   17.80
  -4  -1  -1  683.83   18.00
   4  -1   1  632.44   17.80
   4   1   1  667.53   18.00
  -4   1  -1  660.73   17.90
   5  -1   1  566.14   15.50
  -5  -1  -1  554.84   15.50
   5  -1   1  541.55   15.50
  -5   1  -1  541.15   15.50
   5   1   1  557.84   15.60
   6  -1   1  764.42   20.80
  -6  -1  -1  734.03   20.80
   6  -1   1  747.23   20.70
  -6   1  -1  734.63   20.80
   6   1   1  754.42   20.80
  -7  -1  -1  228.88    7.60
   7  -1   1  229.98    7.50
   7  -1   1  207.58    7.40
   7   1   1  223.98    7.70
  -7   1  -1  220.18    7.60
   8  -1   1    0.00    1.80
   8  -1   1    0.00    1.70
  -8  -1  -1   -1.70    1.70
  -8   1  -1    0.40    1.80
   8   1   1   -0.80    1.90
   9  -1   1  223.68    8.10
   9  -1   1  238.38    8.50
  -9  -1  -1  224.88    8.40
   9   1   1  233.98    8.60
  -9   1  -1  224.38    8.50
  10  -1   1   26.20    3.60
 -10  -1  -1   21.50    3.40
  10  -1   1   22.50    3.30
  10   1   1   19.10    3.10
 -10   1  -1   15.00    3.00
  11  -1   1  941.91   27.30
  11  -1   1  977.00   27.80
 -11  -1  -1  963.00   27.60
  11   1   1  934.21   27.60
 -11   1  -1  950.20   27.60
  12  -1   1   25.50    4.00
 -12  -1  -1   30.10    4.40
  12  -1   1   24.90    3.80
 -12   1  -1   28.40    4.40
  12   1   1   25.60    4.10
 -13  -1  -1  578.84   18.70
  13  -1   1  577.54   18.60
  13  -1   1  566.14   18.70
  13   1   1  563.44   18.90
 -13   1  -1  591.74   18.90
 -14  -1  -1  173.98    9.00
  14  -1   1  147.29    8.10
  14  -1   1  140.09   10.20
 -14   1  -1  152.18    8.40
  14   1   1  167.68    9.40
 -15  -1  -1  112.39    7.80
  15  -1   1  116.99    8.30
  15  -1   1  115.99    8.70
  15   1   1  108.19    8.00
  15   1   1  121.69    7.90
 -15   1  -1  132.29    8.80
  16  -1   1   51.59    6.10
  16  -1   1   48.60    6.30
 -16  -1  -1   46.60    5.90
 -16   1  -1   35.70    5.90
  16   1   1   47.20    6.20
  16   1   1   47.60    6.10
 -17  -1  -1   -8.00    4.90
  17  -1   1    1.30    4.90
  17  -1   1    0.90    5.30
  17   1   1   -0.80    5.40
 -17   1  -1   -2.30    4.00
  17   1   1    0.40    4.30
 -18  -1  -1    3.00    5.60
  18  -1   1   -2.70    5.80
  18  -1   1    3.50    5.60
  18   1   1   -2.60    5.90
  19  -1   1   -4.70    6.10
 -19  -1  -1    6.00    5.40
  19  -1   1   -4.00    6.60
  19   1   1   -5.00    6.20
  20  -1   1   -4.20    7.20
  20   1   1   -0.60    7.70
  21  -1   1  -20.20    7.40
  21  -1   1    6.10    7.90
 -21  -1  -1    7.40    7.80
 -21   1  -1  -20.90    7.80
  21   1   1  -12.20    7.40
  21  -2  -1    9.20    8.40
 -21  -2   1   -6.10    8.20
  21  -2  -1    8.30    9.00
 -21   2   1   11.50   13.70
  21   2  -1  -10.40    9.70
  20  -2  -1   -0.80    9.20
  20  -2  -1    1.90    7.40
  20   2  -1   -4.30    7.60
  19  -2  -1   12.90    6.70
  19  -2  -1   11.00    6.20
 -19  -2   1   19.40    6.80
  19   2  -1   19.20    7.30
  18  -2  -1   -7.70    5.20
  18  -2  -1    8.30    6.10
 -18  -2   1    3.20    5.70
 -18   2   1    5.80    5.00
  18   2  -1   10.00    6.30
  17  -2  -1   39.60    6.60
 -17  -2   1   36.70    6.20
  17  -2  -1   39.00    6.10
  17   2  -1   36.90    6.70
 -17   2   1   23.30    5.80
  16  -2  -1    9.40    4.80
  16  -2  -1   14.00    5.20
 -16  -2   1   14.50    5.20
  16   2  -1    7.80    5.30
 -16   2   1   10.10    5.30
  15  -2  -1   34.30    5.40
  15  -2  -1   44.40    5.70
 -15  -2   1   44.70    5.60
  15   2  -1   40.50    6.00
 -15   2   1   34.40    5.40
 -14  -2   1    5.60    3.90
  14  -2  -1    4.70    3.70
  14  -2  -1    7.90    3.90
  14   2  -1    8.40    4.50
 -14   2   1   10.00    3.80
 -13  -2   1   -1.20    3.40
  13  -2  -1    2.20    3.40
  13  -2  -1    1.90    3.40
 -13   2   1    1.20    3.20
  13   2  -1   -2.70    4.20
 -12  -2   1  207.58    9.00
  12  -2  -1  202.68    9.00
  12  -2  -1  213.18    8.90
 -12   2   1  220.88    9.40
  12   2  -1  202.98    9.50
 -11  -2   1   80.59    5.60
  11  -2  -1   82.29    5.60
  11  -2  -1   71.69    5.50
  11   2  -1   83.79    5.70
 -11   2   1   80.99    5.90
  10  -2  -1   61.79    4.70
 -10  -2   1   60.89    4.80
  10  -2  -1   51.59    4.80
 -10   2   1   61.09    5.10
  10   2  -1   59.49    5.30
   9  -2  -1  256.27    9.00
   9  -2  -1  265.37    9.20
  -9  -2   1  259.67    9.10
  -9   2   1  261.27    9.10
   9   2  -1  239.88    9.10
   8  -2  -1  152.48    6.10
   8  -2  -1  143.69    6.10
  -8  -2   1  140.19    6.10
   8   2  -1  145.79    6.10
  -8   2   1  151.58    6.20
  -7  -2   1   -3.10    1.60
   7  -2  -1   -2.70    1.60
   7  -2  -1   -3.20    1.50
  -7   2   1   -3.50    1.60
   7   2  -1   -1.90    1.70
   6  -2  -1    6.40    1.50
   6  -2  -1    7.10    1.60
  -6  -2   1    7.00    1.60
   6   2  -1    6.20    1.70
  -6   2   1    5.30    1.60
   5  -2  -1  197.88    6.30
   5  -2  -1  199.88    6.30
  -5  -2   1  199.08    6.30
  -5   2   1  195.68    6.40
   5   2  -1  193.18    6.50
  -4  -2   1 1354.26   36.50
   4  -2  -1 1380.16   36.40
   4  -2  -1 1388.06   36.40
   4   2  -1 1381.36   36.60
  -4   2   1 1384.96   36.60
  -3   2   1 3200.78   83.49
  -2   2   1 4956.70  131.29
  -2   2   1 4830.22  130.99
   2   2  -1 4729.63  131.59
  -2   2  -1  310.67    8.40
  -2   2  -1  311.97    8.40
   3  -2   1  131.49    4.00
   3  -2   1  140.39    4.00
  -3   2  -1  135.89    4.30
  -3   2  -1  139.29    4.30
   3   2   1  136.29    4.30
  -4  -2  -1   64.49    2.80
   4  -2   1   66.89    2.70
   4  -2   1   66.19    2.70
   4   2   1   63.89    2.90
  -4   2  -1   69.79    2.90
  -4   2  -1   65.99    2.80
  -5  -2  -1    2.90    1.20
   5  -2   1    2.40    1.20
   5  -2   1    2.60    1.20
   5   2   1    2.80    1.30
  -5   2  -1    2.50    1.30
  -5   2  -1    2.90    1.30
   6  -2   1  807.82   21.80
  -6  -2  -1  791.62   21.90
   6  -2   1  799.62   21.80
  -6   2  -1  768.22   21.90
   6   2   1  776.92   22.00
   7  -2   1  144.69    5.60
  -7  -2  -1  141.79    5.70
   7  -2   1  144.19    5.70
   7   2   1  138.69    5.90
  -7   2  -1  135.59    5.80
  -8  -2  -1 1329.97   36.60
   8  -2   1 1315.27   36.40
   8  -2   1 1340.87   36.50
  -8   2  -1 1349.36   36.70
   8   2   1 1342.27   36.70
   9  -2   1  359.36   11.50
  -9  -2  -1  344.37   11.60
   9  -2   1  347.37   11.60
   9   2   1  356.56   11.90
  -9   2  -1  347.67   11.70
  10  -2   1  112.59    6.30
  10  -2   1  121.29    6.10
 -10  -2  -1  117.89    6.20
  10   2   1  108.89    6.10
 -10   2  -1  117.09    5.90
  11  -2   1   27.20    3.60
  11  -2   1   29.70    3.70
 -11  -2  -1   28.40    3.50
 -11   2  -1   30.50    3.80
  11   2   1   28.30    3.70
  12  -2   1   -1.10    2.90
  12  -2   1   -4.80    2.70
 -12  -2  -1   -4.20    2.60
  12   2   1   -3.20    3.30
 -12   2  -1    2.80    2.80
  13  -2   1   44.00    4.80
  13  -2   1   37.00    4.60
 -13  -2  -1   35.80    4.70
  13   2   1   30.30    7.60
 -13   2  -1   38.50    4.50
  14  -2   1   21.10    4.50
  14  -2   1   16.40    4.20
 -14  -2  -1    7.70    3.70
  14   2   1   16.50    4.80
 -14   2  -1    9.60    4.30
  15  -2   1   58.59    6.10
 -15  -2  -1   77.49    7.00
  15  -2   1   96.39    8.30
 -15   2  -1   79.09    7.00
  15   2   1   65.79    6.90
  16  -2   1   76.19    7.30
  16  -2   1   90.79    8.40
 -16  -2  -1   99.99    8.80
 -16   2  -1   88.69    7.70
  16   2   1   66.19    6.80
  17  -2   1   31.60    6.40
 -17  -2  -1   26.50    5.80
  17  -2   1   26.50    5.50
 -17   2  -1   35.00    6.60
  17   2   1   33.70    6.70
  17   2   1   45.40    6.70
 -18  -2  -1   21.30    6.20
  18  -2   1   31.20    6.90
  18  -2   1   28.20    6.20
  18   2   1   -1.10    7.00
  18   2   1   17.70    6.40
 -18   2  -1   -1.90    4.80
  19  -2   1    2.40    6.70
 -19  -2  -1   -2.40    6.00
  19  -2   1    1.80    5.80
  19   2   1    3.80    7.20
  20  -2   1   -8.80    7.20
  20   2   1   -2.60    6.90
 -21  -2  -1   -4.30    7.70
  21  -2   1   -3.70    8.70
  21  -2   1    3.60    8.80
  20  -3  -1    7.00    8.00
 -20  -3   1    4.30    7.50
  20  -3  -1    7.40    7.20
  20   3  -1   -4.90    7.80
 -20   3   1   -6.90    8.00
  19  -3  -1    1.60    6.40
 -19  -3   1  -11.10    6.40
  19  -3  -1   10.80    7.00
 -19   3   1    6.60    6.40
  19   3  -1    0.20    7.70
  18  -3  -1   27.30    6.10
  18  -3  -1   27.70    7.00
 -18  -3   1   21.10    6.20
 -18   3   1   23.80    6.90
  18   3  -1   30.70    7.80
  17  -3  -1   57.39    7.20
  17  -3  -1   67.59    6.70
 -17  -3   1   65.49    6.90
 -17   3   1   58.29    7.30
  17   3  -1   53.89    8.00
  16  -3  -1   86.39    7.70
 -16  -3   1  112.49    9.20
  16  -3  -1  128.49    9.30
 -16   3   1  112.39    8.90
  16   3  -1  111.99   10.50
  15  -3  -1  100.59    8.40
 -15  -3   1   92.29    8.20
 -15   3   1   99.49    8.00
  15   3  -1   93.09    8.50
  14  -3  -1  168.08    9.10
 -14  -3   1  167.28    9.00
  14  -3  -1  159.78    9.10
 -14   3   1  150.18    8.70
  14   3  -1  156.38    9.90
  13  -3  -1   20.10    3.90
 -13  -3   1   21.00    4.00
  13  -3  -1   19.70    4.20
 -13   3   1   19.80    4.40
  13   3  -1   13.30    5.10
  12  -3  -1   94.99    6.00
  12  -3  -1   77.79    6.40
 -12  -3   1  102.79    6.70
 -12   3   1   85.59    6.70
  12   3  -1   92.79    7.10
  11  -3  -1   -0.40    2.50
 -11  -3   1    2.30    2.70
  11  -3  -1    1.40    2.70
 -11   3   1   -0.80    2.90
  11   3  -1    2.90    3.10
  10  -3  -1    6.80    2.70
  10  -3  -1    3.50    2.40
 -10  -3   1    7.40    2.60
 -10   3   1    8.90    2.80
  10   3  -1    2.60    2.60
   9  -3  -1    6.10    2.30
   9  -3  -1    7.60    2.40
  -9  -3   1    8.20    2.40
   9   3  -1    3.70    2.60
  -9   3   1    7.80    2.50
   8  -3  -1   67.89    4.10
  -8  -3   1   62.69    4.10
   8  -3  -1   63.49    3.90
   8   3  -1   64.29    4.70
  -8   3   1   60.99    4.50
   7  -3  -1    0.50    1.50
  -7  -3   1   -1.10    1.50
   7  -3  -1    2.60    1.60
   7   3  -1   -1.70    1.80
  -7   3   1    0.60    1.70
  -6  -3   1  308.67    9.20
   6  -3  -1  307.27    9.10
   6  -3  -1  308.27    9.10
  -6   3   1  299.67    9.50
   6   3  -1  314.87    9.60
   5  -3  -1  359.86   10.00
  -5   3   1  364.86   10.70
   5   3  -1  362.46   10.80
  -4   3   1 1608.84   41.30
   4   3  -1 1508.85   41.30
  -3   3   1 1523.25   40.00
   3   3  -1 1544.55   40.10
  -3   3   1 1502.95   40.10
   2   3  -1 1035.70   27.00
  -2   3  -1  957.80   27.90
  -2   3  -1  967.00   27.80
  -3   3  -1 2311.27   61.79
   3   3   1 2383.66   61.89
  -3   3  -1 2401.26   61.79
   4   3   1  783.72   21.60
  -4   3  -1  823.02   21.60
  -4   3  -1  778.12   21.50
   5  -3   1  464.95   12.50
   5   3   1  460.05   13.20
  -5   3  -1  469.15   13.20
  -5   3  -1  442.46   13.10
   6  -3   1  219.18    6.80
   6  -3   1  212.58    6.80
   6   3   1  224.38    7.50
  -6   3  -1  223.28    7.30
  -6   3  -1  211.08    7.30
  -7  -3  -1   55.39    3.40
   7  -3   1   50.39    3.30
   7  -3   1   51.59    3.30
   7   3   1   48.50    3.80
  -7   3  -1   51.09    3.50
   8  -3   1   47.50    3.70
   8  -3   1   45.90    3.80
  -8  -3  -1   40.90    3.70
   8   3   1   47.50    4.20
  -8   3  -1   47.60    4.00
  -9  -3  -1   95.69    5.40
   9  -3   1   93.69    5.20
   9  -3   1  109.49    5.40
   9   3   1  100.89    5.90
  -9   3  -1  101.49    5.60
 -10  -3  -1   -0.60    2.50
  10  -3   1    0.00    2.40
  10  -3   1   -3.00    2.40
 -10   3  -1   -3.80    2.50
  10   3   1    1.30    2.90
  11  -3   1    1.30    2.60
  11  -3   1   -3.60    2.50
 -11  -3  -1   -1.30    2.60
 -11   3  -1    0.30    2.90
  11   3   1   -2.00    2.90
  12  -3   1   52.89    4.70
 -12  -3  -1   45.80    4.50
  12  -3   1   53.79    4.60
  12   3   1   53.29    5.10
 -12   3  -1   51.19    5.10
  13  -3   1   10.70    3.90
  13  -3   1   14.40    3.70
 -13  -3  -1   13.90    3.80
  13   3   1   11.80    4.50
 -13   3  -1    6.80    4.50
  14  -3   1  113.99    8.10
  14  -3   1  105.79    8.00
 -14  -3  -1  111.09    7.90
 -14   3  -1  114.29    8.50
  14   3   1  112.09    9.20
 -15  -3  -1   46.60    5.70
  15  -3   1   46.20    7.00
  15  -3   1   45.90    5.60
 -15   3  -1   44.10    6.00
  15   3   1   42.60    6.50
  16  -3   1   93.59    8.30
  16  -3   1   86.39    7.40
 -16  -3  -1   66.39    6.70
 -16   3  -1   70.39    7.10
  16   3   1   75.49    8.00
  17  -3   1   19.70    5.90
 -17  -3  -1   23.10    5.70
  17  -3   1   18.60    5.50
  17   3   1   24.70    7.00
 -17   3  -1   18.70    5.50
  18  -3   1   23.60    6.70
  18  -3   1    5.60    5.70
 -18  -3  -1    6.20    6.10
  18   3   1   15.30    5.80
  18   3   1   16.50    6.70
 -18   3  -1   12.20    6.20
  19  -3   1   -1.20    6.30
  19  -3   1   -6.50    6.90
 -19  -3  -1   -3.70    6.60
 -19   3  -1    9.10    7.10
  19   3   1    0.30    6.20
  19   3   1   -4.20    7.60
 -20  -3  -1    4.40    7.40
  20  -3   1  -20.20    7.00
  20  -3   1    7.90    8.00
  20   3   1  -14.00    7.10
 -20   3  -1  -14.90    7.70
  20   3   1   -2.50    7.50
  19  -4  -1    2.10    6.80
  19  -4  -1    7.70    6.60
 -19  -4   1    5.80    7.00
 -19   4   1  -20.40    7.10
  19   4  -1   -8.00    7.60
 -18  -4   1    7.10    6.30
  18  -4  -1    8.20    5.90
  18  -4  -1   -9.30    5.80
  18   4  -1   -3.20    7.10
 -18   4   1   12.50    6.90
  17  -4  -1  -11.50    5.10
  17  -4  -1   -7.80    5.00
 -17  -4   1   -3.20    5.50
  17   4  -1    8.30    7.00
 -17   4   1   -7.40    5.80
  16  -4  -1  -13.50    4.30
 -16  -4   1   -1.60    4.90
 -16   4   1  -16.70    4.80
  16   4  -1  -14.80    5.60
  15  -4  -1  -11.60    3.90
 -15  -4   1   -5.00    4.40
  15  -4  -1   -2.10    4.30
 -15   4   1   -5.80    4.50
  15   4  -1   -9.90    5.10
 -14  -4   1    2.30    4.40
  14  -4  -1    0.60    4.00
  14  -4  -1    5.80    4.10
  14   4  -1    9.00    5.30
 -14   4   1    1.50    4.60
  13  -4  -1   23.60    4.20
  13  -4  -1   27.20    4.50
 -13  -4   1   24.10    4.30
 -13   4   1   41.30    6.30
  13   4  -1   26.70    5.20
 -12  -4   1  102.09    6.80
  12  -4  -1  107.39    6.70
  12  -4  -1  108.99    6.90
  12   4  -1  114.19    8.50
 -12   4   1   97.59    7.50
  11  -4  -1  636.64   19.10
 -11  -4   1  630.84   19.40
  11  -4  -1  639.94   19.10
  11   4  -1  642.44   20.30
 -11   4   1  652.93   20.00
  10  -4  -1   17.40    3.10
  10  -4  -1   14.80    3.00
 -10   4   1   18.50    3.80
  10   4  -1   14.70    3.70
  -9  -4   1 1060.69   30.00
   9  -4  -1 1067.09   29.80
   9  -4  -1 1099.29   29.90
   9   4  -1 1131.49   30.90
  -9   4   1 1092.19   30.70
   8  -4  -1   90.69    4.30
   8  -4  -1   85.39    4.30
   8   4  -1   99.89    5.90
  -8   4   1   89.79    5.60
   7  -4  -1  309.27    8.70
   7  -4  -1  312.27    8.70
  -7   4   1  310.17   10.20
   7   4  -1  318.67   10.30
  -6   4   1  324.37   10.10
   6   4  -1  326.77   10.20
   5   4  -1   19.60    2.00
  -5   4   1   20.40    2.00
   4   4  -1   50.29    2.70
  -4   4   1   43.50    2.60
  -4   4   1   47.00    2.50
  -3   4   1    6.70    1.00
   3   4  -1    6.20    1.10
  -3   4  -1   12.90    1.20
  -4   4  -1   29.20    2.20
  -4   4  -1   33.50    2.40
   4   4   1   34.70    2.50
  -5   4  -1    4.70    1.60
   5   4   1    4.30    1.60
  -5   4  -1    5.90    1.50
  -6   4  -1   24.50    2.40
   6   4   1   27.80    2.60
  -6   4  -1   25.90    2.40
   7  -4   1  540.75   15.40
   7  -4   1  576.54   15.60
  -7   4  -1  598.84   16.90
   7   4   1  595.24   17.00
   8  -4   1    2.80    1.80
   8  -4   1    1.60    1.70
   8   4   1    2.20    2.70
  -8   4  -1    3.60    2.50
   9  -4   1 1138.99   32.00
   9  -4   1 1173.18   32.00
   9   4   1 1198.68   33.10
  -9   4  -1 1185.68   33.00
  10  -4   1  208.28    8.00
 -10  -4  -1  167.48    8.10
  10  -4   1  212.68    8.10
 -10   4  -1  214.68    8.90
  10   4   1  211.08    9.10
 -11  -4  -1  410.86   14.40
  11  -4   1  447.96   14.20
  11  -4   1  440.06   14.20
 -11   4  -1  448.16   15.00
  11   4   1  465.85   15.50
  12  -4   1  282.07   10.60
 -12  -4  -1  263.27   10.60
  12  -4   1  263.17   10.40
  12   4   1  277.17   11.60
 -12   4  -1  270.17   11.20
 -13  -4  -1   -2.50    3.60
  13  -4   1   -2.70    3.70
  13  -4   1   -0.40    3.50
 -13   4  -1   -6.00    4.10
  13   4   1    5.70    4.30
  14  -4   1   33.60    5.00
  14  -4   1   39.50    5.10
 -14  -4  -1   29.50    5.00
  14   4   1   26.90    6.00
 -14   4  -1   27.50    5.20
  15  -4   1   11.50    4.60
  15  -4   1    6.80    4.90
 -15  -4  -1   13.50    4.90
 -15   4  -1   10.10    5.50
  15   4   1    1.00    5.90
  16  -4   1   -9.40    4.60
 -16  -4  -1   -1.20    5.10
  16  -4   1  -20.90    7.90
  16   4   1  -12.80    6.00
 -16   4  -1   -8.50    5.10
  17  -4   1   -0.60    5.50
 -17  -4  -1   -6.40    5.40
  17  -4   1   -0.80    5.30
 -17   4  -1  -11.50    5.50
  17   4   1   -5.60    6.70
  18  -4   1   -3.20    6.10
 -18  -4  -1   -5.10    5.90
  18  -4   1   -6.70    5.70
  18   4   1   -4.40    6.30
 -18   4  -1   13.00    7.00
  19  -4   1    2.50    6.70
  19  -4   1   -3.60    6.90
 -19  -4  -1    6.30    7.00
 -19   4  -1   -7.50    7.70
  19   4   1    6.00    8.30
  19   4   1   -2.80    7.30
  18  -5  -1   18.60    7.30
  18  -5  -1   11.30    5.80
  18   5  -1   -1.00    8.60
 -18   5   1   13.60    7.60
  17  -5  -1    9.60    5.10
 -17  -5   1   13.60    5.90
  17  -5  -1   14.70    5.50
  17   5  -1   23.20    7.70
 -17   5   1   14.50    7.00
  16  -5  -1    0.40    4.60
 -16  -5   1    4.60    5.10
  16  -5  -1   -1.70    4.50
 -16   5   1   -8.30    5.70
  16   5  -1   -3.40    6.70
  15  -5  -1   17.20    4.50
 -15  -5   1   16.80    4.90
  15  -5  -1   22.30    4.50
  15   5  -1   22.70    6.40
 -15   5   1   24.60    5.90
  14  -5  -1    4.20    3.50
 -14  -5   1    6.50    3.90
  14  -5  -1    4.00    3.70
  14   5  -1   -2.20    5.30
 -14   5   1   -2.80    4.60
  13  -5  -1   12.00    3.40
  13  -5  -1   14.60    3.20
  13   5  -1    9.20    5.10
 -13   5   1   20.30    4.90
  12  -5  -1   -2.20    2.40
  12  -5  -1   -3.90    2.50
  12   5  -1    5.70    7.10
 -12   5   1    1.60    3.90
  11  -5  -1   13.60    2.30
  11  -5  -1   13.80    2.40
 -11   5   1   16.10    3.90
  11   5  -1   11.10    4.20
 -10   5   1   36.30    4.20
  10   5  -1   34.70    4.40
  -9   5   1    1.70    2.70
   9   5  -1    9.30    3.30
  -8   5   1   -2.40    2.30
   8   5  -1    1.40    2.70
   7   5  -1    1.30    2.40
  -7   5   1   -1.30    2.20
   6   5  -1   81.59    4.70
  -6   5   1   77.59    4.50
   5   5  -1   42.90    3.50
  -5   5   1   45.20    3.30
   4   5  -1   36.00    2.80
  -4   5   1   32.80    2.70
  -4   5   1   35.10    2.70
   3   5  -1   35.30    2.20
  -3   5   1   31.20    2.00
  -3   5  -1  474.85   12.90
  -4   5  -1  183.38    6.30
  -4   5  -1  201.98    6.30
   4   5   1  186.08    6.40
  -5   5  -1  514.55   14.60
  -5   5  -1  501.25   14.60
   5   5   1  504.15   14.70
  -6   5  -1  242.78    8.40
   6   5   1  235.08    8.50
  -6   5  -1  250.87    8.40
  -7   5  -1  103.89    5.40
   7   5   1  102.09    5.60
   8   5   1    2.50    2.80
  -8   5  -1    1.00    2.40
  -9   5  -1   11.70    3.10
   9   5   1    5.80    3.20
  10   5   1   36.90    4.50
 -10   5  -1   37.70    4.30
  11  -5   1   -0.20    2.00
  11  -5   1   -1.50    2.00
  11   5   1   -4.10    3.70
 -11   5  -1   -6.90    3.30
  12  -5   1   -1.90    2.40
  12  -5   1   -4.50    2.60
 -12   5  -1   -3.00    3.70
  12   5   1    1.20    6.90
  13  -5   1   -2.70    2.90
  13  -5   1   -1.10    3.20
  13   5   1   -1.00    4.70
 -13   5  -1   -9.20    3.80
  14  -5   1   -0.70    3.50
  14  -5   1    6.90    3.50
  14   5   1    2.70    5.50
 -14   5  -1    5.80    4.90
  15  -5   1   -4.10    3.80
  15  -5   1   -2.00    4.10
  15   5   1    2.20    5.80
 -15   5  -1    3.50    4.90
  16  -5   1   -6.30    4.50
  16  -5   1   -6.50    4.50
  16   5   1   -4.00    6.20
 -16   5  -1    5.80    5.90
  17  -5   1   -2.80    5.30
  17  -5   1    7.00    5.10
  17   5   1   -7.60    7.30
 -17   5  -1   -8.70    6.50
  18  -5   1    8.80    9.20
  18  -5   1    1.00    5.60
 -18   5  -1    2.50    7.10
  18   5   1   10.40    9.00
  17  -6  -1   -6.00    3.30
  17  -6  -1  -11.40    4.00
 -17   6   1   -7.80    7.20
  17   6  -1   -5.20    8.20
  16  -6  -1    0.40    2.80
  16  -6  -1    1.90    3.30
  16   6  -1  -12.30    7.20
 -16   6   1   -7.80    6.30
  15  -6  -1   23.80    2.40
  15   6  -1   43.40    7.60
 -15   6   1   41.70    6.80
  14   6  -1   59.59    7.70
 -14   6   1   63.99    6.90
  13   6  -1  120.09   10.20
 -13   6   1  128.29   10.00
 -12   6   1  104.89   11.90
  12   6  -1  125.29    9.30
 -11   6   1   88.69    7.60
  11   6  -1   98.99    8.50
 -10   6   1   30.60    4.30
  10   6  -1   31.60    4.60
   9   6  -1   35.60    4.40
  -9   6   1   33.50    3.90
   8   6  -1   25.00    3.80
  -8   6   1   24.00    3.50
   7   6  -1  159.58    7.30
  -7   6   1  155.38    7.00
   6   6  -1   44.50    3.70
  -6   6   1   46.60    4.30
   5   6  -1  279.37    9.00
  -5   6   1  262.77    8.70
  -3   6   1   47.00    2.40
  -3   6   1   40.00    2.40
   3   6  -1   49.60    2.70
  -3   6  -1  113.39    3.90
  -3   6  -1  108.89    3.80
  -4   6  -1   26.30    2.20
   4   6   1   22.90    2.40
  -4   6  -1   28.90    2.30
  -5   6  -1  377.76   11.50
  -5   6  -1  389.96   11.40
   5   6   1  363.66   11.50
   6   6   1  133.09    6.40
  -6   6  -1  132.19    6.20
  -6   6  -1  132.49    6.00
   7   6   1  178.48    7.80
  -7   6  -1  178.98    7.40
   8   6   1   32.20    4.00
  -8   6  -1   38.40    3.80
  -9   6  -1   24.80    3.70
   9   6   1   23.10    4.00
 -10   6  -1   16.70    3.80
  10   6   1   15.00    4.20
  11   6   1   37.70    5.50
 -11   6  -1   31.60    4.70
 -12   6  -1   55.49    7.60
  12   6   1   59.49    6.60
 -13   6  -1   36.00    5.80
  13   6   1   44.70    6.40
 -14   6  -1   13.90    5.30
  14   6   1   15.80    6.60
  15  -6   1    1.20    2.10
 -15   6  -1    2.80    5.90
  15   6   1   -0.80    7.00
  16  -6   1    1.70    2.80
  16  -6   1   -0.10    3.40
  16   6   1    1.80    7.80
 -16   6  -1    0.70    6.50
  17  -6   1   -2.90    4.20
  17  -6   1   -2.30    3.50
  17   6   1    2.40    8.60
 -17   6  -1   -6.60    7.30
  15   7  -1   -5.70    7.70
 -15   7   1   -1.60    6.60
 -14   7   1    3.30    5.90
  14   7  -1   -0.70    6.50
 -13   7   1   32.20    6.20
  13   7  -1   24.00    6.80
 -12   7   1   10.60    5.00
  12   7  -1    5.90    5.90
 -11   7   1    4.70    4.60
 -10   7   1   72.39    5.90
  10   7  -1   94.49    8.70
   9   7  -1   37.80    4.90
  -9   7   1   32.00    4.50
   8   7  -1  104.19    7.50
  -8   7   1   99.69    6.70
   7   7  -1  132.29    7.30
  -7   7   1  126.29    6.80
  -6   7   1   75.79    5.30
   6   7  -1   81.29    5.50
  -5   7   1   17.60    2.60
   5   7  -1   15.10    2.70
  -4   7   1   11.50    2.00
   4   7  -1   13.20    2.20
   3   7  -1   47.20    3.00
  -3   7   1   46.00    2.80
  -3   7   1   48.00    2.80
   2   7  -1    6.70    9.50
  -3   7  -1    0.00    1.40
  -3   7  -1    0.60    1.30
   3   7   1    0.10    1.50
  -4   7  -1   50.19    3.60
  -4   7  -1   58.79    3.60
   4   7   1   49.10    4.00
   5   7   1   79.09    5.00
  -5   7  -1   73.79    4.80
  -5   7  -1   81.99    4.70
  -6   7  -1  125.49    6.40
  -6   7  -1  124.79    6.20
   6   7   1  128.89    6.60
   7   7   1  178.28    8.40
  -7   7  -1  187.48    7.90
  -8   7  -1  131.89    7.40
   8   7   1  127.79    7.70
  -9   7  -1   30.40    4.40
   9   7   1   34.30    4.90
 -10   7  -1   45.20    5.10
  10   7   1   37.60    5.50
 -11   7  -1    6.40    4.50
 -12   7  -1   -7.60    4.60
  12   7   1   -3.50    5.50
  13   7   1   29.20    6.90
 -13   7  -1    9.40    5.70
  14   7   1    0.50    6.80
 -14   7  -1   -4.40    5.60
 -15   7  -1   -1.40    6.50
  15   7   1   13.70    7.90
  12   8  -1    4.20    6.50
 -12   8   1   -3.90    5.70
 -11   8   1    2.80    5.20
  11   8  -1   -2.90    5.90
 -10   8   1   -0.20    4.60
  10   8  -1   10.90    5.50
  -9   8   1    1.80    3.90
   9   8  -1   -6.20    4.40
   8   8  -1    3.90    4.30
  -8   8   1    4.70    3.70
  -7   8   1    3.20    3.20
   7   8  -1   -0.30    3.50
  -6   8   1    8.00    2.80
   6   8  -1    2.60    3.10
   5   8  -1    0.30    2.80
  -5   8   1    5.80    2.60
   4   8  -1   22.30    2.80
  -4   8   1   18.70    2.50
  -3   8   1    1.80    1.80
   3   8  -1    1.30    2.00
   2   8  -1   13.90   15.90
  -2   8   1   27.20   13.50
  -2   8  -1  165.18   17.60
  -3   8  -1   -7.00    1.90
   3   8   1   -6.70    2.10
  -3   8  -1   -6.70    1.80
   4   8   1   87.79    5.30
  -4   8  -1   94.19    5.10
  -4   8  -1   91.49    4.90
   5   8   1    0.30    2.80
  -5   8  -1    2.40    2.60
  -5   8  -1   -0.70    2.60
   6   8   1   -2.10    3.10
  -6   8  -1    0.90    2.90
   7   8   1    1.10    3.60
  -7   8  -1   -4.00    3.10
   8   8   1    1.40    4.10
  -8   8  -1   -6.00    3.50
  -9   8  -1    0.40    4.00
   9   8   1   -0.60    4.60
 -10   8  -1    3.10    4.60
  10   8   1   12.80    5.60
  11   8   1    6.70    5.90
 -11   8  -1   10.00    5.30
  12   8   1    6.30    6.60
 -12   8  -1   -0.20    5.70
  -9   9   1   12.70    5.20
   9   9  -1    5.60    5.80
   8   9  -1   40.90    5.90
  -8   9   1   27.90    5.10
   7   9  -1   10.80    4.60
  -7   9   1    2.50    3.80
   6   9  -1   -2.30    3.80
  -6   9   1   -1.80    3.30
  -5   9   1    8.40    3.10
   5   9  -1    6.60    3.40
  -4   9   1   -2.70    2.50
   4   9  -1    1.50    2.90
  -3   9   1    4.20    2.20
   3   9  -1    8.20    2.50
  -2   9   1   -8.40   18.20
   2   9  -1   19.10   22.30
  -2   9  -1   36.50   18.70
   2   9   1    9.60   21.60
  -2   9  -1    4.90   20.00
  -3   9  -1    4.50    2.10
   3   9   1    4.20    2.50
  -3   9  -1   -2.00    2.30
   4   9   1    1.20    2.90
  -4   9  -1    3.50    2.50
  -5   9  -1   -0.30    3.00
   5   9   1    0.00    3.20
   6   9   1   -0.20    3.80
  -6   9  -1   -2.80    3.30
   7   9   1    2.20    4.60
  -7   9  -1   -3.80    3.80
  -8   9  -1   25.40    5.00
   8   9   1   25.30    5.70
   9   9   1  -10.20    5.50
  -9   9  -1    0.20    4.90
  21   0  -2   -5.20    6.50
 -21   0   2    8.00    8.20
  21   0  -2   12.20    8.50
  20   0  -2   78.39    9.50
  19   0  -2    4.40    7.20
 -19   0   2   -2.60    5.10
  19   0  -2    2.30    5.00
  18   0  -2  150.18   11.40
  18   0  -2  158.98   11.20
 -18   0   2  126.69   10.30
 -17   0   2    1.30    5.20
  17   0  -2   -0.70    5.10
  16   0  -2   30.40    5.70
 -16   0   2   39.80    5.80
 -15   0   2    5.10    4.20
  15   0  -2   -2.10    4.20
  14   0  -2   12.70    4.10
 -13   0   2   -0.90    3.40
  13   0  -2    0.20    3.10
  12   0  -2    1.70    3.30
 -12   0   2   -0.50    2.70
 -11   0   2   -4.90    2.20
  11   0  -2   -2.00    2.40
  10   0  -2  302.77   10.60
 -10   0   2  309.77   10.60
   9   0  -2   -0.80    1.80
  -9   0   2    0.00    1.90
  -8   0   2  137.99    5.70
   8   0  -2  136.49    5.80
  -7   0   2    0.40    1.40
   7   0  -2   -0.90    1.30
   6   0  -2    7.10    1.50
  -6   0   2    7.30    1.50
   5   0  -2   -0.50    1.10
  -5   0   2   -1.30    1.00
  -4   0   2  462.55   13.30
   4   0  -2  486.85   13.30
   3   0  -2   -0.40    0.70
  -3   0   2   -0.50    0.60
   2   0  -2 4735.23  125.39
  -2   0   2 4154.88  128.19
   2   0   2 1908.31   51.09
  -2   0  -2 2029.60   51.09
  -2   0  -2 1890.01   51.19
   2   0   2 1945.51   51.09
   3   0   2   -7.80    0.70
  -3   0  -2   -8.20    0.70
   3   0   2   -8.50    0.60
  -3   0  -2   -7.60    0.60
   4   0   2  136.49    4.70
  -4   0  -2  137.79    4.70
   4   0   2  139.49    4.60
  -5   0  -2   -1.70    1.00
   5   0   2   -2.00    1.10
   5   0   2   -2.50    0.90
   6   0   2 1188.88   32.10
   6   0   2 1174.88   32.10
  -6   0  -2 1182.08   32.10
   7   0   2   -2.50    1.40
  -7   0  -2   -2.80    1.50
   7   0   2   -4.10    1.40
  -8   0  -2   -0.40    1.60
   8   0   2   -4.20    1.60
   8   0   2   -0.40    1.60
  -9   0  -2   -0.10    2.00
   9   0   2    2.50    2.10
   9   0   2   -3.20    1.70
  10   0   2  192.28    7.80
  10   0   2  202.38    7.90
 -10   0  -2  194.48    8.00
  11   0   2    2.30    2.40
 -11   0  -2    0.60    2.70
  11   0   2    0.70    2.60
  12   0   2   49.00    4.70
  12   0   2   49.60    4.90
 -12   0  -2   43.30    4.40
  13   0   2    1.50    3.20
  13   0   2   -0.20    2.80
 -13   0  -2   -2.80    3.40
  14   0   2   17.30    4.30
  14   0   2    4.80    6.30
  15   0   2    4.30    3.90
 -15   0  -2   -7.40    3.80
  15   0   2   -0.70    3.90
 -16   0  -2   27.00    5.40
  16   0   2   17.60    5.00
  16   0   2   23.60    5.60
  17   0   2   -4.30    4.70
  17   0   2   -4.00    5.50
 -17   0  -2   -0.90    5.20
  18   0   2   41.40    6.50
 -18   0  -2   53.29    7.40
  18   0   2   61.09    7.70
  19   0   2    5.20    6.10
  19   0   2   11.80    5.30
 -19   0  -2    1.80    5.30
  20   0   2   27.90    8.00
  21   0   2  -16.90    8.30
  21   0   2    2.30    7.00
 -21   0  -2    3.40    8.10
  21  -1  -2    6.90    7.50
  21  -1  -2    5.50    8.20
 -21  -1   2   -4.60    7.50
 -21   1   2   11.90    8.10
  21   1  -2   -2.50    8.00
  20  -1  -2   -0.70    7.00
  20   1  -2    5.30    6.90
  19  -1  -2    6.00    6.20
 -19  -1   2   -4.70    5.90
  19  -1  -2  -11.90    6.10
  19   1  -2   -4.20    6.90
 -18  -1   2   -0.10    5.70
  18  -1  -2   -0.90    5.50
  18  -1  -2   -3.90    5.70
  18   1  -2    3.00    5.50
  17  -1  -2   10.70    5.00
 -17  -1   2    2.40    4.70
  17  -1  -2    5.90    5.00
  17   1  -2    9.00    5.60
 -17   1   2    2.30    4.20
  16  -1  -2   -4.30    4.20
 -16  -1   2    1.80    4.10
  16  -1  -2    0.10    4.80
  16   1  -2   -1.20    4.30
 -16   1   2    3.30    4.50
  15  -1  -2   91.59    8.40
 -15  -1   2  101.39    8.30
  15  -1  -2   98.19    7.30
 -15   1   2  102.99    7.60
  15   1  -2   89.89    8.40
  14  -1  -2   60.69    7.20
 -14  -1   2   65.09    6.10
 -14   1   2   76.99    6.30
  14   1  -2   57.89    5.70
 -13  -1   2   90.39    7.10
  13  -1  -2   85.49    7.40
  13   1  -2   90.49    6.80
 -13   1   2  100.19    7.30
  12  -1  -2   74.49    5.70
 -12  -1   2   61.19    5.20
  12   1  -2   76.29    5.90
 -12   1   2   62.39    5.20
 -11  -1   2   -4.20    2.40
  11  -1  -2    0.40    2.60
  11   1  -2   -3.00    3.00
 -11   1   2   -4.40    2.90
  10  -1  -2  180.28    7.60
 -10  -1   2  188.58    7.60
 -10   1   2  185.18    7.80
  10   1  -2  189.18    8.00
  -9  -1   2  138.99    6.40
   9  -1  -2  143.79    6.40
   9   1  -2  132.29    6.40
  -9   1   2  144.49    6.40
   8  -1  -2 2020.20   55.49
  -8  -1   2 2063.39   55.49
  -8   1   2 2147.89   55.69
   8   1  -2 2048.50   55.59
   7  -1  -2   39.50    3.10
  -7  -1   2   36.20    3.40
   7   1  -2   40.90    3.50
  -7   1   2   40.10    3.20
  -6  -1   2 3723.93   98.39
   6  -1  -2 3822.62   98.39
   6   1  -2 3671.63   98.39
  -6   1   2 3761.62   98.39
  -5  -1   2 1910.11   51.29
   5  -1  -2 1908.11   51.29
  -5   1   2 1953.30   51.39
   5   1  -2 1971.00   51.39
   4  -1  -2  819.92   22.10
  -4  -1   2  811.22   22.20
  -4   1   2  811.12   22.20
   4   1  -2  829.42   22.20
  -3  -1   2 1556.24   40.40
   3  -1  -2 1524.55   40.40
  -3   1   2 1520.35   40.40
   3   1  -2 1526.65   40.40
  -2  -1   2   11.00    1.00
   2  -1  -2    9.50    1.00
   2   1  -2    9.70    1.00
   1  -1  -2   18.80    0.90
  -1   1   2   21.10    1.00
   1   1  -2   19.30    1.00
   0  -1   2   96.89    2.80
   0  -1  -2  108.19    2.80
   1  -1   2    2.40    0.40
  -1   1  -2    2.00    0.40
   1   1   2    2.20    0.40
  -1   1  -2    2.30    0.40
   2  -1   2   11.20    1.10
   2  -1   2    5.60    0.70
  -2   1  -2    4.40    0.80
   2   1   2    6.10    0.80
  -2   1  -2    7.90    0.80
   3  -1   2   74.29    2.90
  -3  -1  -2   78.69    2.90
   3  -1   2   75.39    2.90
   3   1   2   86.19    3.00
  -3   1  -2   79.39    2.90
  -3   1  -2   78.89    2.90
   4  -1   2   12.00    1.30
   4  -1   2    7.60    1.20
  -4  -1  -2    7.70    1.20
  -4   1  -2   11.60    1.30
  -4   1  -2   11.20    1.30
   4   1   2    9.20    1.30
   5  -1   2  921.01   25.10
  -5  -1  -2  942.61   25.30
   5  -1   2  904.01   25.20
  -5   1  -2  904.11   25.20
  -5   1  -2  945.61   25.20
   5   1   2  935.31   25.30
   6  -1   2    0.70    1.30
  -6  -1  -2    1.90    1.30
   6  -1   2   -0.20    1.30
  -6   1  -2    1.20    1.30
   6   1   2   -0.60    1.30
   7  -1   2   15.80    2.10
  -7  -1  -2   15.10    2.20
   7  -1   2   11.50    1.90
   7   1   2   17.60    2.30
  -7   1  -2   14.20    2.00
   8  -1   2  153.78    6.00
   8  -1   2  156.58    6.20
  -8  -1  -2  146.99    6.10
   8   1   2  154.38    6.40
  -8   1  -2  161.98    6.40
  -9  -1  -2   39.20    3.50
   9  -1   2   39.70    3.50
   9  -1   2   37.70    3.30
   9   1   2   37.90    3.40
  -9   1  -2   37.70    3.40
  10  -1   2  947.31   27.90
 -10  -1  -2 1008.30   28.10
  10  -1   2  944.81   27.80
  10   1   2 1021.70   28.30
 -10   1  -2  984.70   28.00
  11  -1   2    3.50    3.10
  11  -1   2    3.10    3.10
 -11  -1  -2   -0.70    3.10
  11   1   2    5.60    3.50
 -11   1  -2    4.80    3.00
 -12  -1  -2 1017.40   30.30
  12  -1   2 1079.89   30.70
  12  -1   2 1060.59   30.50
 -12   1  -2 1081.79   30.70
  12   1   2 1027.70   30.50
  13  -1   2   60.09    5.60
 -13  -1  -2   59.59    5.30
  13  -1   2   51.89    5.30
 -13   1  -2   62.09    5.60
  13   1   2   56.79    5.40
  13   1   2   48.00    5.20
 -14  -1  -2  277.07   12.10
  14  -1   2  290.87   11.80
  14  -1   2  313.87   12.60
  14   1   2  283.47   11.50
  14   1   2  285.27   11.80
 -14   1  -2  280.27   12.00
  15  -1   2   74.29    6.80
 -15  -1  -2   98.89    8.10
  15  -1   2   89.09    7.50
  15   1   2   85.49    7.60
  15   1   2  111.29    8.10
 -15   1  -2   80.69    7.10
 -16  -1  -2   13.10    4.80
  16  -1   2   14.40    4.90
  16  -1   2   12.00    4.70
  16   1   2    9.40    4.80
 -16   1  -2    1.20    4.80
  16   1   2   16.90    5.40
  17  -1   2   -3.70    5.20
 -17  -1  -2    5.60    5.40
  17  -1   2    0.00    4.40
  17   1   2   -7.90    4.60
 -17   1  -2    4.20    3.70
  17   1   2    5.20    3.80
  18  -1   2   -5.50    6.10
 -18  -1  -2    3.80    5.80
  18  -1   2   -0.10    5.00
  18   1   2   -1.70    6.20
 -19  -1  -2   11.60    6.00
  19  -1   2    3.10    6.90
  19  -1   2    3.20    5.80
  19   1   2   19.50    6.90
  20  -1   2   -1.70    7.50
  20   1   2    9.50    8.00
 -21  -1  -2   -1.50    7.70
  21  -1   2   -0.70    8.50
  21  -1   2    4.20    7.10
  21   1   2   -2.20    7.70
 -21   1  -2   -2.10    8.10
  21  -2  -2    5.40    8.70
 -21  -2   2   13.10    8.30
  21  -2  -2   22.00    9.10
  20  -2  -2   24.10    8.10
  20   2  -2   -0.40    7.80
  19  -2  -2   -1.30    5.90
  19  -2  -2    4.40    6.70
 -19  -2   2    2.00    6.50
  19   2  -2   11.50    6.70
  18  -2  -2   18.80    5.90
 -18  -2   2   14.40    6.00
  18  -2  -2   17.70    6.60
 -18   2   2   -1.80    4.80
  18   2  -2   20.90    6.90
  17  -2  -2   -6.50    5.20
  17  -2  -2   -9.20    4.30
 -17  -2   2    1.40    4.90
 -17   2   2   -3.40    5.30
  17   2  -2    1.90    5.80
  16  -2  -2   21.10    5.20
 -16  -2   2   32.70    5.70
  16  -2  -2    9.00    4.90
  16   2  -2   21.30    5.80
 -16   2   2   14.70    5.40
  15  -2  -2    0.50    4.40
 -15  -2   2   -3.20    4.20
  15  -2  -2   -0.40    4.30
 -15   2   2   -8.00    4.20
  15   2  -2   -6.80    4.00
 -14  -2   2    7.70    4.00
  14  -2  -2    2.50    3.90
  14  -2  -2    5.00    4.00
 -14   2   2    3.20    4.10
  14   2  -2    5.50    4.40
 -13  -2   2  219.38    9.90
  13  -2  -2  214.68    9.80
  13  -2  -2  240.58    9.80
 -13   2   2  205.88    9.50
  13   2  -2  198.58   14.90
  12  -2  -2   35.40    4.40
 -12  -2   2   34.60    4.40
  12  -2  -2   34.50    4.10
  12   2  -2   32.60    4.20
 -12   2   2   40.50    4.70
 -11  -2   2  437.76   14.40
  11  -2  -2  439.96   14.40
  11  -2  -2  425.56   14.20
  11   2  -2  449.16   14.70
 -11   2   2  451.75   14.70
  10  -2  -2  258.97    9.50
  10  -2  -2  256.47    9.40
 -10  -2   2  260.67    9.60
  10   2  -2  257.27    9.80
 -10   2   2  251.97    9.60
   9  -2  -2   53.89    4.40
   9  -2  -2   56.19    4.30
  -9  -2   2   56.19    4.50
  -9   2   2   58.59    4.70
   9   2  -2   55.69    4.80
  -8  -2   2  185.08    7.10
   8  -2  -2  186.68    7.10
   8  -2  -2  190.28    7.10
   8   2  -2  193.68    7.20
  -8   2   2  189.18    7.30
   7  -2  -2   -3.40    1.50
   7  -2  -2   -2.60    1.50
  -7  -2   2   -3.60    1.50
   7   2  -2   -1.50    1.60
  -7   2   2   -1.20    1.70
   6  -2  -2   70.19    3.50
   6  -2  -2   78.99    3.60
  -6  -2   2   66.89    3.60
  -6   2   2   66.59    3.70
   6   2  -2   72.29    3.70
   5  -2  -2  520.25   14.70
   5  -2  -2  536.25   14.70
  -5  -2   2  518.75   14.70
  -5   2   2  525.75   14.90
   5   2  -2  524.85   14.90
  -4  -2   2 2007.30   51.89
   4  -2  -2 1965.80   51.89
   4  -2  -2 2027.10   51.89
  -4   2   2 1926.31   51.99
   4   2  -2 1942.11   51.99
  -3  -2   2 7930.91  213.78
   3  -2  -2 7946.00  212.18
   3  -2  -2 7907.71  212.48
  -3   2   2 7896.91  216.28
   3   2  -2 7743.33  216.38
  -2   2   2 4419.46  120.79
   2   2  -2 4291.77  120.69
   1   2  -2 3199.28   85.89
  -1   2  -2    4.30    0.40
  -1   2  -2    4.40    0.40
  -2   2  -2  109.09    3.40
  -2   2  -2  111.19    3.40
   3  -2   2  104.79    3.40
   3  -2   2  106.09    3.40
  -3   2  -2  110.69    3.70
  -3   2  -2  113.89    3.70
   3   2   2  114.59    3.80
   4  -2   2    8.60    1.10
   4  -2   2    7.80    1.10
  -4   2  -2    8.80    1.30
   4   2   2    7.70    1.20
  -4   2  -2    9.40    1.30
  -5  -2  -2  434.36   12.40
   5  -2   2  422.46   12.30
   5  -2   2  416.26   12.30
   5   2   2  436.06   12.50
  -5   2  -2  446.96   12.50
  -5   2  -2  427.66   12.40
   6  -2   2  216.18    7.00
   6  -2   2  208.98    7.00
  -6  -2  -2  199.78    7.10
  -6   2  -2  201.78    7.10
   6   2   2  205.18    7.20
  -6   2  -2  219.98    7.10
  -7  -2  -2 2333.57   61.39
   7  -2   2 2385.16   61.39
   7  -2   2 2199.38   61.29
   7   2   2 2361.86   61.59
  -7   2  -2 2249.47   61.39
   8  -2   2  353.06   11.50
   8  -2   2  371.06   11.50
  -8  -2  -2  338.67   11.50
   8   2   2  363.86   11.80
  -8   2  -2  379.26   11.70
  -9  -2  -2 1131.19   31.10
   9  -2   2 1102.59   31.00
   9  -2   2 1140.49   31.10
  -9   2  -2 1096.39   31.10
   9   2   2 1081.69   31.20
 -10  -2  -2  183.98    7.80
  10  -2   2  184.48    7.80
  10  -2   2  194.38    7.70
 -10   2  -2  175.78    7.80
  10   2   2  174.88    8.00
  11  -2   2   66.19    5.40
  11  -2   2   62.79    5.10
 -11  -2  -2   56.79    5.10
  11   2   2   51.09    4.80
 -11   2  -2   56.49    4.90
 -12  -2  -2    1.30    3.10
  12  -2   2   -1.20    3.00
  12  -2   2    1.40    3.00
  12   2   2    3.50    3.50
 -12   2  -2    0.40    3.10
  13  -2   2    7.50    3.70
 -13  -2  -2   12.60    4.00
  13  -2   2   18.60    3.90
 -13   2  -2   15.00    4.10
  14  -2   2   81.39    7.50
 -14  -2  -2   79.59    7.40
  14  -2   2   85.79    7.10
  14   2   2   91.89    8.30
 -14   2  -2   79.89    6.90
  15  -2   2   64.69    6.20
 -15  -2  -2   68.39    6.40
  15  -2   2   73.49    6.70
  15   2   2   76.79    7.20
  15   2   2   65.09    6.60
 -15   2  -2   61.59    6.50
 -16  -2  -2   43.80    5.90
  16  -2   2   42.40    6.30
  16  -2   2   35.50    5.60
  16   2   2   41.90    6.60
  16   2   2   58.09    6.60
 -16   2  -2   49.40    6.50
  17  -2   2   72.59    7.00
 -17  -2  -2   64.39    7.00
  17  -2   2   66.19    7.10
  17   2   2   69.09    6.90
 -17   2  -2   55.09    6.70
  17   2   2   72.49    7.80
  18  -2   2    3.40    6.20
 -18  -2  -2   17.50    5.90
  18  -2   2    5.50    5.60
  18   2   2    7.90    6.10
 -18   2  -2   -3.20    4.70
  19  -2   2    2.30    6.80
 -19  -2  -2    2.60    6.50
  19  -2   2   10.20    6.30
  19   2   2   18.90    7.60
  20  -2   2   -3.90    7.80
  20   2   2   -9.10    7.80
  21  -2   2   -6.40    7.60
  21  -2   2  -18.90    7.80
 -21  -2  -2   -6.10    7.30
 -20  -3   2  -11.20    6.90
  20  -3  -2   -9.90    7.70
  20  -3  -2   -1.50    7.00
 -20   3   2    2.80    8.20
  20   3  -2    0.90    8.20
  19  -3  -2   19.90    7.30
  19  -3  -2   12.90    6.40
 -19  -3   2   -5.80    6.70
 -19   3   2    8.20    6.70
  19   3  -2   -7.70    7.10
  18  -3  -2   34.10    6.30
  18  -3  -2   39.70    7.30
 -18  -3   2   43.50    7.00
 -18   3   2   32.80    6.50
  18   3  -2   32.00    7.00
  17  -3  -2   44.40    6.30
 -17  -3   2   49.60    6.60
  17  -3  -2   52.79    7.10
 -17   3   2   54.29    7.20
  17   3  -2   40.20    6.90
 -16  -3   2  131.79    9.60
  16  -3  -2  147.19   10.70
  16  -3  -2  138.49    9.80
  16   3  -2  131.59   10.00
 -16   3   2  121.69    9.20
 -15  -3   2  107.79    8.80
  15  -3  -2   91.39    7.90
  15  -3  -2   87.89    8.70
 -15   3   2   96.99    8.00
  15   3  -2   91.19    7.80
  14  -3  -2   57.89    5.90
  14  -3  -2   55.49    5.60
 -14  -3   2   52.99    5.60
 -14   3   2   60.29    6.30
  14   3  -2   53.89    6.10
  13  -3  -2   69.59    6.00
  13  -3  -2   61.69    5.50
 -13  -3   2   56.99    5.20
 -13   3   2   48.60    6.30
  13   3  -2   70.59    6.30
  12  -3  -2    2.50    3.00
  12  -3  -2    7.70    3.20
 -12  -3   2    1.50    3.00
  12   3  -2    3.10    3.60
 -12   3   2   -0.40    3.10
  11  -3  -2    1.00    2.70
  11  -3  -2    1.90    2.70
 -11  -3   2    3.30    2.80
 -11   3   2    4.60    3.00
  11   3  -2    3.20    3.20
  10  -3  -2   -0.30    2.50
 -10  -3   2    2.70    2.50
  10  -3  -2    0.00    2.40
 -10   3   2    0.90    2.70
  10   3  -2   -0.50    2.50
   9  -3  -2    0.10    2.20
   9  -3  -2    3.80    2.30
  -9  -3   2   -2.50    2.10
  -9   3   2   -0.90    2.30
   9   3  -2    2.50    2.60
   8  -3  -2    4.60    2.00
  -8  -3   2    8.80    2.10
   8  -3  -2    6.90    2.00
  -8   3   2    5.00    2.20
   8   3  -2    5.30    2.30
   7  -3  -2  173.58    6.20
   7  -3  -2  176.58    6.10
  -7  -3   2  169.68    6.20
   7   3  -2  170.38    6.50
  -7   3   2  177.38    6.50
   6  -3  -2   38.10    2.60
   6  -3  -2   40.20    2.60
  -6  -3   2   37.30    2.70
   6   3  -2   41.40    3.30
  -6   3   2   42.30    3.10
   5  -3  -2  402.16   11.00
  -5  -3   2  396.36   11.10
  -5   3   2  395.26   11.60
   5   3  -2  390.46   11.60
   4   3  -2  675.33   18.30
  -4   3   2  655.13   18.20
  -3   3   2 1183.58   30.50
   3   3  -2 1116.69   30.50
   2   3  -2  768.52   20.50
  -2   3   2  791.62   20.50
  -2   3   2  773.22   20.40
  -2   3  -2 3277.67   88.39
  -2   3  -2 3050.19   87.69
  -3   3  -2  651.03   17.80
  -3   3  -2  670.33   17.80
  -4   3  -2 1865.91   49.20
   4   3   2 1860.11   49.20
  -4   3  -2 1859.41   49.20
   5  -3   2  222.98    6.70
   5  -3   2  228.68    6.90
  -5   3  -2  229.78    7.30
  -5   3  -2  229.18    7.40
   5   3   2  232.68    7.40
   6  -3   2   -0.80    1.20
   6  -3   2    0.40    1.20
   6   3   2   -0.50    1.60
  -6   3  -2   -0.60    1.40
  -6   3  -2   -0.20    1.50
   7  -3   2    9.70    1.90
   7  -3   2    6.80    1.70
  -7   3  -2    6.80    2.10
  -7   3  -2    6.20    1.90
   7   3   2    6.10    2.20
   8  -3   2  303.77    9.60
   8  -3   2  280.37    9.40
  -8  -3  -2  285.97    9.60
   8   3   2  296.27   10.10
  -8   3  -2  283.37    9.90
   9  -3   2   16.20    2.80
  -9  -3  -2   20.00    2.90
   9  -3   2   19.90    2.90
  -9   3  -2   20.50    3.20
   9   3   2   20.50    3.40
  10  -3   2   20.50    3.20
 -10  -3  -2   23.90    3.30
  10  -3   2   24.90    3.40
 -10   3  -2   22.10    3.40
  10   3   2   26.80    3.80
  11  -3   2    1.30    2.70
  11  -3   2    1.00    2.80
 -11  -3  -2    1.10    2.70
  11   3   2    2.30    3.20
 -11   3  -2    2.40    2.70
 -12  -3  -2    1.00    3.10
  12  -3   2   -0.50    3.00
  12  -3   2    2.70    3.00
 -12   3  -2   -1.40    2.90
  12   3   2    3.70    3.80
 -13  -3  -2   22.80    4.20
  13  -3   2   36.50    4.50
  13  -3   2   28.50    4.40
  13   3   2   35.10    5.20
  14  -3   2   16.00    4.40
 -14  -3  -2   17.40    4.60
  14  -3   2   12.90    4.40
  14   3   2   10.40    4.90
 -14   3  -2   21.30    4.50
  15  -3   2   55.99    6.00
 -15  -3  -2   47.90    6.00
  15  -3   2   53.39    6.80
  15   3   2   48.80    6.70
 -15   3  -2   49.10    5.70
  16  -3   2   10.70    4.90
  16  -3   2   17.50    5.50
 -16  -3  -2    8.80    5.10
 -16   3  -2   10.10    5.20
  16   3   2   10.10    5.80
  17  -3   2   14.00    5.90
 -17  -3  -2    3.00    5.20
  17  -3   2    9.20    5.40
  17   3   2    8.20    5.90
  17   3   2    5.20    6.40
 -17   3  -2    5.60    5.70
  18  -3   2    4.60    5.60
  18  -3   2    1.80    6.20
 -18  -3  -2   -1.00    5.80
 -18   3  -2    6.70    6.40
  18   3   2   -4.40    5.80
  18   3   2    7.50    7.00
  19  -3   2    0.40    7.20
 -19  -3  -2  -20.20    6.50
  19  -3   2   -5.40    6.20
 -19   3  -2    1.10    7.10
  19   3   2   -6.80    6.80
  19   3   2   -7.80    7.60
  20  -3   2    5.50    8.20
  20  -3   2    6.30    7.40
 -20  -3  -2    3.90    6.90
 -20   3  -2   -0.20    8.20
  20   3   2   -0.90    8.40
  20   3   2   13.70    7.90
 -19  -4   2    7.00    7.10
  19  -4  -2    1.80    6.80
  19  -4  -2   -3.80    6.50
 -19   4   2   -8.80    7.40
  19   4  -2   -3.00    7.20
 -18  -4   2    9.00    6.20
  18  -4  -2  -10.10    5.50
  18  -4  -2    3.60    6.00
  18   4  -2   -0.60    6.90
 -18   4   2   -8.70    6.40
 -17  -4   2   12.00    5.80
  17  -4  -2    6.40    5.30
  17  -4  -2   -4.90    5.20
 -17   4   2   -4.60    5.90
  17   4  -2    3.60    6.50
 -16  -4   2    3.10    5.10
  16  -4  -2    0.10    4.80
 -16   4   2   -4.40    5.30
  16   4  -2   -8.90    5.90
  15  -4  -2   -6.50    4.00
 -15  -4   2   -9.60    4.30
  15  -4  -2  -11.30    4.10
 -15   4   2   -3.80    4.70
  15   4  -2   -0.10    5.20
  14  -4  -2   -9.10    3.70
  14  -4  -2  -11.50    3.60
 -14  -4   2   -1.10    4.10
 -14   4   2   -8.00    4.30
  14   4  -2   -3.70    4.20
  13  -4  -2   14.60    4.10
  13  -4  -2   14.80    3.80
 -13  -4   2   14.20    4.00
 -13   4   2   18.20    4.90
  13   4  -2   22.00    4.80
  12  -4  -2  160.08    7.70
 -12  -4   2  152.68    7.90
  12  -4  -2  158.48    7.60
  12   4  -2  140.59    8.80
 -12   4   2  156.28    8.50
  11  -4  -2   31.70    3.90
  11  -4  -2   33.00    3.80
 -11  -4   2   29.90    4.10
 -11   4   2   38.60    4.80
  11   4  -2   35.60    4.90
 -10  -4   2  779.12   23.10
  10  -4  -2  830.42   23.00
  10  -4  -2  783.02   22.90
 -10   4   2  837.52   24.00
  10   4  -2  791.42   23.90
   9  -4  -2   72.99    4.70
   9  -4  -2   74.19    4.90
  -9  -4   2   62.39    5.00
   9   4  -2   68.59    6.30
  -9   4   2   71.39    6.00
   8  -4  -2  450.15   12.80
   8  -4  -2  443.66   12.80
  -8  -4   2  441.16   13.00
  -8   4   2  441.56   13.90
   8   4  -2  436.26   14.00
   7  -4  -2  666.03   18.40
   7  -4  -2  675.83   18.00
   7   4  -2  682.93   19.50
  -7   4   2  665.13   19.30
   6   4  -2   27.60    2.70
  -6   4   2   30.10    2.70
  -5   4   2  477.75   13.50
   5   4  -2  462.35   13.50
   4   4  -2  464.15   13.60
  -4   4   2  505.85   13.60
   3   4  -2    7.90    1.10
  -3   4   2    9.50    1.10
   2   4  -2    6.70    5.30
  -2   4  -2   76.39    7.40
  -2   4  -2   68.19    6.90
  -3   4  -2  126.99    4.20
  -3   4  -2  127.79    4.10
  -4   4  -2   10.00    1.50
  -4   4  -2   11.60    1.40
   4   4   2    7.00    1.50
  -5   4  -2   53.79    3.30
  -5   4  -2   57.69    3.20
   5   4   2   51.49    3.40
   6   4   2   62.89    4.00
  -6   4  -2   76.59    4.20
  -6   4  -2   73.69    4.00
   7  -4   2    7.00    1.20
   7   4   2    8.60    2.40
  -7   4  -2   11.60    2.40
  -7   4  -2    9.50    2.30
   8  -4   2  687.33   19.50
   8  -4   2  709.53   19.50
  -8   4  -2  697.53   20.50
   8   4   2  715.43   20.60
   9  -4   2  169.18    6.70
   9  -4   2  165.28    6.60
   9   4   2  172.78    8.10
  -9   4  -2  163.48    7.70
  10  -4   2  542.75   16.60
  10  -4   2  551.84   16.60
 -10   4  -2  568.34   17.40
  10   4   2  560.44   17.70
  11  -4   2  311.47   11.20
  11  -4   2  338.47   11.30
 -11   4  -2  321.37   12.00
  11   4   2  318.67   12.30
  12  -4   2   42.20    4.30
 -12  -4  -2   27.10    4.20
  12  -4   2   35.00    4.20
  12   4   2   40.60    5.20
 -12   4  -2   37.40    4.80
  13  -4   2  116.99    8.00
  13  -4   2  130.59    7.70
 -13  -4  -2  143.39    8.10
 -13   4  -2  119.29    8.40
  13   4   2  115.19    9.00
 -14  -4  -2   20.50    4.80
  14  -4   2   15.80    4.70
  14  -4   2   16.70    4.40
 -14   4  -2   25.20    5.40
  14   4   2   15.50    5.00
  15  -4   2   -8.40    4.40
  15  -4   2   -4.50    4.40
 -15  -4  -2    1.10    4.60
  15   4   2   -9.80    5.50
 -15   4  -2  -10.10    4.70
  16  -4   2    9.70    6.30
 -16  -4  -2   24.50    6.30
  16  -4   2   13.50    5.30
  16   4   2   17.00    6.70
 -16   4  -2   15.20    5.80
 -17  -4  -2    0.70    5.50
  17  -4   2  -19.50    5.20
  17  -4   2  -10.80    5.10
  17   4   2   -2.70    6.00
 -17   4  -2   -0.80    5.70
  17   4   2   -7.00    6.00
 -18  -4  -2    0.30    6.20
  18  -4   2   -0.10    5.80
  18  -4   2   -6.10    6.00
  18   4   2   -9.60    6.80
 -18   4  -2  -13.30    6.10
  18   4   2   -1.90    6.80
 -19  -4  -2    4.90    7.00
  19  -4   2    1.60    6.80
  19  -4   2    4.80    7.20
  19   4   2   -6.10    7.90
  19   4   2   -8.20    7.40
 -19   4  -2  -10.20    7.30
  18  -5  -2    6.00    5.80
  18  -5  -2    6.00    7.10
 -18  -5   2   -4.90   10.10
 -18   5   2   19.10    7.80
  18   5  -2    6.10    8.70
  17  -5  -2   12.00    5.40
  17  -5  -2   16.90    5.30
 -17  -5   2    4.50    5.80
  17   5  -2    0.40    7.70
 -17   5   2    1.60    6.50
  16  -5  -2   34.20    5.40
  16  -5  -2   31.70    5.40
 -16  -5   2   26.60    5.70
  16   5  -2   31.90    7.70
 -16   5   2   34.80    6.70
  15  -5  -2    9.50    4.10
 -15  -5   2    1.80    4.50
  15  -5  -2    4.00    4.20
  15   5  -2    2.50    6.00
 -15   5   2    6.30    5.30
 -14  -5   2   40.40    4.90
  14  -5  -2   39.30    4.50
  14  -5  -2   45.30    4.60
  14   5  -2   44.00    6.60
 -14   5   2   52.19    6.30
  13  -5  -2    4.70    3.20
 -13  -5   2   -0.80    3.30
  13  -5  -2    4.80    3.10
  13   5  -2    1.00    4.80
 -13   5   2   15.00    4.70
  12  -5  -2   25.50    3.30
  12  -5  -2   30.50    3.30
 -12   5   2   32.10    4.80
  11  -5  -2    9.10    2.30
  11  -5  -2   11.90    2.30
  11   5  -2   17.10    4.30
 -11   5   2   14.20    3.80
 -10   5   2   28.00    4.00
  10   5  -2   23.00    4.20
   9   5  -2   26.70    3.80
  -9   5   2   21.10    3.40
  -8   5   2    1.40    2.50
   8   5  -2    2.50    2.60
   7   5  -2   24.30    3.10
  -7   5   2   24.40    3.00
   6   5  -2   -2.20    2.10
  -6   5   2   -3.40    1.90
  -5   5   2   81.39    4.00
   5   5  -2   77.69    4.20
  -4   5   2   -2.70    1.30
   4   5  -2   -2.30    1.40
   3   5  -2   25.50    2.10
  -3   5   2   24.90    1.90
  -3   5   2   25.10    1.90
   2   5  -2   59.29    7.10
  -3   5  -2   76.69    3.30
  -3   5  -2   79.89    3.20
  -4   5  -2  804.72   23.10
  -4   5  -2  878.91   23.20
   4   5   2  881.51   23.30
  -5   5  -2  481.55   14.00
  -5   5  -2  477.85   14.10
   5   5   2  485.75   14.10
  -6   5  -2  335.57   10.70
   6   5   2  324.17   10.80
  -6   5  -2  341.37   10.60
  -7   5  -2   96.69    5.40
   7   5   2   99.89    5.60
  -7   5  -2   94.69    5.40
   8   5   2   40.10    3.90
  -8   5  -2   54.99    4.70
   9   5   2   15.00    3.50
  -9   5  -2   12.20    3.10
  10  -5   2   -2.20    1.30
  10   5   2   -3.20    3.20
 -10   5  -2   -1.70    3.00
  11  -5   2    7.10    2.30
  11  -5   2    9.80    2.20
 -11   5  -2    8.20    3.70
  11   5   2    2.20    3.90
  12  -5   2   -1.10    2.50
  12  -5   2   -3.50    2.70
 -12   5  -2   -6.20    3.60
  13  -5   2   -1.60    2.90
  13  -5   2   -4.60    3.20
  13   5   2   -2.50    5.00
 -13   5  -2    1.20    4.30
  14  -5   2    5.00    3.80
  14  -5   2    9.20    3.70
  14   5   2   13.50    5.90
 -14   5  -2    8.90    5.00
  15  -5   2    4.60    4.00
  15  -5   2    0.20    4.20
  15   5   2    5.80    6.20
 -15   5  -2    4.10    5.30
  16  -5   2    8.40    4.80
  16  -5   2   10.00    5.00
 -16   5  -2   12.20    6.10
  16   5   2   15.40    7.50
  17  -5   2    0.00    5.20
  17  -5   2   -3.40    5.20
 -17   5  -2   -8.60    6.40
  17   5   2   13.90    8.20
  18  -5   2   -2.40    5.50
  18   5   2    0.00    8.90
 -18   5  -2   -2.10    7.70
  18   5   2    9.80    7.90
  17  -6  -2   -2.90    3.60
  17  -6  -2   -8.10    4.20
 -17   6   2  -12.60    7.10
  17   6  -2  -11.80    8.40
  16  -6  -2    7.20    3.40
  16  -6  -2    6.20    2.90
  16   6  -2   10.80    7.80
 -16   6   2    6.50    6.50
  15  -6  -2   18.70    2.40
  15   6  -2   30.50    7.30
 -15   6   2   40.40    6.80
  14   6  -2   91.89    8.50
 -14   6   2  120.59   10.50
  13   6  -2  152.78   10.40
 -13   6   2  122.19   10.20
 -12   6   2  113.09   10.20
  12   6  -2  125.69    9.90
 -11   6   2   76.99    6.10
  11   6  -2   69.09    6.30
 -10   6   2   19.50    3.90
  10   6  -2   27.50    4.60
   9   6  -2    0.30    3.40
  -9   6   2    2.90    3.00
   8   6  -2   23.10    3.70
  -8   6   2   28.20    3.60
  -7   6   2   56.79    4.90
   7   6  -2   54.39    4.30
   6   6  -2  139.79    6.50
  -6   6   2  142.69    6.20
   5   6  -2    0.10    2.20
  -5   6   2   -1.60    2.00
  -4   6   2   77.19    3.80
   4   6  -2   83.29    4.00
  -3   6   2  109.09    3.90
   3   6  -2  115.49    4.20
   2   6  -2   24.70    8.70
  -2   6  -2  -12.30    6.10
  -2   6  -2  -14.30    7.00
  -3   6  -2   17.00    1.50
  -3   6  -2   15.30    1.60
  -4   6  -2  278.37    8.50
  -4   6  -2  279.07    8.50
   4   6   2  273.07    8.70
   5   6   2   93.29    5.10
  -5   6  -2   89.59    4.70
  -5   6  -2   98.59    4.90
  -6   6  -2  201.38    7.70
  -6   6  -2  212.88    7.90
   6   6   2  215.38    8.10
  -7   6  -2   99.59    6.00
  -7   6  -2   99.19    5.70
   7   6   2   95.09    6.10
   8   6   2   28.10    3.90
  -8   6  -2   25.00    3.40
   9   6   2    5.50    3.60
  -9   6  -2    1.20    3.10
  10   6   2   -0.10    3.80
 -10   6  -2    0.80    3.30
 -11   6  -2   25.00    4.60
  11   6   2   30.60    5.30
 -12   6  -2   16.90    5.40
  12   6   2    9.60    5.20
  13   6   2   17.00    6.00
 -13   6  -2    7.80    5.10
  14   6   2   -1.60    5.90
 -14   6  -2    6.10    5.30
  15  -6   2   -0.30    2.10
  15  -6   2    4.80    3.00
  15   6   2    7.00    7.00
 -15   6  -2    0.30    5.80
  16  -6   2    2.10    2.80
  16  -6   2    0.10    3.50
  16   6   2  -10.90    7.60
 -16   6  -2    4.00    6.60
  17  -6   2   17.60    4.90
  17  -6   2    7.60    4.10
  17   6   2   21.70    9.20
  17   6   2   19.10    8.10
 -17   6  -2   20.60    7.80
 -15   7   2   -0.50    6.80
  15   7  -2    1.80    7.80
 -14   7   2   16.70    6.40
  14   7  -2    5.80    7.10
 -13   7   2    6.40    5.60
  13   7  -2    4.20    6.30
 -12   7   2   25.00    5.60
  12   7  -2   29.00    6.20
 -11   7   2   35.00    5.20
 -10   7   2   -1.40    3.90
  10   7  -2    5.60    4.70
   9   7  -2   58.79    5.60
  -9   7   2   57.69    5.20
  -8   7   2   67.19    5.00
   8   7  -2   62.09    5.30
   7   7  -2   54.89    4.60
  -7   7   2   44.30    4.30
  -6   7   2   54.69    4.10
   6   7  -2   59.69    4.20
  -5   7   2    2.20    2.30
   5   7  -2   -1.00    2.40
  -4   7   2   11.40    2.00
   4   7  -2    8.90    2.20
  -3   7   2    3.00    1.40
   3   7  -2    4.30    1.70
  -2   7   2  171.18   15.10
   2   7  -2  158.08   16.80
  -2   7  -2    4.20   12.00
  -3   7  -2   10.70    1.60
  -3   7  -2   15.40    1.90
   4   7   2   29.80    2.70
  -4   7  -2   30.80    2.60
  -4   7  -2   28.10    2.40
   5   7   2   83.19    5.20
  -5   7  -2   75.19    4.80
  -5   7  -2   73.09    4.70
  -6   7  -2  160.48    6.90
  -6   7  -2  150.48    7.00
   6   7   2  150.88    7.10
  -7   7  -2  113.49    6.50
  -7   7  -2  114.79    6.80
   7   7   2   97.89    6.90
   8   7   2   87.09    7.20
  -8   7  -2  106.69    6.80
   9   7   2   51.69    5.30
  -9   7  -2   48.50    4.90
 -10   7  -2   -3.30    3.80
  10   7   2   -2.50    4.40
 -11   7  -2   -5.70    4.10
 -12   7  -2   24.80    5.40
  12   7   2   21.00    6.50
  13   7   2  -10.30    6.30
 -13   7  -2   -3.80    5.40
 -14   7  -2    0.80    5.90
  14   7   2   -5.70    6.80
  15   7   2    2.60    7.90
 -15   7  -2    0.80    6.90
  12   8  -2   -0.10    6.50
 -12   8   2    1.10    5.90
 -11   8   2    0.20    5.20
  11   8  -2   -3.80    5.80
  10   8  -2    4.60    5.20
 -10   8   2   -3.00    4.40
   9   8  -2    3.30    4.70
  -9   8   2    5.20    4.10
   8   8  -2   -2.00    4.10
  -8   8   2    1.70    3.70
  -7   8   2   22.50    3.70
   7   8  -2   19.30    4.00
   6   8  -2    3.80    3.20
  -6   8   2    5.10    3.00
   5   8  -2   -3.10    2.70
  -5   8   2   -0.50    2.50
  -4   8   2   -2.20    2.10
   4   8  -2   -3.80    2.40
   3   8  -2    5.30    2.10
  -3   8   2    5.00    1.90
   2   8  -2   19.00    1.90
   1   8  -2    3.80   11.10
  -1   8  -2  153.78   15.10
  -2   8  -2   27.00   15.00
  -2   8  -2    2.20   17.00
  -3   8  -2  180.58    6.40
  -3   8  -2  185.78    6.50
   3   8   2  184.18    6.60
  -4   8  -2   -4.50    2.50
   4   8   2   -0.10    2.70
  -4   8  -2   -0.40    2.30
  -5   8  -2   39.60    3.50
  -5   8  -2   38.70    3.60
   5   8   2   35.20    3.70
   6   8   2    7.20    3.30
  -6   8  -2    5.00    3.20
  -6   8  -2   12.00    3.10
   7   8   2   -2.00    3.60
  -7   8  -2    0.20    3.20
   8   8   2    5.00    4.10
  -8   8  -2   -4.10    3.50
   9   8   2    4.20    4.60
  -9   8  -2   -3.40    4.00
 -10   8  -2    3.60    4.60
  10   8   2    1.30    5.20
  11   8   2   12.90    6.50
 -11   8  -2   15.20    5.40
 -12   8  -2    4.40    5.90
  12   8   2    1.80    6.50
   9   9  -2   44.20    6.60
  -9   9   2   38.90    5.90
   8   9  -2    0.20    5.20
  -8   9   2    8.60    4.60
   7   9  -2   -2.50    4.40
  -7   9   2    7.30    3.90
  -6   9   2   11.70    3.70
   6   9  -2    4.10    4.00
  -5   9   2    7.50    3.20
   5   9  -2   -0.80    3.50
   4   9  -2    3.10    3.10
  -4   9   2    3.80    2.70
   3   9  -2   11.00    2.70
  -3   9   2    6.40    2.30
   2   9  -2   12.60    2.20
   1   9  -2    3.30   18.80
   0   9  -2   11.30   15.60
  -1   9  -2   -1.90   18.50
  -1   9  -2    8.20   18.90
  -2   9  -2    2.80    2.10
  -2   9  -2    1.10    1.90
   2   9   2    0.40    2.00
   3   9   2    2.20    2.70
  -3   9  -2    0.40    2.50
  -3   9  -2   -3.40    2.20
  -4   9  -2   -4.40    2.80
   4   9   2    0.40    3.00
  -4   9  -2   -0.70    2.60
   5   9   2   -3.20    3.40
  -5   9  -2   -3.60    2.90
   6   9   2    3.90    3.90
  -6   9  -2   -0.40    3.30
  -7   9  -2   -1.30    3.80
   7   9   2    7.30    4.70
   8   9   2    6.00    5.30
  -8   9  -2    1.10    4.50
  -9   9  -2   21.80    5.50
   9   9   2   17.20    6.10
  21   0  -3   22.80    8.30
 -21   0   3   19.80    7.60
  21   0  -3   18.50    8.30
  20   0  -3   18.50    7.70
  19   0  -3  100.19    9.60
 -18   0   3   -3.70    5.40
  18   0  -3    1.80    6.60
 -17   0   3   33.00    6.40
  17   0  -3   34.70    6.60
 -16   0   3   -2.90    4.10
  16   0  -3   -4.40    4.70
 -15   0   3   64.79    6.20
  15   0  -3   50.59    5.60
  14   0  -3   -3.40    3.60
 -14   0   3   -4.70    5.00
  13   0  -3  200.18    9.20
 -13   0   3  207.78    9.50
 -12   0   3   -4.60    3.00
  12   0  -3   -6.70    2.70
  11   0  -3    4.10    2.90
  10   0  -3   -2.00    2.20
 -10   0   3   -2.80    2.30
   9   0  -3  136.09    6.20
  -9   0   3  138.59    6.20
   8   0  -3   -0.20    1.80
  -8   0   3   -2.70    1.50
  -7   0   3    5.20    1.80
   7   0  -3    6.70    1.70
   6   0  -3   -0.20    1.40
  -6   0   3   -2.00    1.20
  -5   0   3   26.30    2.10
   5   0  -3   27.20    2.10
  -4   0   3   -0.30    0.80
   4   0  -3    0.10    0.90
  -3   0   3  195.18    5.90
   3   0  -3  195.08    6.00
  -2   0   3   -0.20    0.60
   2   0  -3    2.20    0.70
   1   0  -3 5088.99  140.79
   0   0  -3    0.70    0.40
  -1   0  -3 2499.95   73.79
   2   0   3   -0.40    0.60
  -2   0  -3    1.30    0.60
  -2   0  -3    0.30    0.50
   2   0   3    1.10    0.60
   3   0   3 1201.78   33.30
  -3   0  -3 1210.08   33.30
  -3   0  -3 1296.47   33.40
   3   0   3 1276.27   33.30
   4   0   3   -1.30    0.90
   4   0   3   -0.50    1.00
  -4   0  -3   -1.80    0.90
  -4   0  -3   -2.20    0.80
  -5   0  -3 3898.91  104.99
   5   0   3 4131.69  104.99
   5   0   3 3989.50  104.99
   6   0   3   -3.00    1.30
  -6   0  -3   -3.80    1.30
   7   0   3  726.33   20.80
  -7   0  -3  732.13   20.90
   7   0   3  753.82   21.00
  -8   0  -3   -1.30    1.70
   8   0   3   -2.60    1.50
   8   0   3   -3.30    1.60
  -9   0  -3    7.00    2.10
   9   0   3    9.30    2.50
   9   0   3   15.80    2.50
  10   0   3   -0.50    2.20
 -10   0  -3   -2.40    2.20
  10   0   3   -0.80    2.30
  11   0   3   54.69    5.00
 -11   0  -3   64.79    5.50
  11   0   3   70.29    5.00
  12   0   3   -1.70    2.60
 -12   0  -3   -0.20    3.20
  12   0   3   -4.10    3.30
  13   0   3    3.00    3.10
  13   0   3   -1.00    3.60
 -13   0  -3    2.20    3.40
 -14   0  -3   -2.60    3.30
  14   0   3    0.00    3.90
  14   0   3   -1.60    4.10
  15   0   3   -1.50    3.50
  15   0   3   -1.60    3.80
 -15   0  -3   -2.80    4.00
  16   0   3   -8.10    4.50
  16   0   3    2.40    4.50
 -16   0  -3    3.20    4.60
  17   0   3   14.30    5.80
  17   0   3   14.60    5.60
 -17   0  -3   12.70    5.00
 -18   0  -3  -10.70    4.80
  18   0   3    1.00    6.30
  18   0   3   -7.70    5.50
  19   0   3   10.80    6.40
  19   0   3   -1.10    5.20
 -19   0  -3   -5.00    5.40
  20   0   3    7.10    7.50
  21   0   3   11.20    8.30
 -21   0  -3  -12.10    7.70
  21   0   3    3.80    6.90
  21  -1  -3   -6.40    7.50
  21  -1  -3  -12.20    7.70
 -21  -1   3   12.20    7.70
 -21   1   3   -2.20    8.20
  21   1  -3    5.30    7.40
  20  -1  -3    5.40    7.10
  20   1  -3   13.10    7.20
 -19  -1   3   -2.30    5.90
  19  -1  -3   12.20    6.20
  19  -1  -3    1.80    6.30
  19   1  -3    9.30    7.40
  18  -1  -3   -5.90    5.50
  18  -1  -3   -2.50    6.20
 -18  -1   3    0.40    5.90
  18   1  -3   -1.80    6.10
 -17  -1   3   -7.10    5.10
  17  -1  -3   -8.00    4.80
  17  -1  -3    1.50    5.40
  17   1  -3   -0.10    4.80
 -17   1   3    2.50    3.70
 -16  -1   3   14.60    5.00
  16  -1  -3   23.40    5.60
  16  -1  -3   17.70    5.00
 -16   1   3   15.80    4.80
  16   1  -3   21.00    5.10
 -15  -1   3    4.40    4.30
  15  -1  -3    5.90    4.40
  15   1  -3    1.90    4.10
 -15   1   3    5.70    3.90
  14  -1  -3  104.29    8.10
 -14  -1   3  108.19    7.50
 -14   1   3  105.29    7.30
  14   1  -3  107.79    7.60
  13  -1  -3   17.50    4.40
 -13  -1   3   21.10    4.20
 -13   1   3   12.90    4.20
  13   1  -3   15.60    4.00
 -12  -1   3   -6.60    3.00
  12   1  -3   -5.70    3.30
 -12   1   3  -10.20    2.70
 -11  -1   3   53.99    4.80
  11  -1  -3   58.59    4.80
 -11   1   3   47.40    4.40
  11   1  -3   52.79    4.70
  10  -1  -3  206.18    8.20
 -10  -1   3  184.48    8.00
 -10   1   3  195.88    8.20
  10   1  -3  196.88    8.30
   9  -1  -3 1775.42   48.30
  -9  -1   3 1725.13   48.20
   9   1  -3 1810.12   48.40
  -9   1   3 1798.62   48.40
   8  -1  -3  104.99    5.40
  -8  -1   3   99.39    5.00
   8   1  -3  108.69    5.50
  -8   1   3  115.49    5.50
   7  -1  -3 4263.67  114.29
  -7  -1   3 4329.47  114.39
   7   1  -3 4483.05  114.49
  -7   1   3 4334.37  114.39
  -6  -1   3  605.64   17.60
   6  -1  -3  633.64   17.70
  -6   1   3  634.44   17.70
   6   1  -3  606.94   17.60
   5  -1  -3 2360.76   61.59
  -5  -1   3 2267.27   61.49
   5   1  -3 2295.87   61.59
  -5   1   3 2394.06   61.59
  -4  -1   3 1128.49   31.40
   4  -1  -3 1161.88   31.40
  -4   1   3 1203.08   31.50
   4   1  -3 1202.68   31.50
  -3  -1   3    7.20    1.00
   3  -1  -3    4.50    0.90
  -3   1   3    4.90    0.90
   3   1  -3    6.90    1.10
   2  -1  -3    3.10    0.70
  -2  -1   3    4.40    0.70
  -2   1   3    3.90    0.80
   2   1  -3    4.20    0.80
   1  -1  -3  119.39    3.70
  -1  -1   3  118.39    3.70
   1   1  -3  125.09    3.70
  -1   1   3  130.79    4.00
   0  -1  -3   29.20    1.30
   0  -1   3   29.90    1.30
   0  -1   3   29.50    1.30
   0   1  -3   30.30    1.30
   0   1   3   31.30    1.30
  -1  -1  -3   13.30    1.00
   1  -1   3   14.40    1.00
   1  -1   3   11.70    1.00
  -1   1  -3   13.20    1.10
   2  -1   3   90.09    3.10
  -2  -1  -3   95.89    3.10
   2  -1   3   89.19    3.10
  -2   1  -3   95.69    3.20
   2   1   3   92.79    3.10
  -2   1  -3   89.29    3.10
   3  -1   3   19.30    1.60
   3  -1   3   20.70    1.60
  -3   1  -3   20.20    1.60
   3   1   3   24.20    1.60
   3   1   3   18.10    1.60
  -3   1  -3   17.50    1.60
  -4  -1  -3  614.64   17.70
   4  -1   3  641.64   17.70
   4  -1   3  641.84   17.70
  -4   1  -3  665.63   17.80
   4   1   3  636.24   17.80
  -4   1  -3  647.34   17.70
   4   1   3  648.94   17.70
   5  -1   3  154.18    5.30
  -5  -1  -3  149.29    5.40
   5  -1   3  150.88    5.30
   5   1   3  155.18    5.30
   5   1   3  156.68    5.50
  -5   1  -3  157.18    5.50
  -5   1  -3  157.78    5.50
   6  -1   3   58.99    3.40
  -6  -1  -3   59.99    3.30
   6  -1   3   57.79    3.10
   6   1   3   54.29    3.20
  -6   1  -3   54.39    3.40
   6   1   3   54.69    3.30
  -6   1  -3   57.19    3.30
   7  -1   3  109.99    4.80
   7  -1   3  110.29    4.90
  -7  -1  -3  108.09    4.80
   7   1   3  113.29    5.10
  -7   1  -3  111.69    4.80
   7   1   3  109.69    4.70
   8  -1   3  160.48    6.50
   8  -1   3  159.98    6.40
  -8  -1  -3  156.48    6.40
   8   1   3  158.18    6.60
  -8   1  -3  157.28    6.50
   8   1   3  153.28    6.20
   9  -1   3  771.72   22.70
  -9  -1  -3  817.42   23.00
   9  -1   3  813.42   23.00
   9   1   3  780.42   22.90
   9   1   3  776.22   22.70
  -9   1  -3  785.82   22.80
  10  -1   3  112.99    6.40
  10  -1   3  101.99    6.10
 -10  -1  -3  106.29    5.90
  10   1   3  114.59    5.90
  10   1   3  117.49    6.60
 -10   1  -3  109.09    5.90
  11  -1   3 1314.37   36.30
  11  -1   3 1207.28   36.20
 -11  -1  -3 1309.77   36.40
  11   1   3 1253.87   36.40
  11   1   3 1329.87   36.30
 -11   1  -3 1322.97   36.50
  12  -1   3    0.10    3.50
 -12  -1  -3    0.80    3.30
  12  -1   3    0.20    3.10
  12   1   3   -3.90    2.90
  12   1   3   -2.10    3.10
 -12   1  -3    0.40    3.10
  13  -1   3  567.74   18.50
  13  -1   3  588.94   18.70
 -13  -1  -3  572.94   18.60
  13   1   3  583.74   18.60
  13   1   3  537.05   19.00
 -13   1  -3  575.04   18.70
  14  -1   3   59.39    5.70
 -14  -1  -3   67.09    7.10
  14  -1   3   54.09    5.40
  14   1   3   51.89    5.40
 -14   1  -3   60.89    5.90
  14   1   3   54.39    5.50
  15  -1   3   39.10    5.30
  15  -1   3   35.50    5.20
 -15  -1  -3   40.20    5.60
 -15   1  -3   39.10    5.40
  15   1   3   43.90    5.50
  15   1   3   35.50    5.20
 -16  -1  -3   15.00    5.00
  16  -1   3   22.50    5.20
  16  -1   3    8.10    5.10
  16   1   3   20.70    5.30
 -16   1  -3   19.00    5.40
  16   1   3   15.40    4.90
 -17  -1  -3    1.70    5.20
  17  -1   3    0.70    5.00
  17  -1   3    7.20    5.70
  17   1   3   -1.10    5.20
  17   1   3   -0.30    3.40
 -17   1  -3    6.50    4.10
  18  -1   3   15.10    6.70
  18  -1   3   -0.80    5.60
 -18  -1  -3    9.90    6.00
  18   1   3   -4.20    6.20
  19  -1   3   -6.00    6.50
 -19  -1  -3   -7.70    5.50
  19  -1   3    3.80    5.50
  19   1   3   -3.10    7.00
  20  -1   3   -2.00    7.50
  20   1   3   -7.40    7.50
  21  -1   3   -8.70    7.90
 -21  -1  -3    6.60    8.00
  21  -1   3   -1.20    6.60
 -21   1  -3    9.00    7.90
  21   1   3    4.70    7.90
  21  -2  -3    2.20    7.90
  21  -2  -3   14.00    9.10
 -21  -2   3   -0.80    8.20
  20  -2  -3   24.60    8.00
  20   2  -3   18.50    8.10
  19  -2  -3    4.90    6.20
  19  -2  -3    1.30    6.80
 -19  -2   3   11.20    6.60
  19   2  -3    8.10    7.20
  18  -2  -3   -3.70    5.70
 -18  -2   3   -2.40    5.40
  18  -2  -3  -14.70    5.10
  18   2  -3   -4.40    6.30
 -18   2   3   -3.20    4.20
 -17  -2   3    6.00    5.30
  17  -2  -3    1.10    5.10
  17  -2  -3   15.00    5.60
 -17   2   3    5.10    5.00
  17   2  -3   14.90    6.20
  16  -2  -3  -10.20    4.00
 -16  -2   3   -5.30    4.50
  16  -2  -3   -4.70    4.70
 -16   2   3   -4.80    4.30
  16   2  -3   -5.40    4.80
  15  -2  -3    8.10    4.60
 -15  -2   3    4.40    4.50
  15  -2  -3    5.80    4.70
 -15   2   3   -1.60    4.30
  15   2  -3    3.50    4.90
  14  -2  -3   94.19    7.60
 -14  -2   3   88.29    7.50
  14  -2  -3   91.89    7.20
 -14   2   3   83.59    7.70
  14   2  -3  100.59    7.50
 -13  -2   3    8.20    3.90
  13  -2  -3    7.90    3.90
  13  -2  -3    8.10    3.70
 -13   2   3    8.30    4.00
  12  -2  -3  605.14   18.70
  12  -2  -3  581.44   18.80
 -12  -2   3  601.64   18.80
  12   2  -3  591.54   19.20
 -12   2   3  610.64   19.10
 -11  -2   3  192.28    8.50
  11  -2  -3  197.48    8.60
  11   2  -3  193.98    8.90
 -11   2   3  194.08    8.70
 -10  -2   3  405.16   13.60
  10  -2  -3  423.76   13.70
 -10   2   3  424.76   13.90
  10   2  -3  433.06   14.00
  -9  -2   3  366.46   12.10
   9  -2  -3  383.66   12.20
  -9   2   3  377.46   12.40
   9   2  -3  375.66   12.40
   8  -2  -3   22.10    2.70
  -8  -2   3   20.70    2.60
   8   2  -3   23.00    2.60
  -8   2   3   15.90    2.60
   7  -2  -3    8.40    2.00
  -7  -2   3   11.80    2.00
   7   2  -3   17.50    2.30
  -7   2   3   11.50    2.10
   6  -2  -3   31.60    2.80
  -6  -2   3   37.00    2.90
   6   2  -3   30.30    2.60
  -6   2   3   34.70    2.80
   5  -2  -3  460.65   13.00
  -5  -2   3  466.65   13.10
   5   2  -3  428.06   13.10
  -5   2   3  472.75   13.20
   4  -2  -3 4030.80  105.79
  -4  -2   3 4147.49  105.79
  -4   2   3 3979.40  105.89
  -3  -2   3 3001.50   99.09
   3  -2  -3 3410.66   95.89
  -3   2   3 3458.95   99.59
   3   2  -3 3266.47   98.99
  -2  -2   3 7996.50  214.88
   2  -2  -3 8233.58  213.98
   2  -2  -3 8140.09  213.78
   2   2  -3 7857.41  219.38
  -2   2   3 8213.08  220.68
  -1   2   3 1053.49   26.90
   1   2  -3  992.00   26.90
   0   2  -3  407.96   10.80
   0   2  -3  402.96   10.80
   0   2   3  399.86   10.80
  -1   2  -3    5.80    0.70
   1   2   3    5.20    0.60
  -1   2  -3    5.10    0.60
   2  -2   3   59.49    2.10
   2  -2   3   70.39    2.10
  -2   2  -3   68.39    2.50
  -2   2  -3   69.69    2.50
   3  -2   3  175.58    5.60
   3  -2   3  193.18    5.60
  -3   2  -3  185.68    5.70
   3   2   3  188.68    5.80
  -3   2  -3  193.38    5.80
   4  -2   3   55.09    2.70
   4  -2   3   61.09    2.70
  -4   2  -3   62.69    2.90
  -4   2  -3   60.79    2.90
   4   2   3   57.59    3.00
   5  -2   3  157.98    5.50
   5  -2   3  166.38    5.50
  -5   2  -3  157.08    5.60
   5   2   3  156.68    5.60
  -5   2  -3  154.08    5.50
  -6  -2  -3 2049.79   55.59
   6  -2   3 2072.99   55.49
   6  -2   3 2124.89   55.49
   6   2   3 2040.80   55.69
  -6   2  -3 2100.99   55.59
  -6   2  -3 2144.19   55.69
   7  -2   3  521.55   15.20
  -7  -2  -3  519.75   15.30
   7  -2   3  491.15   15.20
  -7   2  -3  550.34   15.50
   7   2   3  509.35   15.40
  -7   2  -3  518.45   15.40
   8  -2   3 2321.57   61.19
   8  -2   3 2328.77   61.19
  -8  -2  -3 2258.47   61.29
  -8   2  -3 2242.48   61.29
   8   2   3 2294.77   61.39
  -9  -2  -3  418.56   13.70
   9  -2   3  446.26   13.70
   9  -2   3  424.46   13.50
  -9   2  -3  440.36   13.80
   9   2   3  417.16   13.70
 -10  -2  -3  285.27   10.50
  10  -2   3  287.07   10.40
  10  -2   3  309.77   10.70
 -10   2  -3  289.87   10.60
  10   2   3  304.17   10.90
  11  -2   3   15.40    3.40
  11  -2   3   16.90    3.20
 -11  -2  -3   16.10    3.20
 -11   2  -3   10.70    3.30
  11   2   3   16.20    3.60
  12  -2   3   17.70    3.50
 -12  -2  -3   23.00    3.70
  12  -2   3   20.30    3.80
 -12   2  -3   18.80    3.90
  12   2   3   22.60    4.30
 -13  -2  -3   65.89    5.70
  13  -2   3   67.99    5.80
  13  -2   3   58.49    5.40
  13   2   3   62.49    5.70
 -13   2  -3   61.69    5.70
  14  -2   3   27.30    5.60
  14  -2   3   25.30    4.60
 -14  -2  -3   25.90    4.70
 -14   2  -3   25.80    4.60
  14   2   3   22.70    4.80
  14   2   3   22.90    4.60
  15  -2   3   44.30    5.70
 -15  -2  -3   36.20    5.60
  15  -2   3   50.89    6.00
  15   2   3   49.60    6.50
 -15   2  -3   39.10    5.30
  15   2   3   47.70    5.60
  16  -2   3  113.69    9.60
 -16  -2  -3  123.79    9.40
  16  -2   3  102.89    8.80
  16   2   3  126.79    9.70
  16   2   3  117.19    9.30
 -16   2  -3  117.09    9.70
  17  -2   3    7.90    4.80
 -17  -2  -3   10.30    5.20
  17  -2   3   11.00    5.80
  17   2   3   14.80    5.70
  17   2   3   14.30    5.00
 -17   2  -3   13.30    5.10
  18  -2   3   28.50    6.70
  18  -2   3   30.50    6.20
 -18  -2  -3   28.90    6.20
  18   2   3   25.00    6.60
 -19  -2  -3    2.90    6.50
  19  -2   3   10.10    6.50
  19  -2   3   -5.80    6.50
  19   2   3    9.20    7.10
  20  -2   3    0.60    8.00
  20   2   3    1.20    8.20
 -21  -2  -3    0.20    7.90
  21  -2   3   -5.10    7.70
  20  -3  -3   -2.40    7.30
 -20  -3   3  -16.10    6.70
  20  -3  -3   -2.00    7.00
 -20   3   3    5.10    7.80
  20   3  -3    1.10    8.10
  19  -3  -3    3.30    6.30
 -19  -3   3    7.50    7.10
  19  -3  -3    7.60    7.00
  19   3  -3    5.00    7.00
 -19   3   3    4.70    6.30
  18  -3  -3    9.40    5.80
 -18  -3   3   11.30    6.10
  18  -3  -3   16.00    6.60
  18   3  -3   18.80    7.40
 -18   3   3   21.80    6.20
  17  -3  -3  130.99   10.30
  17  -3  -3  133.49   10.50
 -17  -3   3  116.69   10.00
 -17   3   3  123.59   10.70
  17   3  -3  137.09   11.70
  16  -3  -3   48.70    6.00
  16  -3  -3   46.50    6.40
 -16  -3   3   45.80    6.20
  16   3  -3   51.59    7.20
 -16   3   3   46.10    6.60
 -15  -3   3  107.99    9.00
  15  -3  -3   95.79    8.30
  15  -3  -3  103.49    8.10
 -15   3   3   88.39    8.00
  15   3  -3   95.09    8.00
  14  -3  -3   30.80    5.00
  14  -3  -3   36.20    4.90
 -14  -3   3   31.70    5.10
 -14   3   3   34.30    5.60
  14   3  -3   33.50    5.20
  13  -3  -3   -5.60    3.40
 -13  -3   3   -3.90    3.30
  13  -3  -3   -2.90    3.10
 -13   3   3   -6.40    6.20
  13   3  -3   -5.10    3.90
  12  -3  -3    3.90    3.10
  12  -3  -3   -0.90    3.10
 -12  -3   3    3.20    3.20
  12   3  -3    4.40    3.30
 -12   3   3    2.10    3.30
  11  -3  -3   48.10    4.30
  11  -3  -3   44.30    4.10
 -11  -3   3   49.00    4.30
 -11   3   3   42.40    4.40
  11   3  -3   46.90    4.60
  10  -3  -3   65.99    5.00
 -10  -3   3   70.09    5.20
  10  -3  -3   67.19    5.20
  10   3  -3   66.79    5.50
 -10   3   3   64.29    5.40
   9  -3  -3   -1.60    2.20
  -9  -3   3    1.20    2.30
   9  -3  -3    1.00    2.20
  -9   3   3    1.20    2.40
   9   3  -3    4.00    2.60
   8  -3  -3    2.10    1.80
   8  -3  -3    2.60    1.80
  -8  -3   3    1.10    1.80
   8   3  -3    2.60    2.30
  -8   3   3   -2.00    1.90
   7  -3  -3   10.80    1.90
  -7  -3   3    8.10    1.80
   7  -3  -3   11.10    1.80
   7   3  -3    8.40    2.20
  -7   3   3   10.80    2.00
  -6  -3   3  235.38    7.40
   6  -3  -3  224.38    7.20
   6  -3  -3  237.38    7.30
   6   3  -3  224.08    7.70
  -6   3   3  239.28    7.80
   5  -3  -3   78.79    3.20
  -5  -3   3   84.19    3.20
   5  -3  -3   78.19    3.10
   5   3  -3   80.29    3.80
  -5   3   3   76.99    3.70
  -4  -3   3  523.65   14.10
  -4   3   3  538.55   14.90
   4   3  -3  538.45   14.90
  -3   3   3  709.23   18.60
   3   3  -3  667.73   18.60
   2   3  -3   51.79    2.20
  -2   3   3   66.99    3.10
  -1   3   3   -0.90    0.40
   1   3  -3   -0.10    0.50
  -1   3  -3 1613.34   42.50
  -1   3  -3 1651.03   42.50
  -2   3  -3    5.10    1.00
  -3   3  -3 2784.12   74.59
  -3   3  -3 2922.21   74.69
   4  -3   3   32.40    1.80
   4  -3   3   37.40    1.50
  -4   3  -3   37.50    2.60
  -4   3  -3   40.70    2.70
   4   3   3   40.50    2.70
   5  -3   3  330.07    9.60
   5  -3   3  325.37    9.50
  -5   3  -3  337.27   10.10
  -5   3  -3  347.57   10.10
   5   3   3  337.07   10.20
   6  -3   3    3.50    1.40
   6  -3   3    3.40    1.40
  -6   3  -3    4.30    1.70
  -6   3  -3    4.20    1.80
   6   3   3    5.00    1.80
   7  -3   3  213.88    7.40
   7  -3   3  228.88    7.50
  -7   3  -3  217.78    7.70
  -7   3  -3  220.08    7.80
   7   3   3  218.08    7.90
   8  -3   3   71.09    4.50
   8  -3   3   71.69    4.50
  -8  -3  -3   81.89    4.60
  -8   3  -3   68.39    4.90
  -8   3  -3   78.29    4.80
   8   3   3   74.29    5.10
   9  -3   3  199.38    8.00
  -9  -3  -3  215.88    8.20
   9  -3   3  211.08    8.10
  -9   3  -3  215.68    8.40
   9   3   3  218.78    8.70
 -10  -3  -3   56.49    4.90
  10  -3   3   40.20    3.90
  10  -3   3   46.90    3.90
  10   3   3   47.30    4.50
 -10   3  -3   41.80    4.10
  11  -3   3   -2.30    2.60
 -11  -3  -3    0.60    2.80
  11  -3   3   -4.10    2.60
 -11   3  -3    0.40    3.00
  11   3   3   -2.70    3.00
 -12  -3  -3   -2.50    3.00
  12  -3   3    2.90    3.20
  12  -3   3    0.20    3.00
 -12   3  -3   -4.40    3.00
  12   3   3    1.80    3.70
 -13  -3  -3   -0.70    3.40
  13  -3   3   -7.50    3.10
  13  -3   3   -0.90    3.50
  13   3   3   -3.50    3.90
 -14  -3  -3   26.60    4.80
  14  -3   3   23.10    4.60
  14  -3   3   17.60    4.60
  14   3   3   18.20    5.20
 -14   3  -3   26.90    5.00
  15  -3   3    1.20    4.30
 -15  -3  -3    7.00    5.40
  15  -3   3    3.90    4.80
  15   3   3    4.60    5.10
 -15   3  -3    1.80    4.90
  15   3   3    9.10    4.40
  16  -3   3    8.50    5.30
 -16  -3  -3    4.50    4.90
  16  -3   3    0.60    4.60
  16   3   3    3.30    5.10
  16   3   3    4.70    6.20
 -16   3  -3    6.70    4.70
  17  -3   3    4.40    5.10
 -17  -3  -3   -1.30    5.00
  17  -3   3    6.00    5.50
 -17   3  -3   -3.30    5.40
  17   3   3    8.70    5.70
  17   3   3   -7.60    6.30
  18  -3   3   -9.90    5.40
 -18  -3  -3   -1.70    5.80
  18  -3   3   -1.10    6.10
  18   3   3   -8.70    5.00
 -18   3  -3   -8.70    5.90
  18   3   3    1.80    7.10
 -19  -3  -3   17.90    7.30
  19  -3   3   16.50    7.50
  19  -3   3    6.60    6.60
  19   3   3    2.10    7.80
  19   3   3    3.60    6.90
 -19   3  -3   11.20    7.00
 -20  -3  -3    2.20    6.90
  20  -3   3   11.10    7.90
  20  -3   3    4.30    7.40
 -20   3  -3    5.80    8.30
  20   3   3   13.20    8.10
  20   3   3   10.10   10.10
  19  -4  -3  -10.00    6.50
 -19  -4   3   -8.40    6.80
  19  -4  -3    7.30    6.50
 -19   4   3  -11.90    7.30
  19   4  -3   14.00    8.70
  18  -4  -3   -2.00    5.90
  18  -4  -3   -3.80    5.70
 -18  -4   3    3.50    6.30
 -18   4   3  -14.10    6.20
  18   4  -3   -3.20    7.10
  17  -4  -3    0.50    5.20
  17  -4  -3   -4.20    5.30
 -17  -4   3    7.70    5.70
  17   4  -3    4.50    6.30
 -17   4   3   -2.00    5.40
 -16  -4   3    9.80    6.00
  16  -4  -3    9.50    5.00
  16  -4  -3    0.20    5.50
 -16   4   3   10.70    6.00
  16   4  -3   -0.50    6.10
 -15  -4   3    2.40    4.60
  15  -4  -3   -6.70    4.10
  15  -4  -3   -5.60    4.30
  15   4  -3   -5.40    5.50
 -15   4   3   -3.00    4.80
  14  -4  -3   -7.50    3.70
  14  -4  -3   -1.40    3.80
 -14  -4   3   -4.00    4.00
 -14   4   3   -6.90    3.90
  14   4  -3   -7.50    4.70
  13  -4  -3    4.50    3.80
 -13  -4   3    0.60    3.70
  13  -4  -3    6.10    3.60
 -13   4   3    6.00    4.20
  13   4  -3    5.80    4.40
 -12  -4   3   -0.80    3.30
  12  -4  -3   11.20    3.40
  12  -4  -3   10.90    3.50
  12   4  -3   -4.30    4.00
 -12   4   3   -0.60    3.60
 -11  -4   3  310.57   11.10
  11  -4  -3  318.97   11.00
  11  -4  -3  301.17   10.70
 -11   4   3  302.77   11.70
  11   4  -3  307.77   11.90
  10  -4  -3   12.80    3.00
  10  -4  -3   12.40    3.00
 -10  -4   3    8.10    3.20
  10   4  -3   11.80    3.80
 -10   4   3   15.10    3.80
   9  -4  -3  431.06   13.00
   9  -4  -3  421.26   12.90
  -9  -4   3  406.36   13.10
   9   4  -3  445.96   14.10
  -9   4   3  423.96   14.10
   8  -4  -3  435.96   13.10
  -8  -4   3  449.36   13.30
   8  -4  -3  447.96   13.10
  -8   4   3  470.25   14.30
   8   4  -3  465.75   14.30
  -7   4   3    2.00    2.30
   7   4  -3   -3.30    2.20
  -6   4   3 1268.87   34.10
   6   4  -3 1237.98   34.10
   5   4  -3 1258.17   33.10
  -5   4   3 1194.78   33.10
  -4   4   3  297.67    8.70
   4   4  -3  279.07    8.70
  -3   4   3  641.74   16.80
   3   4  -3  591.64   16.80
   2   4  -3    4.30    0.90
  -2   4   3    4.20    0.70
  -2   4  -3  156.38    4.80
  -2   4  -3  169.58    5.00
  -3   4  -3    0.00    1.00
  -3   4  -3   -1.90    1.10
   4   4   3  141.89    5.10
  -4   4  -3  148.79    5.10
  -4   4  -3  138.49    5.00
  -5   4  -3    4.40    1.70
  -5   4  -3    4.60    1.60
   5   4   3    5.20    1.80
   6   4   3   73.39    4.30
  -6   4  -3   75.49    4.30
  -6   4  -3   73.59    4.10
   7  -4   3  158.18    5.10
   7  -4   3  152.88    5.90
  -7   4  -3  167.88    6.60
  -7   4  -3  161.98    6.40
   7   4   3  156.58    6.70
   8  -4   3   89.79    4.40
   8  -4   3   93.29    4.40
   8   4   3  102.29    5.60
  -8   4  -3  100.79    5.50
  -8   4  -3   99.79    5.50
   9  -4   3  407.96   12.60
   9  -4   3  435.86   12.70
  -9   4  -3  397.96   13.50
   9   4   3  410.76   13.60
  10  -4   3  278.07    9.80
  10  -4   3  270.07    9.70
  10   4   3  277.87   10.80
 -10   4  -3  287.57   10.50
  11  -4   3   50.49    4.30
  11  -4   3   43.70    4.10
  11   4   3   45.60    4.90
 -11   4  -3   50.49    4.90
  12  -4   3  197.58    8.80
  12  -4   3  194.18    8.80
  12   4   3  209.08   10.00
 -12   4  -3  193.28    9.50
  13  -4   3   35.20    4.70
  13  -4   3   31.30    4.40
 -13  -4  -3   30.00    4.60
 -13   4  -3   28.60    4.90
  13   4   3   29.40    5.40
 -14  -4  -3   23.30    4.80
  14  -4   3   16.10    4.60
  14  -4   3   12.60    4.60
 -14   4  -3   19.00    5.40
  14   4   3   10.70    5.40
 -15  -4  -3  107.39    8.90
  15  -4   3   90.39    8.40
  15  -4   3   91.69    8.60
  15   4   3   76.59    7.90
 -15   4  -3  106.59    9.50
  16  -4   3    1.50    5.00
  16  -4   3    6.50    5.40
 -16  -4  -3   -9.80    7.60
  16   4   3   -3.70    6.50
 -16   4  -3    3.20    5.10
  16   4   3    0.50    5.70
  17  -4   3   10.60    5.70
  17  -4   3   14.30    5.90
 -17  -4  -3   11.10    5.60
 -17   4  -3    5.80    6.30
  17   4   3    5.80    7.30
  17   4   3   13.80    6.30
  18  -4   3   -1.60    6.20
  18  -4   3    2.20    6.10
 -18  -4  -3    3.50    6.20
  18   4   3  -14.30    6.70
 -18   4  -3   -6.50    6.60
  18   4   3   -5.10    5.70
  19  -4   3   -3.00    6.80
 -19  -4  -3   13.90    7.40
  19  -4   3   -0.70    7.00
  19   4   3    3.70    7.60
  19   4   3   -3.10    7.40
 -19   4  -3  -12.70    7.10
  18  -5  -3   16.40    5.80
 -18  -5   3   22.80    8.80
 -18   5   3   15.90    8.10
  18   5  -3   21.80    8.90
 -17  -5   3   36.70    6.50
  17  -5  -3   42.30    5.90
  17  -5  -3   41.10    6.00
 -17   5   3   29.80    7.60
  17   5  -3   40.00    8.80
  16  -5  -3   11.70    4.70
 -16  -5   3   -3.40    5.00
  16  -5  -3    1.70    4.70
  16   5  -3   12.00    7.10
 -16   5   3   10.40    6.10
  15  -5  -3   83.39    7.50
 -15  -5   3   52.89    5.90
  15  -5  -3   61.49    5.70
 -15   5   3   61.09    7.20
  15   5  -3   57.39    7.40
  14  -5  -3   13.40    3.90
  14  -5  -3    9.50    3.80
 -14  -5   3   12.00    4.10
  14   5  -3   18.40    6.00
 -14   5   3   25.90    5.50
  13  -5  -3   63.99    5.90
 -13  -5   3   50.99    4.70
  13  -5  -3   48.30    4.30
  13   5  -3   59.49    6.40
 -13   5   3   49.80    5.80
  12  -5  -3   -1.60    2.50
 -12  -5   3    4.80    2.90
  12  -5  -3    4.50    2.70
 -12   5   3   -4.20    3.70
  11  -5  -3   25.70    2.70
  11  -5  -3   25.20    2.70
  11   5  -3   23.90    4.50
 -11   5   3   29.60    4.50
  10  -5  -3   27.20    2.30
 -10   5   3   32.50    4.10
  10   5  -3   27.70    4.30
   9   5  -3   20.20    3.70
  -9   5   3   18.70    3.40
  -8   5   3   -0.20    2.40
   8   5  -3   -0.40    2.60
  -7   5   3    6.60    2.40
   7   5  -3    7.60    2.60
   6   5  -3   46.50    4.10
  -6   5   3   51.99    4.00
   5   5  -3   29.70    2.60
  -5   5   3   34.60    3.20
  -4   5   3   17.70    1.80
   4   5  -3   21.90    2.00
  -3   5   3   53.19    2.60
   3   5  -3   51.59    2.80
  -2   5   3  240.98    6.80
   2   5  -3  244.58    6.90
  -2   5  -3    3.20    1.20
  -2   5  -3    2.60    1.70
  -3   5  -3 1061.39   28.00
  -3   5  -3 1039.40   28.00
  -4   5  -3  472.35   13.60
  -4   5  -3  478.85   13.60
   4   5   3  481.75   13.80
  -5   5  -3  572.34   16.30
  -5   5  -3  565.64   16.40
   5   5   3  574.24   16.50
  -6   5  -3  425.56   12.90
   6   5   3  418.16   13.10
  -6   5  -3  425.66   13.00
  -7   5  -3   93.49    5.30
   7   5   3   92.69    5.60
  -7   5  -3   86.89    5.40
  -8   5  -3    1.00    2.40
  -8   5  -3    1.50    2.80
   8   5   3   -0.40    2.80
  -9   5  -3    0.20    2.90
   9   5   3    1.90    3.30
  10  -5   3   27.70    2.10
 -10   5  -3   32.90    4.10
  10   5   3   35.60    4.60
  11  -5   3   -3.70    2.00
  11  -5   3   -4.60    2.20
  11   5   3   -9.10    3.70
 -11   5  -3   -9.30    3.20
  12  -5   3    0.60    2.80
  12  -5   3   -0.50    2.60
 -12   5  -3    0.80    3.90
  12   5   3    4.10    7.20
  13  -5   3    6.90    3.50
  13  -5   3    6.90    3.30
  13   5   3    9.20    5.30
 -13   5  -3   11.00    4.70
  14  -5   3    3.60    3.90
  14  -5   3    8.70    3.90
 -14   5  -3    7.20    5.00
  14   5   3   14.40    6.20
  15  -5   3   18.40    4.40
  15  -5   3    5.80    4.50
  15   5   3   24.20    6.80
 -15   5  -3   19.50    5.70
  16  -5   3    1.10    4.90
  16  -5   3    3.60    4.70
  16   5   3    2.70    6.70
  16   5   3    1.10    5.90
 -16   5  -3   -4.80    5.80
  17  -5   3   18.40    5.40
  17  -5   3    4.90    5.40
 -17   5  -3   10.40    6.80
  17   5   3   21.30    8.70
  17   5   3    6.70    6.90
  18  -5   3    4.20    5.90
  18   5   3    5.90    7.70
 -18   5  -3   -0.50    7.20
  18   5   3    3.70    9.00
  17  -6  -3    2.40    3.80
  17  -6  -3  -10.60    4.50
  17   6  -3  -26.20    7.90
 -17   6   3    7.80    7.50
  16  -6  -3    8.30    2.90
  16  -6  -3    8.10    3.40
  16   6  -3    2.00    7.50
 -16   6   3    5.50    6.70
  15  -6  -3   27.50    2.50
  15   6  -3   40.10    7.80
 -15   6   3   35.70    6.80
  14   6  -3   67.79    8.00
 -14   6   3   68.59    7.30
 -13   6   3  116.09    9.00
  13   6  -3   82.59    7.70
  12   6  -3  108.49    9.70
 -12   6   3  102.79    9.00
 -11   6   3   28.60    4.40
  11   6  -3   24.90    5.00
  10   6  -3   12.20    4.20
 -10   6   3    9.30    3.70
  -9   6   3   -0.20    3.10
   9   6  -3   -2.70    3.30
   8   6  -3   35.70    4.10
  -8   6   3   36.20    3.80
  -7   6   3    7.20    2.80
   7   6  -3    7.70    3.10
  -6   6   3   29.40    3.10
   6   6  -3   26.40    3.30
  -5   6   3   21.10    2.60
   5   6  -3   19.20    2.60
   4   6  -3   35.90    2.60
  -4   6   3   36.60    3.10
   3   6  -3    6.50    1.60
  -3   6   3    9.20    1.50
  -2   6   3  261.17    7.60
   2   6  -3  235.48    7.10
  -2   6  -3   22.80    1.60
  -3   6  -3   32.40    2.50
  -3   6  -3   32.00    2.70
  -4   6  -3   40.20    3.10
  -4   6  -3   38.60    3.40
   4   6   3   32.90    2.70
   5   6   3  214.48    7.80
  -5   6  -3  224.68    7.60
  -5   6  -3  211.58    7.70
   6   6   3   93.99    5.70
  -6   6  -3   99.09    5.40
  -6   6  -3   99.29    5.30
  -7   6  -3   58.09    5.10
   7   6   3   43.10    4.10
  -7   6  -3   51.39    4.80
   8   6   3   45.00    4.40
  -8   6  -3   41.50    4.20
  -8   6  -3   56.09    5.20
  -9   6  -3    8.40    3.30
   9   6   3    2.20    3.60
  10   6   3   -1.70    4.00
 -10   6  -3   -3.50    3.40
  11   6   3   -4.70    4.40
 -11   6  -3   -7.90    3.70
  12   6   3   13.80    5.40
 -12   6  -3   15.30    4.90
  14   6   3    5.30    6.40
 -14   6  -3   -0.30    5.00
  15  -6   3    4.00    2.20
  15  -6   3    0.30    2.60
 -15   6  -3    0.00    5.80
  15   6   3    7.90    7.00
  16  -6   3    7.90    3.60
  16  -6   3   11.90    3.10
 -16   6  -3   20.20    7.00
  16   6   3   17.00    7.80
  16   6   3   15.00    7.10
  17  -6   3    4.80    5.20
  17  -6   3    8.20    4.50
  17   6   3   13.10    9.20
  17   6   3   16.50    7.80
 -17   6  -3   26.00    8.00
 -15   7   3   -2.40    7.10
  15   7  -3    1.90    7.60
  14   7  -3    9.40    7.20
 -14   7   3    1.70    5.90
  13   7  -3   32.80    6.80
 -13   7   3   21.50    6.10
  12   7  -3    3.60    5.60
 -12   7   3   -4.30    4.70
  11   7  -3   -3.50    9.00
 -11   7   3    2.80    5.00
  10   7  -3   18.40    5.00
 -10   7   3   17.10    4.50
  -9   7   3    9.80    3.80
   9   7  -3   17.20    4.40
  -8   7   3    9.30    3.60
   8   7  -3    6.20    3.90
   7   7  -3   48.10    4.60
  -7   7   3   52.49    4.40
  -6   7   3   -5.70    2.60
   6   7  -3   -3.40    2.80
  -5   7   3   -1.00    2.20
   5   7  -3   -3.40    2.40
   4   7  -3   21.00    2.50
  -4   7   3   17.60    2.30
  -3   7   3  131.19    4.90
   3   7  -3  137.09    5.20
   2   7  -3   40.60    2.70
  -2   7   3   33.50    2.40
  -1   7   3  131.19   12.30
   1   7  -3  125.29   14.70
   0   7  -3   14.10    7.60
   0   7  -3    8.80    8.10
  -1   7  -3   20.00   11.20
  -1   7  -3   14.70    9.20
  -2   7  -3    1.30    1.40
  -2   7  -3   -0.60    1.20
  -3   7  -3    9.40    1.70
  -3   7  -3    6.80    1.90
  -4   7  -3   14.70    2.40
  -4   7  -3   17.00    2.20
   4   7   3   11.90    2.40
   5   7   3   63.79    4.80
  -5   7  -3   51.89    4.30
  -5   7  -3   46.20    3.60
   6   7   3   40.80    3.90
  -6   7  -3   38.80    3.70
  -6   7  -3   34.90    3.50
  -7   7  -3  118.79    6.90
   7   7   3  115.89    7.10
  -7   7  -3  112.19    6.60
  -8   7  -3   36.90    4.20
   8   7   3   34.80    4.60
  -8   7  -3   42.00    4.60
   9   7   3   21.50    4.70
  -9   7  -3    9.20    3.90
 -10   7  -3   -3.50    4.00
  10   7   3   -3.00    4.50
  11   7   3   21.10    6.60
  12   7   3    8.10    5.90
 -12   7  -3    6.50    5.20
 -13   7  -3    9.10    5.60
  13   7   3   13.40    7.00
 -14   7  -3    2.30    6.20
  14   7   3    7.10    7.40
  15   7   3    0.10    7.00
  15   7   3   -2.00    8.00
 -15   7  -3   -0.70    6.50
 -12   8   3    5.10    5.90
  12   8  -3    1.70    6.50
  11   8  -3    7.70    6.10
 -11   8   3    5.80    5.20
 -10   8   3    3.40    4.70
  10   8  -3   -2.40    5.30
  -9   8   3    7.30    4.30
   9   8  -3    0.30    4.60
  -8   8   3   16.00    4.10
   8   8  -3   11.20    4.30
   7   8  -3    0.10    3.80
  -7   8   3    7.50    3.40
   6   8  -3   21.50    3.60
  -6   8   3   24.20    3.50
   5   8  -3    1.90    2.90
  -5   8   3   -0.20    2.60
   4   8  -3    0.10    2.40
  -4   8   3    1.10    2.20
   3   8  -3    3.90    2.20
  -3   8   3   -1.70    1.80
  -2   8   3    1.70    1.50
   2   8  -3   -1.60    1.80
   1   8  -3   15.50   16.60
   0   8  -3   89.69   16.30
  -1   8  -3    1.80   14.70
  -1   8  -3   -1.30   16.50
  -2   8  -3  234.88    7.30
  -2   8  -3  227.58    7.40
   3   8   3   -4.50    2.30
  -3   8  -3   -0.60    2.30
  -3   8  -3   -3.70    2.10
   4   8   3  113.89    6.00
  -4   8  -3  110.19    5.90
  -4   8  -3  118.09    5.70
  -5   8  -3    9.60    2.90
   5   8   3   13.30    3.30
  -5   8  -3   15.00    3.20
   6   8   3   -2.90    3.30
  -6   8  -3    0.80    3.20
  -6   8  -3   -3.20    2.90
  -7   8  -3    6.30    3.80
   7   8   3    5.50    4.00
  -7   8  -3    0.50    3.40
   8   8   3    3.50    4.40
  -8   8  -3   -5.80    3.60
  -9   8  -3    0.80    4.10
   9   8   3    0.50    4.70
  10   8   3    6.30    6.00
 -10   8  -3    4.40    4.60
  11   8   3    6.20    6.10
 -11   8  -3    2.30    5.10
  12   8   3   14.10    7.20
 -12   8  -3   11.60    6.20
   8   9  -3   10.80    5.50
  -8   9   3    8.10    4.60
   7   9  -3    3.30    4.60
  -7   9   3   -4.20    3.90
   6   9  -3   -0.40    3.90
  -6   9   3    6.70    3.70
   5   9  -3    8.10    3.70
  -5   9   3    1.90    3.20
  -4   9   3   21.80    3.20
   4   9  -3   24.20    3.50
  -3   9   3    6.30    2.40
   3   9  -3    7.90    2.80
   2   9  -3    2.30    2.40
  -2   9   3    2.60    2.00
   1   9  -3    7.90    2.10
   0   9   3  -21.80   17.20
   0   9  -3   -7.00   21.90
  -1   9  -3   -0.90    2.00
   2   9   3   -3.10    2.00
  -2   9  -3    5.00    2.30
  -2   9  -3    2.00    2.10
   3   9   3    0.00    2.40
  -3   9  -3   -1.60    2.70
   3   9   3   -4.40    2.70
  -3   9  -3    4.80    2.50
  -4   9  -3   -2.20    3.00
   4   9   3   -0.70    3.20
  -4   9  -3    2.40    2.80
   4   9   3   -0.70    2.70
  -5   9  -3    3.10    3.20
   5   9   3    3.50    3.10
   5   9   3    0.60    3.60
  -5   9  -3   -2.30    3.50
   6   9   3   -3.70    3.90
  -6   9  -3    4.50    3.50
  -7   9  -3    2.00    4.00
   7   9   3    1.30    4.70
   8   9   3    6.50    5.50
  -8   9  -3    8.20    4.60
   8   9   3    8.30    4.70
  21   0  -4    4.70    7.30
  21   0  -4   -1.20    8.30
 -21   0   4   15.60    8.60
  20   0  -4   41.70    8.60
 -20   0   4   18.60   12.30
  19   0  -4   -1.60    6.90
 -19   0   4    7.10    6.70
  18   0  -4   30.00    6.60
 -18   0   4   22.40    6.50
  17   0  -4  -14.60    5.20
 -17   0   4   -8.20    4.60
  16   0  -4   36.80    5.90
 -16   0   4   41.20    6.10
  15   0  -4   -2.20    4.50
 -15   0   4    3.40    4.30
 -14   0   4  399.46   15.30
  14   0  -4  436.16   15.50
  13   0  -4   -1.70    3.70
 -13   0   4   -1.30    3.10
  12   0  -4  396.16   14.00
 -12   0   4  393.76   13.80
 -11   0   4    2.40    2.60
  11   0  -4   -5.10    2.70
 -10   0   4   -0.70    2.40
  10   0  -4   -4.50    2.30
  -9   0   4   -0.90    1.80
   9   0  -4   -1.40    2.10
   8   0  -4    6.60    2.00
  -8   0   4   10.90    2.20
  -7   0   4   -1.30    1.30
   7   0  -4   -1.80    1.70
   6   0  -4  231.58    7.70
  -6   0   4  232.68    7.80
   5   0  -4    1.20    1.10
  -5   0   4   -2.00    1.10
   4   0  -4  154.58    5.20
  -4   0   4  155.08    5.20
  -3   0   4   -0.30    0.70
   3   0  -4    0.10    0.80
   2   0  -4 1373.56   36.40
   1   0  -4   -0.20    0.60
  -1   0   4   -1.10    0.50
   0   0   4 1134.29   30.00
  -1   0  -4   -2.20    0.50
   1   0   4   -1.50    0.60
  -2   0  -4  545.05   15.10
   2   0   4  537.25   15.10
   2   0   4  546.85   15.10
  -3   0  -4   -2.90    0.80
   3   0   4   -3.10    0.80
  -3   0  -4   -2.40    0.90
   3   0   4   -2.30    0.80
  -4   0  -4 5159.48  133.29
   4   0   4 5049.49  133.29
  -5   0  -4   -5.70    1.30
   5   0   4   -4.80    1.30
   5   0   4   -6.20    1.30
  -5   0  -4   -4.50    1.20
   6   0   4 5176.28  140.49
   6   0   4 5337.77  140.49
  -6   0  -4 5588.04  140.59
   7   0   4   -5.10    1.50
   7   0   4   -3.20    1.80
  -7   0  -4   -4.60    1.80
   8   0   4  358.16   12.20
   8   0   4  402.56   12.30
  -8   0  -4  402.16   12.40
  -9   0  -4    1.80    2.00
   9   0   4    3.20    2.00
   9   0   4   -0.60    1.80
  10   0   4   16.30    3.10
  10   0   4   16.80    3.00
 -10   0  -4   15.70    2.80
  11   0   4    0.70    2.70
  11   0   4   -2.00    2.30
 -11   0  -4   -0.20    2.50
 -12   0  -4   -2.40    3.10
  12   0   4   11.30    3.70
  12   0   4    0.30    3.10
  13   0   4   -1.20    2.90
 -13   0  -4   -2.20    3.10
  13   0   4   -1.40    3.30
  14   0   4   41.60    5.30
  14   0   4   27.70    4.30
 -14   0  -4   30.60    4.60
  15   0   4   -3.70    3.90
 -15   0  -4   -3.40    3.60
  15   0   4   -0.80    4.40
  16   0   4    1.00    4.80
 -16   0  -4    7.30    4.80
  16   0   4    2.90    4.50
 -17   0  -4  -12.20    4.30
  17   0   4  -10.80    4.80
  17   0   4   -9.00    4.80
 -18   0  -4  -12.20    5.50
  18   0   4    0.00    5.00
  18   0   4  -12.90    5.70
  19   0   4    7.00    7.40
 -20   0  -4   10.60    8.40
  20   0   4  -11.50    6.40
  20   0   4    0.60    7.60
  21   0   4   10.40    9.90
 -21   0  -4   -2.60    7.90
  21   0   4    0.30    7.30
  21  -1  -4   -5.20    7.00
  21  -1  -4   -8.80    8.20
 -21  -1   4    7.00    8.00
 -21   1   4   -1.10    7.40
  20  -1  -4    5.90    7.00
  20   1  -4   -5.70    6.70
 -19  -1   4   -6.40    5.40
  19  -1  -4   -0.50    6.60
  19  -1  -4    6.60    6.20
  19   1  -4    2.40    6.50
  18  -1  -4   -7.80    5.50
 -18  -1   4   -3.90    5.70
  18  -1  -4   -4.60    5.90
  18   1  -4   -5.60    5.30
 -17  -1   4    1.50    4.60
  17  -1  -4    1.40    5.60
  17   1  -4   -1.60    4.80
 -17   1   4    2.10    4.10
 -16  -1   4    3.60    4.50
  16  -1  -4    2.20    5.00
  16   1  -4   -2.20    4.50
 -16   1   4   -8.70    4.40
 -15  -1   4   20.90    5.20
  15  -1  -4   37.10    5.50
 -15   1   4   22.00    5.00
  15   1  -4   22.30    5.20
  14  -1  -4    6.20    4.00
 -14  -1   4   -9.50    7.00
  14   1  -4   -3.60    3.80
 -14   1   4    1.50    3.70
 -13  -1   4   -1.90    3.50
  13  -1  -4    1.00    3.80
  13   1  -4   -1.90    4.20
 -13   1   4    0.30    3.40
  12  -1  -4   -0.40    3.30
 -12  -1   4    4.80    3.40
 -12   1   4    0.40    3.00
  12   1  -4   -1.10    3.00
 -11  -1   4   80.39    6.00
  11  -1  -4   87.49    6.20
 -11   1   4   90.19    6.20
  11   1  -4   94.69    5.90
 -10  -1   4  824.32   24.00
  10  -1  -4  815.52   24.00
 -10   1   4  818.82   24.10
  10   1  -4  831.92   24.10
   9  -1  -4  469.35   14.20
  -9  -1   4  436.16   14.00
   9   1  -4  426.76   14.00
  -9   1   4  452.75   14.10
  -8  -1   4 3143.09   83.89
   8  -1  -4 3226.08   83.99
  -8   1   4 3072.79   83.89
   8   1  -4 3216.98   84.09
   7  -1  -4    7.20    2.20
  -7  -1   4    6.50    2.20
  -7   1   4    5.40    2.10
   7   1  -4    6.50    2.30
   6  -1  -4 3850.51  102.79
  -6  -1   4 3859.71  102.79
  -6   1   4 4011.00  102.89
   6   1  -4 3919.61  102.79
  -5  -1   4 1249.68   33.60
   5  -1  -4 1223.28   33.60
  -5   1   4 1249.57   33.70
   5   1  -4 1262.67   33.70
  -4  -1   4  517.05   14.90
   4  -1  -4  531.75   14.90
  -4   1   4  532.95   15.00
   4   1  -4  545.35   15.00
  -3  -1   4   20.40    1.70
   3  -1  -4   20.80    1.70
   3   1  -4   18.60    1.70
  -3   1   4   17.60    1.70
  -2  -1   4  124.39    4.00
   2  -1  -4  119.89    4.00
  -2   1   4  123.19    4.00
   2   1  -4  122.29    4.00
  -1  -1   4 1297.27   34.70
   1  -1  -4 1324.17   34.70
   1   1  -4 1332.97   34.70
  -1   1   4 1307.07   34.70
   0  -1   4   28.60    1.50
   0  -1  -4   30.20    1.50
   0   1  -4   30.70    1.60
   0   1   4   28.50    1.50
   1  -1   4   20.10    1.30
   1  -1   4   18.00    1.30
  -1  -1  -4   20.60    1.30
  -1   1  -4   18.90    1.40
  -1   1  -4   18.70    1.40
   1   1   4   18.00    1.30
   2  -1   4  470.95   13.10
   2  -1   4  472.25   13.20
  -2  -1  -4  487.55   13.20
  -2   1  -4  460.85   13.20
   2   1   4  477.95   13.20
  -2   1  -4  494.45   13.20
  -3  -1  -4   46.50    2.20
   3  -1   4   39.70    2.20
   3  -1   4   41.70    2.30
  -3   1  -4   47.40    2.30
   3   1   4   42.50    2.20
   3   1   4   41.40    2.30
  -3   1  -4   41.30    2.30
  -4  -1  -4  114.89    4.30
   4  -1   4  110.89    4.20
   4  -1   4  123.09    4.40
  -4   1  -4  114.29    4.30
   4   1   4  119.29    4.20
  -4   1  -4  123.99    4.40
   4   1   4  117.49    4.30
   5  -1   4   76.29    3.50
  -5  -1  -4   88.29    3.80
   5  -1   4   73.89    3.50
   5   1   4   78.69    3.50
  -5   1  -4   82.59    3.70
   5   1   4   77.29    3.80
  -5   1  -4   79.59    3.70
   6  -1   4  115.09    4.70
   6  -1   4  122.19    5.00
  -6  -1  -4  114.59    4.90
   6   1   4  122.39    5.00
  -6   1  -4  115.09    4.80
  -6   1  -4  123.39    5.00
   6   1   4  116.69    4.80
  -7  -1  -4  118.09    5.20
   7  -1   4  132.39    5.40
   7  -1   4  132.39    5.50
   7   1   4  120.69    5.50
   7   1   4  125.99    5.30
  -7   1  -4  122.99    5.20
  -7   1  -4  126.39    5.30
  -8  -1  -4  439.86   13.80
   8  -1   4  452.05   13.70
   8  -1   4  454.65   13.70
   8   1   4  433.06   13.50
   8   1   4  459.85   13.90
  -8   1  -4  430.26   13.60
   9  -1   4  273.27    9.60
   9  -1   4  272.87    9.70
  -9  -1  -4  283.57    9.90
   9   1   4  279.27    9.80
  -9   1  -4  271.07    9.60
   9   1   4  270.17    9.70
  10  -1   4  955.90   27.00
 -10  -1  -4  928.41   27.10
  10  -1   4  961.50   27.20
  10   1   4  933.11   27.20
  10   1   4  954.10   27.00
 -10   1  -4  910.11   27.00
 -11  -1  -4   48.30    4.80
  11  -1   4   43.30    4.30
  11  -1   4   51.09    4.90
  11   1   4   48.50    4.80
  11   1   4   47.60    4.50
 -11   1  -4   48.60    4.60
  12  -1   4  720.93   21.90
  12  -1   4  734.93   21.80
 -12  -1  -4  688.13   21.60
  12   1   4  729.83   21.80
 -12   1  -4  706.53   21.90
  12   1   4  676.93   21.80
  13  -1   4    6.20    3.80
 -13  -1  -4    1.00    3.20
  13  -1   4    0.30    3.40
  13   1   4    5.10    3.20
 -13   1  -4    3.20    3.30
  14  -1   4  131.59    8.50
 -14   1  -4  137.29    8.50
  14   1   4  112.59    7.80
  14   1   4  129.89    8.30
  15  -1   4    8.90    4.30
  15  -1   4    8.90    4.80
 -15  -1  -4   13.00    4.60
  15   1   4   12.10    5.10
 -15   1  -4   18.40    4.40
  15   1   4   12.60    4.10
  16  -1   4    1.40    4.90
  16  -1   4    0.80    4.50
 -16  -1  -4   10.10    4.90
  16   1   4   -1.50    5.10
 -16   1  -4   -1.40    4.70
  16   1   4  -11.10    4.00
  17  -1   4  -14.70    4.70
  17  -1   4    1.60    5.00
 -17  -1  -4    5.30    4.70
  17   1   4   -5.00    3.80
 -17   1  -4    0.30    4.20
  17   1   4    2.00    5.80
  18  -1   4    8.70    6.60
  18  -1   4    8.70    5.60
 -18  -1  -4    5.20    6.00
  18   1   4   13.30    6.60
  19  -1   4   -3.10    5.40
  19  -1   4    8.80    6.80
 -19  -1  -4   -1.10    5.10
  19   1   4   10.90    7.80
  20  -1   4   -6.90    7.10
  20   1   4   -5.80    7.80
  21  -1   4  -11.90    8.50
  21  -1   4  -13.70    7.00
 -21  -1  -4   -4.10    7.70
 -21   1  -4    2.40    7.20
  21   1   4    1.00    7.90
  21  -2  -4   15.50    9.30
 -21  -2   4    7.90    8.20
  21  -2  -4   20.40    8.00
  20  -2  -4   10.20    8.00
  20   2  -4   12.00    8.20
 -19  -2   4    6.90    6.50
  19  -2  -4   -0.30    6.00
  19  -2  -4    9.60    7.10
  19   2  -4    3.90    7.40
 -18  -2   4  -13.20    5.10
  18  -2  -4   -6.00    5.10
  18  -2  -4   -8.10    5.90
 -18   2   4    1.90    4.40
  18   2  -4   -1.00    6.60
 -17  -2   4  -17.70    4.40
  17  -2  -4   -6.20    4.60
  17  -2  -4  -13.40    5.20
 -17   2   4   -4.30    4.70
  17   2  -4  -10.60    4.80
  16  -2  -4   -3.70    4.70
  16  -2  -4  -16.10    4.10
 -16  -2   4  -13.30    4.30
 -16   2   4   -5.80    4.90
  16   2  -4   -8.10    4.40
  15  -2  -4   -4.80    4.40
 -15  -2   4  -10.10    4.30
  15  -2  -4   -6.10    4.10
  15   2  -4   -3.00    4.20
 -15   2   4   -5.80    3.90
 -14  -2   4   12.60    4.40
  14  -2  -4   -2.20    4.60
  14  -2  -4   11.60    4.10
 -14   2   4   10.40    4.00
  14   2  -4    8.10    4.00
  13  -2  -4  372.06   13.00
 -13  -2   4  361.36   12.90
  13   2  -4  279.77   13.70
 -13   2   4  324.27   12.50
  12  -2  -4   89.29    7.00
 -12  -2   4  103.19    6.90
 -12   2   4  100.19    7.30
  12   2  -4  112.69    7.60
  11  -2  -4  695.33   21.00
 -11  -2   4  679.13   20.90
 -11   2   4  723.23   21.20
  11   2  -4  658.33   20.80
  10  -2  -4  309.47   11.20
 -10  -2   4  327.57   11.20
  10   2  -4  329.17   11.50
 -10   2   4  313.97   11.40
   9  -2  -4  190.08    7.60
  -9  -2   4  193.98    7.70
  -9   2   4  200.98    7.90
   9   2  -4  187.88    7.90
   8  -2  -4   96.79    4.80
  -8  -2   4   87.29    4.70
  -8   2   4   84.89    4.90
   8   2  -4   91.49    4.80
  -7  -2   4    2.40    1.70
   7  -2  -4   -0.80    1.60
  -7   2   4    1.70    1.70
   7   2  -4    1.30    1.70
   6  -2  -4  233.28    7.60
  -6  -2   4  231.58    7.60
  -6   2   4  236.68    7.80
   6   2  -4  232.08    7.80
   5  -2  -4  825.02   22.10
  -5  -2   4  778.72   22.00
  -5   2   4  789.62   22.20
   5   2  -4  821.62   22.20
   4  -2  -4 1652.13   43.60
  -4  -2   4 1620.24   43.60
  -4   2   4 1675.43   43.80
   4   2  -4 1642.04   43.80
  -3   2   4 5589.14  145.59
   2  -2  -4 1133.19   29.70
  -2  -2   4 1123.49   29.90
  -2   2   4 1102.49   29.90
   2   2  -4 1138.29   29.90
  -1  -2   4 2519.25   65.79
  -1   2   4 2524.95   66.09
   1   2  -4 2543.55   66.09
   0  -2   4   -0.60    0.40
   0   2  -4   -0.60    0.60
   0   2   4   -1.30    0.90
   1  -2   4    2.80    0.50
   1  -2   4    2.80    0.60
   1   2   4    2.70    0.70
  -1   2  -4    2.10    0.70
  -1   2  -4    1.10    0.70
   2  -2   4  279.37    7.80
   2  -2   4  258.47    7.40
  -2   2  -4  255.57    7.70
   2   2   4  261.57    7.60
  -2   2  -4  268.37    7.70
   3  -2   4   49.70    2.30
   3  -2   4   44.00    2.20
  -3   2  -4   44.80    2.30
   3   2   4   47.20    2.30
  -3   2  -4   46.60    2.40
   4  -2   4  442.96   12.40
   4  -2   4  448.96   12.30
   4   2   4  420.36   12.50
  -4   2  -4  435.56   12.50
  -4   2  -4  431.66   12.50
   4   2   4  436.86   12.40
   5  -2   4 1060.69   28.90
   5  -2   4 1067.89   28.90
  -5   2  -4 1062.59   29.00
  -5   2  -4 1085.59   29.10
   5   2   4 1068.09   29.10
   5   2   4 1055.59   28.90
   6  -2   4  731.63   20.20
  -6  -2  -4  708.23   20.20
   6  -2   4  721.83   20.10
  -6   2  -4  704.93   20.30
   6   2   4  709.73   20.20
   6   2   4  730.33   20.40
   7  -2   4 2284.37   60.29
  -7  -2  -4 2227.88   60.39
   7  -2   4 2273.07   60.29
  -7   2  -4 2222.58   60.39
   7   2   4 2304.77   60.49
   7   2   4 2216.38   60.29
  -7   2  -4 2294.47   60.39
   8  -2   4  548.05   15.80
  -8  -2  -4  526.15   15.90
   8  -2   4  520.45   15.80
  -8   2  -4  515.65   15.90
  -8   2  -4  507.05   15.80
   8   2   4  521.65   15.80
   8   2   4  517.65   16.00
   9  -2   4  752.32   21.70
  -9  -2  -4  725.33   21.80
   9  -2   4  770.52   21.80
   9   2   4  725.33   21.70
  -9   2  -4  755.92   21.90
   9   2   4  751.22   22.00
  10  -2   4  111.89    6.10
  10  -2   4  103.79    5.90
 -10  -2  -4  101.49    6.10
  10   2   4  100.79    6.00
  10   2   4  112.99    5.80
 -10   2  -4  107.09    6.30
 -11  -2  -4   37.60    4.00
  11  -2   4   38.20    4.10
  11  -2   4   37.30    3.90
  11   2   4   43.40    4.30
 -11   2  -4   47.60    4.40
  11   2   4   45.20    4.60
  12  -2   4   13.80    3.60
 -12  -2  -4   14.30    3.70
  12  -2   4   20.50    3.90
  12   2   4   13.30    3.40
  12   2   4   11.80    4.20
 -12   2  -4   18.30    3.80
  13  -2   4   -6.90    3.20
  13  -2   4   -5.00    3.60
 -13  -2  -4   -5.30    3.40
  13   2   4   -5.40    4.10
  13   2   4   -5.00    3.60
 -13   2  -4   -9.60    3.40
 -14  -2  -4   40.30    5.20
  14  -2   4   47.80    5.20
 -14   2  -4   48.10    5.70
  14   2   4   47.40    5.50
  14   2   4   51.19    5.70
  15  -2   4   38.60    5.70
  15  -2   4   27.00    5.20
 -15  -2  -4   25.30    5.20
 -15   2  -4   35.60    5.70
  15   2   4   51.89    6.10
  15   2   4   27.60    5.30
 -16  -2  -4   15.60    5.10
  16  -2   4    9.90    4.30
  16  -2   4    5.10    5.10
  16   2   4    9.50    5.70
 -16   2  -4   10.10    5.40
  16   2   4   15.80    5.40
  17  -2   4   52.49    6.40
 -17  -2  -4   49.40    6.50
  17  -2   4   49.00    6.80
 -17   2  -4   42.40    6.40
  17   2   4   45.30    7.00
  17   2   4   45.30    6.60
 -18  -2  -4   13.10    6.00
  18  -2   4    4.20    5.70
  18  -2   4    1.40    6.10
 -18   2  -4  -11.10    5.30
  18   2   4    3.40    6.20
 -19  -2  -4    6.40    6.30
  19  -2   4   -6.40    6.30
  19  -2   4    2.40    6.50
  19   2   4    3.40    6.50
  20  -2   4    9.40    7.70
  20   2   4  -12.90    7.20
  20  -3  -4  -12.20    7.60
  20  -3  -4   -6.10    7.10
 -20  -3   4    8.00    7.00
 -20   3   4   -9.80    7.80
  20   3  -4    1.80    9.20
 -19  -3   4    2.10    7.00
  19  -3  -4    4.70    6.40
  19  -3  -4   -5.70    7.00
  19   3  -4   -9.60    7.50
 -19   3   4   -4.30    6.10
  18  -3  -4   41.10    6.90
 -18  -3   4   57.49    7.60
  18  -3  -4   50.69    7.40
  18   3  -4   50.59    7.70
 -18   3   4   39.20    7.20
 -17  -3   4   22.00    5.70
  17  -3  -4   14.90    5.50
  17  -3  -4   17.20    6.20
  17   3  -4   26.70    7.10
 -17   3   4   16.40    6.20
 -16  -3   4  162.78   10.70
  16  -3  -4  158.88   11.00
  16  -3  -4  155.88    9.80
 -16   3   4  129.09    9.70
  16   3  -4  164.68   11.70
  15  -3  -4    3.80    4.70
  15  -3  -4    6.60    4.50
 -15  -3   4    5.00    7.20
  15   3  -4    6.90    4.90
 -15   3   4    7.00    5.00
  14  -3  -4   15.90    4.50
  14  -3  -4    7.60    4.10
 -14  -3   4   11.30    4.40
  14   3  -4   13.90    4.40
 -14   3   4   12.80    4.70
 -13  -3   4    5.60    3.60
  13  -3  -4   -1.60    3.50
  13  -3  -4    1.80    3.50
  13   3  -4   -3.40    3.70
 -12  -3   4  103.79    6.50
  12  -3  -4   81.99    6.00
  12  -3  -4   99.89    6.60
 -12   3   4   88.79    6.90
  12   3  -4   86.59    7.10
  11  -3  -4  181.18    8.00
 -11  -3   4  198.88    8.50
  11  -3  -4  183.28    8.10
  11   3  -4  176.08    8.30
 -11   3   4  188.38    8.70
  10  -3  -4  114.09    6.30
  10  -3  -4  109.79    6.00
 -10  -3   4  111.09    6.30
  10   3  -4  118.99    6.80
 -10   3   4  117.49    6.60
   9  -3  -4  176.28    7.00
   9  -3  -4  181.98    7.30
  -9  -3   4  180.78    7.20
  -9   3   4  178.28    7.50
   9   3  -4  169.98    7.60
   8  -3  -4    3.60    2.00
  -8  -3   4    3.70    1.90
   8  -3  -4    3.50    1.90
   8   3  -4    5.10    2.40
  -8   3   4    1.60    2.10
  -7  -3   4   12.80    2.00
   7  -3  -4    9.20    1.90
   7  -3  -4   20.40    2.10
  -7   3   4    7.20    2.00
   7   3  -4   10.50    2.30
   6  -3  -4   20.80    2.00
   6  -3  -4   23.30    1.90
  -6  -3   4   21.00    2.00
  -6   3   4   22.40    2.30
   6   3  -4   20.70    2.40
   5  -3  -4  243.08    7.20
  -5  -3   4  239.18    7.30
   5  -3  -4  250.07    7.30
   5   3  -4  239.48    7.80
  -5   3   4  233.28    7.70
   4  -3  -4  289.87    8.20
  -4  -3   4  306.57    8.40
   4  -3  -4  303.27    8.20
  -4   3   4  294.27    8.90
   4   3  -4  289.47    8.90
   3   3  -4   25.70    2.20
  -3   3   4   34.00    2.20
  -2   3   4   91.69    3.20
   2   3  -4   89.29    3.30
   1   3  -4  100.69    3.30
   0   3  -4  942.11   23.70
   0   3  -4  824.42   22.90
   0   3   4  839.82   22.90
  -1   3  -4  393.26   10.10
  -1   3  -4  338.07   10.50
   2   3   4 3373.36   87.89
  -2   3  -4 3331.67   87.89
  -2   3  -4 3399.66   87.89
  -3   3  -4  207.68    6.50
  -3   3  -4  213.38    6.60
   4  -3   4  820.12   21.70
   4  -3   4  853.31   21.80
  -4   3  -4  780.32   22.30
  -4   3  -4  828.62   22.40
   4   3   4  802.32   22.40
   5  -3   4  116.19    4.30
   5  -3   4  125.69    4.30
  -5   3  -4  120.49    4.90
   5   3   4  120.79    5.00
  -5   3  -4  132.29    4.90
   6  -3   4   47.50    3.10
   6  -3   4   49.50    3.10
   6   3   4   47.40    3.80
  -6   3  -4   48.50    3.50
  -6   3  -4   51.69    3.70
   7  -3   4  104.59    4.90
   7  -3   4   99.39    4.80
  -7   3  -4  109.29    5.20
  -7   3  -4  108.09    5.30
   7   3   4  105.49    5.50
   8  -3   4  395.46   12.30
   8  -3   4  391.26   12.20
  -8   3  -4  382.76   12.50
  -8   3  -4  390.56   12.50
   8   3   4  389.56   12.70
   9  -3   4  172.18    7.20
   9  -3   4  173.08    7.20
  -9  -3  -4  172.88    7.30
   9   3   4  168.58    7.80
  -9   3  -4  180.98    7.60
  -9   3  -4  175.28    7.70
  10  -3   4   35.90    3.80
 -10  -3  -4   38.80    3.80
  10  -3   4   33.60    3.70
  10   3   4   37.50    4.30
 -10   3  -4   33.60    3.90
 -11  -3  -4   59.69    5.60
  11  -3   4   63.59    5.20
  11  -3   4   64.69    5.70
 -11   3  -4   66.79    5.80
  11   3   4   59.59    5.20
  12  -3   4   13.80    3.40
  12  -3   4   10.10    3.60
 -12  -3  -4   12.10    3.50
  12   3   4    9.20    3.60
  12   3   4    8.20    3.60
 -12   3  -4    8.00    3.80
  13  -3   4    3.20    3.60
 -13  -3  -4    2.20    3.50
  13  -3   4    1.40    3.60
  13   3   4   -4.20    3.80
 -13   3  -4   -5.90    4.30
  13   3   4    1.60    4.00
  14  -3   4    2.60    4.20
  14  -3   4    1.10    3.90
 -14  -3  -4   -3.00    4.00
  14   3   4   -3.70    4.70
  14   3   4   -3.00    4.30
 -14   3  -4   -0.20    4.30
  15  -3   4    0.90    5.10
  15  -3   4    6.70    4.90
 -15   3  -4    3.30    4.40
  15   3   4   -3.80    5.30
  15   3   4    5.80    4.80
 -16  -3  -4    4.10    5.00
  16  -3   4  -17.40    4.40
  16  -3   4    1.20    5.20
 -16   3  -4    2.90    5.00
  16   3   4    6.20    5.40
  16   3   4    3.20    4.90
 -17  -3  -4    7.80    5.50
  17  -3   4    2.30    5.10
  17  -3   4   -6.10    5.40
 -17   3  -4    3.00    5.50
  17   3   4    2.30    5.50
  17   3   4   -2.40    6.70
  18  -3   4    1.30    6.00
 -18  -3  -4    7.00    6.20
  18  -3   4   -1.00    5.80
 -18   3  -4   -1.70    6.10
  18   3   4    5.70    7.00
  18   3   4    3.40    6.10
  19  -3   4    5.30    6.70
 -19  -3  -4   12.70    7.20
  19  -3   4    4.20    6.90
  19   3   4   10.80    7.40
 -19   3  -4   10.30    7.30
  19   3   4   10.70    6.70
  20  -3   4   33.10    8.60
 -20  -3  -4   13.20    7.00
  20  -3   4   11.80    7.30
  20   3   4   15.90    8.40
 -20   3  -4   12.60    8.50
 -19  -4   4   -4.10    7.10
  19  -4  -4   11.00    6.60
  19  -4  -4   11.10    6.80
  19   4  -4    5.50    8.40
 -19   4   4   -8.90    7.60
  18  -4  -4    1.60    5.80
  18  -4  -4    2.90    6.00
 -18  -4   4    2.50    6.30
  18   4  -4    6.20    7.40
 -18   4   4    1.10    6.00
  17  -4  -4    7.00    5.30
 -17  -4   4   27.40    6.20
  17  -4  -4   17.40    5.60
 -17   4   4   15.60    6.50
  17   4  -4   16.30    7.10
  16  -4  -4   11.40    5.00
  16  -4  -4   11.90    5.10
 -16  -4   4   13.30    9.30
  16   4  -4    7.40    6.40
 -16   4   4    8.10    5.40
  15  -4  -4    6.10    4.50
  15  -4  -4   14.90    4.60
 -15  -4   4   11.20    4.90
 -15   4   4    1.80    4.90
  15   4  -4    9.50    5.40
  14  -4  -4   -1.40    3.90
  14  -4  -4    1.60    3.80
 -14  -4   4   -6.60    4.00
  14   4  -4    3.30    4.90
 -14   4   4   -2.20    4.20
  13  -4  -4   -7.80    3.30
  13  -4  -4   -2.70    3.20
 -13  -4   4   -1.60    3.60
 -13   4   4   -5.00    4.10
  13   4  -4  -11.70    4.00
  12  -4  -4   39.20    4.40
  12  -4  -4   42.30    4.20
 -12  -4   4   28.50    4.20
  12   4  -4   39.50    5.10
 -12   4   4   38.70    4.90
 -11  -4   4   -9.10    2.90
  11  -4  -4   -4.90    2.80
  11   4  -4   -9.00    3.40
 -11   4   4   -9.70    3.20
  10  -4  -4  239.58    8.80
 -10  -4   4  219.98    8.80
  10  -4  -4  220.08    8.60
 -10   4   4  234.08    9.60
  10   4  -4  225.58    9.60
  -9  -4   4  218.58    8.30
   9  -4  -4  220.38    8.00
   9  -4  -4  220.08    8.10
  -9   4   4  230.78    9.30
   9   4  -4  227.08    9.20
   8  -4  -4    9.90    2.20
  -8  -4   4    6.70    2.30
   8  -4  -4    8.40    2.20
   8   4  -4    9.70    3.00
  -8   4   4    6.80    2.90
   7  -4  -4  878.21   23.60
   7  -4  -4  854.61   23.60
  -7  -4   4  866.11   23.80
   7   4  -4  903.31   24.90
  -7   4   4  895.11   24.80
  -6   4   4 1118.39   29.70
   6   4  -4 1040.70   29.60
   5   4  -4 1158.58   31.20
  -5   4   4 1133.59   31.10
   4   4  -4 2247.38   60.49
  -4   4   4 2342.17   60.49
  -3   4   4   33.20    2.40
   3   4  -4   32.10    2.50
   2   4  -4  295.37    8.60
  -2   4   4  312.57    8.60
  -1   4   4   41.10    1.80
   1   4  -4   41.30    2.00
   0   4  -4   27.30    1.50
   0   4  -4   26.90    1.50
   0   4   4   27.30    1.40
  -1   4  -4  124.89    3.90
  -2   4  -4   16.10    1.30
  -2   4  -4   15.90    1.40
  -3   4  -4  222.58    7.00
  -3   4  -4  233.78    7.00
  -4   4  -4   65.49    3.40
  -4   4  -4   63.39    3.30
  -5   4  -4   83.79    4.20
  -5   4  -4   86.89    4.30
   5   4   4   94.19    4.50
  -6   4  -4    9.90    2.20
  -6   4  -4   10.40    2.10
   6   4   4   12.20    2.40
   7  -4   4   34.50    2.60
   7  -4   4   31.10    2.50
   7   4   4   32.60    3.20
  -7   4  -4   31.40    3.10
  -7   4  -4   30.90    3.00
   8  -4   4  146.29    5.70
   8  -4   4  148.89    5.70
  -8   4  -4  143.79    6.80
   8   4   4  151.58    7.00
  -8   4  -4  147.59    6.60
   9  -4   4  217.28    8.00
   9  -4   4  227.68    8.00
   9   4   4  228.78    9.10
  -9   4  -4  217.68    8.90
  -9   4  -4  221.68    8.80
  10  -4   4   43.90    3.80
  10  -4   4   50.29    3.90
 -10   4  -4   46.20    4.40
  10   4   4   49.70    4.70
  11  -4   4  196.98    8.20
  11  -4   4  175.48    8.10
  11   4   4  195.68    9.60
 -11   4  -4  199.08    9.20
  12  -4   4   28.30    4.00
  12  -4   4   25.20    4.00
  12   4   4   24.30    5.10
 -12   4  -4   21.90    4.30
  13  -4   4   26.20    4.40
  13  -4   4   32.20    4.60
  13   4   4   33.30    5.20
 -13   4  -4   19.20    5.10
  13   4   4   28.40    5.60
  14  -4   4  175.18    9.50
  14  -4   4  167.08    9.90
  14   4   4  158.28   10.20
  14   4   4  166.38   10.20
 -14   4  -4  175.88   10.50
 -15  -4  -4   13.40    4.80
  15  -4   4    1.40    4.70
  15  -4   4   14.60    4.90
 -15   4  -4   -2.30    5.00
  15   4   4   -0.20    5.80
  15   4   4    4.60    5.20
  16  -4   4   73.79    7.20
  16  -4   4   66.89    7.70
  16   4   4   70.59    7.80
 -16   4  -4   63.49    7.50
  16   4   4   75.39    7.90
  17  -4   4    1.10    5.80
 -17  -4  -4    0.20    5.70
  17  -4   4    1.60    5.40
 -17   4  -4   -1.70    6.00
  17   4   4   -2.00    7.10
  17   4   4   -2.50    5.20
  18  -4   4   -2.60    6.00
 -18  -4  -4   12.10    6.40
  18  -4   4    2.40    6.30
  18   4   4  -21.90    6.50
  18   4   4   -6.50    6.70
 -18   4  -4   11.30    6.20
  19  -4   4  -15.90    6.60
 -19  -4  -4   -5.60    7.10
  19  -4   4   -3.40    7.10
 -19   4  -4   -5.60    7.70
  19   4   4    8.00    8.80
  19   4   4    0.10    6.90
  18  -5  -4   27.30    6.20
 -18  -5   4   31.70    7.30
 -18   5   4   40.20    8.50
  18   5  -4   40.10    9.50
 -17  -5   4    9.50    5.80
  17  -5  -4    7.70    5.30
  17  -5  -4    8.80    5.30
 -17   5   4   13.70    7.10
  17   5  -4   -5.80    7.70
  16  -5  -4   49.40    5.80
  16  -5  -4   40.70    5.60
 -16  -5   4   47.00    6.30
 -16   5   4   52.09    7.50
  16   5  -4   54.49    8.00
  15  -5  -4   16.90    4.30
  15  -5  -4   15.50    4.50
 -15  -5   4    8.90    4.70
 -15   5   4   18.10    5.90
  15   5  -4   12.90    6.50
 -14  -5   4   36.30    4.90
  14  -5  -4   42.70    4.70
  14  -5  -4   38.80    4.60
  14   5  -4   37.40    6.50
 -14   5   4   48.30    6.20
 -13  -5   4   22.20    3.90
  13  -5  -4   23.60    3.70
  13  -5  -4   14.10    3.50
 -13   5   4   24.20    5.10
  13   5  -4   20.80    5.50
 -12  -5   4   24.30    3.60
  12  -5  -4   25.80    3.30
  12  -5  -4   16.50    3.10
 -12   5   4   31.70    5.50
  12   5  -4   20.90    5.90
  11  -5  -4    0.50    2.10
  11  -5  -4    2.80    2.10
 -11  -5   4    1.50    2.30
  11   5  -4   -0.20    3.90
 -11   5   4   -2.90    3.40
  10  -5  -4   10.70    1.70
 -10   5   4   10.00    3.50
  10   5  -4   15.20    3.80
  -9   5   4   29.30    3.70
   9   5  -4   31.60    4.00
   8   5  -4    1.00    2.80
  -8   5   4   -0.20    2.50
  -7   5   4    1.60    2.30
   7   5  -4    0.20    2.30
  -6   5   4   29.20    2.90
   6   5  -4   26.10    2.90
  -5   5   4   81.79    4.30
   5   5  -4   82.99    4.50
   4   5  -4   41.70    3.20
  -4   5   4   37.10    2.90
   3   5  -4   13.30    1.70
  -3   5   4   11.20    1.50
  -2   5   4  280.27    7.90
   2   5  -4  271.07    8.00
  -1   5   4  473.25   12.60
   1   5  -4  458.55   12.60
   0   5  -4  968.50   25.20
   0   5  -4  960.10   25.20
   0   5   4  940.61   25.10
  -1   5  -4  158.78    4.90
  -2   5  -4 1065.59   27.90
  -2   5  -4 1029.40   27.80
  -3   5  -4  193.08    6.20
  -3   5  -4  184.38    6.10
  -4   5  -4  608.44   17.50
  -4   5  -4  642.34   17.60
   5   5   4  676.93   19.10
  -5   5  -4  688.33   19.00
  -5   5  -4  646.24   18.90
   6   5   4  138.09    6.40
  -6   5  -4  137.59    6.10
  -6   5  -4  147.29    6.20
   7   5   4  120.09    6.40
  -7   5  -4  125.19    6.20
  -7   5  -4  126.59    6.00
  -8   5  -4   -1.60    2.50
  -8   5  -4    2.20    2.90
   8   5   4   -4.00    2.90
   9   5   4   36.40    4.40
  -9   5  -4   37.70    4.10
  -9   5  -4   39.90    4.30
  10  -5   4    0.20    1.80
  10  -5   4    3.60    1.70
  10   5   4    1.30    3.90
 -10   5  -4   -0.30    3.20
  11  -5   4   26.50    3.00
  11  -5   4   20.10    2.70
 -11   5  -4   19.90    4.20
  11   5   4   26.40    4.90
  12  -5   4   -3.10    2.70
  12  -5   4    0.40    2.90
  12   5   4   -4.70    4.60
  13  -5   4    5.30    3.50
  13  -5   4    5.10    3.30
 -13   5  -4    2.30    4.30
  13   5   4    5.30    4.90
  14  -5   4   22.40    4.30
  14  -5   4   24.80    4.40
 -14   5  -4   12.40    5.10
  14   5   4   12.90    6.10
  14   5   4   23.80    6.10
  15  -5   4   12.30    4.30
  15  -5   4    8.00    4.50
 -15   5  -4    6.40    5.60
  15   5   4   14.40    5.70
  15   5   4   15.90    6.80
  16  -5   4   19.60    5.30
  16  -5   4   10.00    5.10
  16   5   4   17.40    7.60
  16   5   4   25.10    6.40
 -16   5  -4   23.50    6.60
  17  -5   4   -1.40    5.20
  17  -5   4   12.10    5.70
  17   5   4    8.20    6.90
 -17   5  -4   -4.40    6.40
  17   5   4    6.70    8.10
  18  -5   4   14.00    6.20
  18   5   4   -3.80    7.20
  18   5   4    8.00    9.30
 -18   5  -4   -1.40    7.60
  17  -6  -4   -4.00    5.50
  17  -6  -4   -3.70    4.80
 -17   6   4    0.90    7.40
  17   6  -4  -15.00    8.20
  16  -6  -4   -0.60    3.50
  16  -6  -4    4.90    2.90
  16   6  -4    7.70    7.60
 -16   6   4   18.20    7.10
  15  -6  -4    9.00    2.30
  15  -6  -4   13.20    3.00
 -15   6   4   17.20    6.60
  15   6  -4   10.00    7.00
 -14   6   4   57.39    7.00
  14   6  -4   45.60    7.40
  13   6  -4   58.69    7.20
 -13   6   4   68.89    7.00
 -12   6   4   30.40    5.30
  12   6  -4   18.70    5.70
  11   6  -4   18.70    5.10
 -11   6   4   23.00    4.60
 -10   6   4    1.00    3.50
  10   6  -4   -1.90    3.80
  -9   6   4   22.10    3.90
   9   6  -4   19.20    4.00
   8   6  -4   31.20    4.10
  -8   6   4   41.20    4.00
  -7   6   4   66.99    5.20
   7   6  -4   79.69    5.60
  -6   6   4   -2.40    2.20
   6   6  -4   -4.10    2.50
   5   6  -4   -3.00    2.10
  -5   6   4   -2.30    1.90
  -4   6   4    2.40    1.70
   4   6  -4    6.20    2.00
   3   6  -4  145.09    5.30
  -3   6   4  146.99    5.20
   2   6  -4  184.08    5.80
  -2   6   4  172.38    5.60
   1   6  -4  208.48    6.30
   0   6  -4  262.47    7.50
   0   6   4  269.37    7.40
  -1   6  -4   53.29    3.00
  -1   6  -4   55.39    2.70
  -2   6  -4   27.70    2.40
  -2   6  -4   27.00    2.00
  -3   6  -4    3.90    1.70
  -3   6  -4    2.40    1.50
  -4   6  -4   70.69    3.90
  -4   6  -4   76.59    4.20
   5   6   4   46.50    4.30
  -5   6  -4   45.10    3.90
  -5   6  -4   45.10    4.20
   6   6   4   75.89    5.30
  -6   6  -4   67.29    4.80
  -6   6  -4   74.49    5.30
  -7   6  -4   59.59    5.30
   7   6   4   62.59    5.60
  -7   6  -4   57.39    5.00
   8   6   4    3.60    3.30
  -8   6  -4   -0.50    3.20
  -8   6  -4    5.00    3.00
  -9   6  -4   -2.30    3.50
   9   6   4    3.70    3.80
  -9   6  -4    2.90    3.30
  10   6   4   44.20    5.30
 -10   6  -4   32.20    4.60
 -11   6  -4    5.60    4.10
  11   6   4    8.10    4.90
 -12   6  -4    9.40    4.70
  12   6   4    3.90    5.20
 -13   6  -4   -5.60    4.80
  13   6   4    6.30    5.00
  13   6   4   -1.40    5.50
  14   6   4   -2.50    5.40
 -14   6  -4    5.10    5.30
  14   6   4   -1.40    6.20
  15  -6   4    4.40    2.40
  15  -6   4    5.20    2.80
 -15   6  -4   10.50    6.10
  15   6   4   19.80    7.50
  15   6   4    4.40    6.10
  16  -6   4    7.70    3.10
  16  -6   4   20.30    3.90
  16   6   4   32.30    7.30
  16   6   4   11.20    7.90
 -16   6  -4   25.40    7.20
  15   7  -4   -5.90    7.80
 -15   7   4    8.20    7.20
 -14   7   4    5.60    6.50
  14   7  -4    3.70    7.00
 -13   7   4    1.60    5.50
  13   7  -4   -0.40    6.30
 -12   7   4   19.80    5.60
  12   7  -4   17.00    6.00
  11   7  -4   -6.10    5.10
 -10   7   4   -8.00    3.80
  10   7  -4   -1.90    4.60
  -9   7   4   -0.40    3.70
   9   7  -4    6.10    4.30
   8   7  -4   41.70    4.80
  -8   7   4   32.20    4.20
  -7   7   4   -4.10    2.80
   7   7  -4   -6.10    3.20
   6   7  -4   13.20    3.20
  -6   7   4   12.20    3.00
  -5   7   4   60.39    4.50
   5   7  -4   53.69    4.90
  -4   7   4   50.49    4.00
   4   7  -4   54.29    4.30
   3   7  -4  119.29    5.00
  -3   7   4  105.49    4.70
  -2   7   4  229.48    7.10
   2   7  -4  228.58    7.30
   1   7  -4   38.60    2.90
  -1   7   4   40.00    2.50
   0   7  -4   47.60    2.80
   0   7  -4   56.09    2.80
   0   7   4   39.20    3.50
  -1   7  -4    0.40    1.30
   1   7   4    2.00    1.30
  -1   7  -4    1.60    1.50
  -2   7  -4    1.30    1.50
  -2   7  -4    3.10    1.70
  -3   7  -4   -0.10    1.90
  -3   7  -4    2.10    1.80
  -4   7  -4   10.10    2.20
  -4   7  -4    8.10    2.40
   4   7   4    5.80    2.40
   5   7   4    4.00    2.70
  -5   7  -4    8.20    2.70
  -5   7  -4    6.00    2.40
  -6   7  -4   57.79    4.90
   6   7   4   51.79    4.30
  -6   7  -4   52.49    4.10
  -7   7  -4    7.60    3.40
   7   7   4   12.30    3.70
  -7   7  -4   11.00    3.10
   8   7   4   31.50    4.50
  -8   7  -4   31.10    4.00
  -8   7  -4   29.90    4.40
  -9   7  -4   -0.40    3.60
   9   7   4   -7.30    4.10
  10   7   4   -1.10    4.90
 -10   7  -4    8.80    4.20
  11   7   4   15.80    5.70
 -12   7  -4   22.50    5.60
  12   7   4   29.30    6.30
  12   7   4   33.40    5.90
  13   7   4   19.00    7.00
  13   7   4   27.40    6.50
 -13   7  -4   25.20    6.20
 -14   7  -4   -3.80    5.90
  14   7   4   -2.40    5.90
  14   7   4    9.50    7.70
 -15   7  -4    3.40    7.00
  15   7   4   -1.80    8.00
  15   7   4   -5.00    6.70
 -12   8   4    6.80    6.00
  12   8  -4   -8.20    6.40
 -11   8   4   -7.20    5.10
  11   8  -4   -8.10    5.80
 -10   8   4    0.40    4.70
   9   8  -4    4.30    4.70
  -9   8   4    1.20    4.20
   8   8  -4    4.00    4.20
  -8   8   4    2.50    3.80
   7   8  -4   22.90    4.30
  -7   8   4   19.30    4.00
  -6   8   4    4.50    3.20
   6   8  -4   -4.40    3.30
  -5   8   4   16.00    3.00
   5   8  -4   11.40    3.20
  -4   8   4    0.00    2.30
   4   8  -4    1.10    2.60
   3   8  -4   -0.80    2.30
  -3   8   4   -0.20    1.90
  -2   8   4    8.70    1.90
   2   8  -4    8.40    2.20
   1   8  -4   19.10    2.10
  -1   8   4   20.40    1.90
   0   8  -4   12.60    2.00
   0   8   4    9.60    1.70
  -1   8  -4  163.68    5.80
  -1   8  -4  151.48    5.60
   1   8   4  158.08    5.50
  -2   8  -4   -3.20    2.00
   2   8   4    0.10    2.00
  -2   8  -4    3.10    2.20
  -3   8  -4  166.68    6.90
   3   8   4  181.38    6.70
  -3   8  -4  187.38    6.90
  -4   8  -4   15.10    3.00
   4   8   4   12.40    2.80
   4   8   4   18.90    3.20
  -4   8  -4   18.20    2.90
   5   8   4   19.30    3.60
   5   8   4   12.20    3.10
  -5   8  -4   19.50    3.50
  -5   8  -4   16.90    3.20
  -6   8  -4   21.30    3.60
   6   8   4   21.30    4.00
  -6   8  -4   20.60    3.80
  -7   8  -4   -2.30    3.40
  -7   8  -4    0.70    3.80
   7   8   4   -3.60    3.90
  -8   8  -4   -4.70    4.10
   8   8   4   -1.80    4.40
  -8   8  -4   -5.20    3.70
   8   8   4   -3.20    3.70
   9   8   4   -3.20    4.80
   9   8   4  -10.90    4.00
  -9   8  -4   -4.40    4.10
 -10   8  -4   -4.70    4.60
  10   8   4    1.80    6.40
 -11   8  -4   16.40    5.40
  11   8   4   14.20    5.70
  11   8   4    5.20    6.40
  12   8   4    3.30    7.00
  12   8   4   14.90    6.10
 -12   8  -4   15.60    6.20
  -8   9   4    3.90    4.70
   8   9  -4    3.30    5.50
  -7   9   4    0.30    4.30
   7   9  -4    5.20    4.70
  -6   9   4   -0.10    3.70
   6   9  -4    5.90    4.20
   5   9  -4   34.60    4.40
  -5   9   4   30.30    4.00
  -4   9   4   -0.80    3.00
   4   9  -4   -1.10    3.40
  -3   9   4   14.70    2.80
   3   9  -4   21.60    3.30
   2   9  -4    5.60    2.70
  -2   9   4   11.20    2.40
   1   9  -4   -1.30    2.30
  -1   9   4    1.80    2.00
   0   9  -4   -1.90    2.30
   0   9   4    0.50    1.90
  -1   9  -4    0.20    2.30
   1   9   4    2.50    2.10
  -2   9  -4   -3.30    2.30
  -2   9  -4   -3.90    2.60
   2   9   4   -1.00    2.30
  -3   9  -4    3.10    2.70
   3   9   4    2.00    2.50
  -3   9  -4    2.30    2.90
   3   9   4   -0.50    2.90
  -4   9  -4   -4.40    3.20
   4   9   4   -5.60    3.30
  -4   9  -4    0.50    3.00
   4   9   4   -0.80    2.90
   5   9   4    3.90    3.20
   5   9   4    4.40    3.80
  -5   9  -4    1.00    3.70
  -5   9  -4    5.80    3.40
   6   9   4    5.90    3.70
  -6   9  -4    4.90    3.80
  -6   9  -4    5.30    4.10
   6   9   4   13.90    4.40
  -7   9  -4    2.90    4.30
   7   9   4    0.10    4.00
   7   9   4   -5.90    4.70
   8   9   4   -3.10    4.60
  -8   9  -4    6.00    4.80
   8   9   4    5.70    5.60
 -21   0   5   10.50    7.60
  21   0  -5    7.10    8.80
  21   0  -5  -14.80    7.90
  20   0  -5   -2.10    7.50
 -20   0   5  -11.50    7.90
  19   0  -5    4.20    7.30
  18   0  -5  -17.10    6.00
  17   0  -5    5.20    5.30
 -17   0   5  -10.50    4.50
  16   0  -5   -3.70    4.20
 -16   0   5    0.00    4.50
 -15   0   5  428.16   15.70
  15   0  -5  397.36   15.60
  14   0  -5    8.40    3.90
 -14   0   5    3.20    4.30
 -13   0   5  808.92   24.70
  13   0  -5  804.82   25.00
 -12   0   5    1.50    3.10
  12   0  -5    2.60    3.40
 -11   0   5  232.18    9.50
  11   0  -5  253.77    9.80
  10   0  -5   -1.20    2.40
 -10   0   5    0.00    2.10
  -9   0   5   -1.30    2.10
   9   0  -5    0.90    2.00
  -8   0   5   -2.50    1.80
   8   0  -5   -0.80    1.70
   7   0  -5  200.78    7.20
  -7   0   5  186.48    7.10
   6   0  -5   -1.60    1.30
  -6   0   5   -0.60    1.40
   5   0  -5  774.12   21.40
  -5   0   5  765.72   21.40
  -4   0   5   -0.30    1.10
   4   0  -5   -0.50    1.10
   3   0  -5  206.08    6.30
  -3   0   5  192.78    6.20
  -2   0   5   -0.60    0.70
   2   0  -5    1.10    0.90
   1   0  -5  143.89    4.60
   0   0   5    5.40    0.90
   0   0  -5    3.70    0.80
   1   0   5   29.20    1.80
  -1   0  -5   33.60    1.90
   2   0   5   -0.60    0.80
   2   0   5   -2.80    0.80
  -2   0  -5    0.60    0.80
   3   0   5 1670.73   44.20
  -3   0  -5 1687.13   44.20
   3   0   5 1650.03   44.10
  -3   0  -5 1635.74   44.10
   4   0   5   -1.80    1.10
   4   0   5   -1.10    1.10
  -4   0  -5   -2.10    1.10
  -4   0  -5    0.10    1.10
  -5   0  -5 9203.88  264.57
  -5   0  -5 9082.89  263.37
   5   0   5 9483.65  264.17
   5   0   5 9143.49  264.37
   6   0   5   -6.00    1.60
   6   0   5   -6.20    1.70
  -6   0  -5   -4.90    1.70
  -6   0  -5   -6.50    1.60
   7   0   5 2738.13   72.99
   7   0   5 2738.63   73.19
  -7   0  -5 2775.92   73.19
   8   0   5   -3.40    1.80
  -8   0  -5   -1.90    1.90
   8   0   5   -4.80    1.80
   9   0   5   69.89    4.50
  -9   0  -5   63.89    4.40
   9   0   5   66.89    4.60
 -10   0  -5   -4.10    2.30
  10   0   5   -1.70    2.10
  10   0   5   -0.10    2.30
 -11   0  -5   14.20    3.20
  11   0   5   18.20    3.30
  11   0   5    8.90    3.20
  12   0   5   -0.70    2.90
 -12   0  -5   -7.50    3.00
  12   0   5   -2.70    3.00
  13   0   5   33.70    5.30
 -13   0  -5   29.40    4.30
  13   0   5   39.80    4.70
 -14   0  -5   -0.20    3.80
  14   0   5    1.70    3.40
  14   0   5    2.30    4.10
  15   0   5   38.60    5.70
  15   0   5   30.10    5.00
 -15   0  -5   41.30    5.60
 -16   0  -5   -2.50    4.50
  16   0   5   -1.40    4.30
  16   0   5   -7.00    4.30
  17   0   5   -0.30    5.20
 -17   0  -5   -9.80    5.00
  17   0   5    6.40    4.80
  18   0   5    5.00    5.80
 -18   0  -5   -1.00    5.20
  18   0   5   -4.80    5.90
  20   0   5   -5.30    6.50
  20   0   5   -7.70    7.80
 -20   0  -5    9.30    7.40
  21   0   5   -3.90    7.80
 -21   0  -5   18.20    8.40
  21  -1  -5   -1.40    8.60
  21  -1  -5    4.70    7.90
 -21  -1   5   -8.20    7.90
 -21   1   5   -6.70    8.10
  20  -1  -5   11.80    7.10
  20   1  -5    7.30    8.20
 -19  -1   5    3.80    5.10
  19  -1  -5    7.70    5.70
  19  -1  -5   -5.20    6.80
  19   1  -5   -7.50    7.10
  18  -1  -5   10.70    6.60
 -18  -1   5   -5.20    5.90
  18   1  -5    2.00    6.40
  17  -1  -5    4.70    5.60
 -17  -1   5    0.20    5.10
  17   1  -5   -0.50    5.60
 -17   1   5   -0.30    4.20
  16  -1  -5   -0.10    5.00
 -16  -1   5   -1.40    4.70
  16   1  -5    4.50    4.70
 -16   1   5    2.50    5.00
  15  -1  -5    2.10    4.40
 -15  -1   5    1.80    4.50
 -15   1   5    2.90    4.10
  15   1  -5    8.00    4.70
  14  -1  -5    9.10    4.50
 -14  -1   5    6.40    7.30
 -14   1   5    1.80    3.70
  14   1  -5   15.20    4.50
  13  -1  -5    4.00    3.80
 -13  -1   5   -3.20    3.40
 -13   1   5   -4.50    3.10
  12  -1  -5   68.09    5.80
 -12  -1   5   84.79    6.50
  12   1  -5   82.29    6.70
 -12   1   5   72.99    5.80
  11  -1  -5  244.98    9.70
 -11  -1   5  231.88    9.50
  11   1  -5  222.18    9.60
 -11   1   5  238.78    9.70
 -10  -1   5  331.07   11.70
  10  -1  -5  328.87   11.50
 -10   1   5  325.87   11.50
  10   1  -5  352.36   11.90
  -9  -1   5 1894.31   50.99
   9  -1  -5 1934.81   50.99
  -9   1   5 1871.21   50.99
   9   1  -5 1809.52   50.99
   8  -1  -5  364.96   11.70
  -8  -1   5  356.96   11.70
   8   1  -5  350.76   11.60
  -8   1   5  353.16   11.70
  -7  -1   5 3366.46   89.59
   7  -1  -5 3392.46   89.59
   7   1  -5 3431.66   89.69
  -7   1   5 3373.56   89.69
   6  -1  -5   79.79    4.00
  -6  -1   5   82.59    4.20
  -6   1   5   78.99    4.30
   6   1  -5   80.59    4.30
  -5  -1   5 1253.17   33.50
   5  -1  -5 1236.38   33.40
   5   1  -5 1208.78   33.40
  -5   1   5 1241.58   33.40
   4  -1  -5  194.88    6.30
  -4  -1   5  190.28    6.40
  -4   1   5  195.48    6.40
   4   1  -5  202.28    6.50
  -3  -1   5    1.20    0.90
   3  -1  -5    0.40    0.90
   3   1  -5    3.80    1.20
  -3   1   5   -0.50    1.00
   2  -1  -5  223.88    6.90
   2   1  -5  226.48    6.90
  -2   1   5  240.78    7.00
   1  -1  -5 1076.19   28.90
  -1  -1   5 1128.39   29.00
  -1   1   5 1057.59   29.00
   1   1  -5 1086.49   29.00
   0  -1  -5 1511.05   41.00
   0  -1   5 1535.25   41.00
   0   1   5 1586.94   41.00
   0   1  -5 1578.74   41.10
   1  -1   5  179.68    5.60
  -1  -1  -5  179.58    5.60
   1  -1   5  180.78    5.60
  -1   1  -5  184.38    5.60
   1   1   5  183.88    5.60
  -2  -1  -5 1331.97   35.70
   2  -1   5 1306.97   35.70
   2  -1   5 1370.16   35.70
   2   1   5 1307.07   35.60
  -2   1  -5 1417.76   35.80
  -2   1  -5 1317.67   35.70
   3  -1   5   37.00    2.20
   3  -1   5   36.80    2.30
  -3  -1  -5   36.40    2.30
   3   1   5   39.50    2.40
  -3   1  -5   39.20    2.30
  -3   1  -5   37.10    2.30
   3   1   5   35.40    2.20
   4  -1   5   49.80    2.90
   4  -1   5   50.89    2.70
  -4  -1  -5   52.89    2.80
   4   1   5   48.50    2.90
   4   1   5   54.69    2.90
  -4   1  -5   49.10    2.90
  -4   1  -5   53.09    2.90
   5  -1   5  237.68    7.90
   5  -1   5  238.58    7.80
  -5  -1  -5  235.08    7.80
  -5   1  -5  239.78    7.80
  -5   1  -5  252.17    7.90
   5   1   5  243.48    7.80
   6  -1   5   -1.50    1.30
  -6  -1  -5    2.90    1.60
   6  -1   5    0.50    1.40
  -6   1  -5   -0.50    1.40
   6   1   5   -1.40    1.60
  -6   1  -5    0.10    1.40
   6   1   5   -0.50    1.60
  -7  -1  -5  271.47    9.00
   7  -1   5  270.77    9.00
   7  -1   5  243.98    8.70
   7   1   5  268.77    9.10
  -7   1  -5  275.97    8.90
   7   1   5  257.97    8.80
  -7   1  -5  266.77    9.00
   8  -1   5  398.06   12.60
  -8  -1  -5  394.86   12.70
   8  -1   5  414.56   12.80
  -8   1  -5  408.46   12.70
   8   1   5  387.56   12.60
  -8   1  -5  406.16   12.80
   8   1   5  390.46   12.70
   9  -1   5  534.75   16.10
  -9  -1  -5  529.35   16.10
   9  -1   5  524.45   15.90
   9   1   5  497.65   15.90
   9   1   5  498.45   15.70
  -9   1  -5  507.45   16.00
  10  -1   5  283.17   10.20
 -10  -1  -5  261.37    9.90
  10  -1   5  265.17   10.20
  10   1   5  264.67   10.10
 -10   1  -5  276.77   10.00
  10   1   5  267.57   10.40
  11  -1   5  570.24   18.00
 -11  -1  -5  605.24   18.50
  11  -1   5  604.04   18.50
 -11   1  -5  586.74   18.30
  11   1   5  565.14   18.40
  11   1   5  578.84   18.10
  12  -1   5   13.80    4.00
  12  -1   5   17.90    3.60
 -12  -1  -5   16.80    3.80
 -12   1  -5   16.50    4.00
  12   1   5   15.60    4.10
  12   1   5   18.50    3.90
  13  -1   5  196.08    9.60
  13  -1   5  205.58    9.40
 -13  -1  -5  193.38    8.90
  13   1   5  165.88   10.30
 -13   1  -5  191.68    9.00
  13   1   5  192.78    8.90
 -14  -1  -5   10.00    4.70
  14  -1   5    5.20    4.20
  14  -1   5    8.10    4.70
  14   1   5    2.80    3.70
  14   1   5    3.70    3.60
 -14   1  -5   -3.90    3.30
  15  -1   5    5.00    4.40
  15  -1   5    6.90    4.70
 -15  -1  -5    4.50    4.40
  15   1   5   -0.90    4.40
 -15   1  -5    9.90    4.70
  15   1   5    6.10    4.40
  16  -1   5   -8.50    5.00
  16  -1   5   -2.10    4.60
 -16  -1  -5  -10.00    4.50
  16   1   5   -8.70    5.10
  16   1   5    5.50    4.20
 -16   1  -5   -4.10    4.30
 -17  -1  -5   28.70    6.20
  17  -1   5   30.00    6.00
  17  -1   5   28.40    6.00
  17   1   5   25.10    6.80
 -17   1  -5    5.00    4.60
 -18  -1  -5   11.00    6.20
  18  -1   5   18.30    7.10
  18  -1   5   33.40    6.80
  18   1   5   36.00    7.30
  19  -1   5    7.30    6.30
  19  -1   5   -4.10    5.10
 -19  -1  -5    6.70    5.20
  19   1   5    9.50    7.30
  20  -1   5   12.80    8.00
  20   1   5   -1.40    7.50
  21  -1   5   -4.70    7.50
 -21  -1  -5   -0.10    7.90
  21  -1   5    9.10    7.90
  21   1   5    8.40    9.40
 -21   1  -5    3.10    8.40
  20  -2  -5   14.30    7.90
  20   2  -5   -0.50    7.50
  19  -2  -5   -2.40    6.80
 -19  -2   5    3.50    6.60
  19  -2  -5    3.40    6.20
  19   2  -5    6.70    7.10
  18  -2  -5    3.30    6.10
  18  -2  -5   -6.60    5.10
 -18  -2   5   -1.40    5.80
 -18   2   5    1.20    4.90
  18   2  -5   -3.60    6.50
  17  -2  -5    7.40    5.70
  17  -2  -5   -4.30    4.70
 -17  -2   5    4.60    5.40
 -17   2   5   -5.60    5.10
  17   2  -5   -5.90    5.70
 -16  -2   5    5.20    5.00
  16  -2  -5   -0.30    4.60
  16  -2  -5   -0.40    4.90
 -16   2   5    0.90    5.20
  16   2  -5   -7.20    4.40
 -15  -2   5   11.10    4.90
  15  -2  -5   17.00    4.90
  15   2  -5    9.40    5.10
 -15   2   5   21.40    5.40
 -14  -2   5   44.20    5.50
  14   2  -5   51.89    5.70
 -14   2   5   49.90    5.60
  13  -2  -5   83.69    7.30
 -13  -2   5   84.69    7.10
  13   2  -5   85.39    7.70
 -13   2   5   68.09    7.10
  12  -2  -5  504.05   16.50
 -12  -2   5  504.05   16.50
  12   2  -5  477.35   16.40
 -12   2   5  502.55   16.50
 -11  -2   5  231.48    9.70
  11  -2  -5  243.08    9.70
 -11   2   5  245.78   10.10
  11   2  -5  224.68   10.10
  10  -2  -5  368.76   12.50
 -10  -2   5  352.36   12.30
 -10   2   5  381.56   12.70
  10   2  -5  359.96   12.70
   9  -2  -5  166.78    7.30
  -9  -2   5  165.78    7.10
   9   2  -5  171.28    7.50
  -9   2   5  171.48    7.40
  -8  -2   5   14.30    2.50
   8  -2  -5   12.30    2.40
  -8   2   5   13.00    2.50
   8   2  -5    8.90    2.40
   7  -2  -5   17.50    2.30
  -7  -2   5   14.60    2.30
  -7   2   5   15.00    2.40
   7   2  -5   15.60    2.30
   6  -2  -5   -0.70    1.40
  -6  -2   5    0.70    1.50
   6   2  -5   -0.40    1.50
  -6   2   5   -0.50    1.50
   5  -2  -5  386.86   11.30
  -5  -2   5  371.56   11.20
   5   2  -5  385.76   11.40
  -5   2   5  379.36   11.40
   4  -2  -5  957.30   25.70
  -4  -2   5  945.01   25.70
  -4   2   5  938.81   25.90
   4   2  -5  963.60   25.90
  -3  -2   5 1130.39   29.00
   3  -2  -5 1040.30   28.90
  -3   2   5 1078.69   29.10
   3   2  -5 1081.99   29.10
  -2  -2   5 2481.65   65.19
   2  -2  -5 2446.26   65.19
  -2   2   5 2572.94   65.39
   2   2  -5 2465.35   65.39
   1  -2  -5    5.50    0.90
  -1   2   5    4.40    1.00
   1   2  -5    5.50    1.10
   0  -2   5  113.69    3.80
   0  -2  -5  117.79    3.70
   0   2   5  117.29    3.90
   0   2  -5  119.59    4.00
   1  -2   5  256.87    8.30
  -1  -2  -5  270.17    7.60
   1  -2   5  262.27    7.60
  -1   2  -5  283.57    7.90
   1   2   5  272.37    7.80
  -1   2  -5  259.67    7.80
   2  -2   5  226.18    6.70
   2  -2   5  235.28    6.70
  -2   2  -5  222.68    6.90
   2   2   5  223.68    6.90
  -2   2  -5  230.68    7.00
   3  -2   5  914.91   24.70
   3  -2   5  906.11   24.70
  -3   2  -5  910.81   24.90
  -3   2  -5  926.51   24.90
   3   2   5  929.11   24.80
   4  -2   5   -3.50    1.10
   4  -2   5   -1.50    1.10
  -4   2  -5   -2.00    1.20
  -4   2  -5   -2.70    1.20
   4   2   5    3.90    1.40
   4   2   5   -1.70    1.20
   5  -2   5  761.92   21.60
   5  -2   5  784.72   21.60
  -5   2  -5  776.52   21.80
  -5   2  -5  774.92   21.80
   5   2   5  794.62   21.90
   5   2   5  792.82   21.70
   6  -2   5 1161.18   31.80
   6  -2   5 1171.98   31.90
   6   2   5 1169.78   31.90
  -6   2  -5 1190.18   32.00
   6   2   5 1172.28   32.10
  -6   2  -5 1141.29   31.90
   7  -2   5  665.53   18.80
   7  -2   5  642.84   18.70
  -7  -2  -5  610.14   18.80
   7   2   5  670.23   18.90
   7   2   5  662.13   19.00
  -7   2  -5  656.33   18.90
  -7   2  -5  643.14   18.90
  -8  -2  -5  969.90   28.50
   8  -2   5 1043.20   28.60
   8  -2   5 1009.90   28.50
  -8   2  -5 1009.00   28.60
   8   2   5 1009.80   28.50
   8   2   5  998.70   28.60
  -8   2  -5 1084.69   28.80
   9  -2   5  164.18    7.10
  -9  -2  -5  154.58    7.10
   9  -2   5  165.38    7.00
  -9   2  -5  162.68    7.00
   9   2   5  152.08    7.00
  -9   2  -5  151.38    7.00
   9   2   5  163.68    7.10
  10  -2   5   93.59    5.80
 -10  -2  -5   96.69    6.00
  10  -2   5  106.49    6.00
 -10   2  -5  103.99    6.20
  10   2   5  100.49    6.00
  10   2   5   96.99    5.60
  11  -2   5   -3.40    3.00
  11  -2   5   -1.80    2.80
 -11  -2  -5   -2.40    2.90
  11   2   5   -0.90    3.00
 -11   2  -5   -0.20    2.60
  11   2   5    0.70    2.90
  12  -2   5   16.10    3.80
 -12  -2  -5   22.80    4.10
  12  -2   5   21.40    4.00
  12   2   5   18.00    4.10
  12   2   5   12.60    4.10
 -12   2  -5   11.70    3.50
  13  -2   5   59.99    5.60
  13  -2   5   49.99    5.00
 -13  -2  -5   51.39    5.30
  13   2   5   43.30    5.30
  14  -2   5   -6.80    3.70
  14  -2   5   -3.40    4.10
 -14  -2  -5  -10.00    3.80
  14   2   5   -6.10    4.50
  14   2   5   -4.90    4.00
 -14   2  -5    1.20    4.30
 -15  -2  -5   15.40    4.40
  15  -2   5   16.50    5.20
  15  -2   5   19.30    4.70
 -15   2  -5   17.90    4.70
  15   2   5   15.70    4.60
  15   2   5   20.90    5.80
 -16  -2  -5   24.80    5.30
  16  -2   5   34.40    6.00
  16  -2   5   35.30    5.50
  16   2   5   37.20    6.10
 -16   2  -5   23.70    5.70
  16   2   5   41.60    6.50
  17  -2   5    5.50    5.40
 -17  -2  -5   12.30    5.60
  17  -2   5    0.00    5.00
  17   2   5    1.40    5.50
 -17   2  -5   -2.90    5.10
  17   2   5    3.10    5.00
  18  -2   5   12.00    5.60
 -18  -2  -5    9.90    5.90
  18  -2   5   12.10    6.20
  18   2   5   16.90    7.30
  19  -2   5    2.10    7.00
 -19  -2  -5    6.10    6.20
  19  -2   5   -2.30    6.10
  19   2   5   11.60    8.00
  20  -2   5   -3.60    8.00
  20   2   5    0.70    8.30
 -20  -3   5    4.20    6.70
  20  -3  -5    3.60    7.00
  20  -3  -5  -15.90    7.40
 -20   3   5  -15.10    8.00
  19  -3  -5   15.20    7.20
 -19  -3   5    9.80    7.10
  19  -3  -5   25.70    7.10
 -19   3   5   16.20    7.50
  19   3  -5   13.80    8.10
  18  -3  -5    2.60    6.00
 -18  -3   5    3.40    6.20
  18  -3  -5    9.70    6.10
 -18   3   5    5.70    5.90
  18   3  -5   -1.60    6.90
 -17  -3   5  108.69    9.90
  17  -3  -5  114.09    9.80
  17  -3  -5  121.69   10.40
 -17   3   5  136.19   11.30
  17   3  -5  111.29    9.60
  16  -3  -5   -3.00    5.10
  16  -3  -5   -0.90    4.80
 -16  -3   5   -1.40    5.10
 -16   3   5   -2.30    5.40
  16   3  -5    0.40    6.00
  15  -3  -5   42.80    6.70
  15  -3  -5   52.29    6.10
  15   3  -5   58.29    6.90
 -15   3   5   54.49    6.50
 -14  -3   5    1.20    4.10
  14  -3  -5    0.80    4.00
  14  -3  -5    5.30    4.30
 -14   3   5    7.90    4.50
  14   3  -5   -0.50    4.60
 -13  -3   5   49.00    5.10
  13  -3  -5   45.00    4.80
  13  -3  -5   40.60    4.90
 -13   3   5   43.10    5.60
  13   3  -5   34.60    5.10
  12  -3  -5  183.08    8.60
 -12  -3   5  174.68    8.80
  12  -3  -5  183.38    8.60
  12   3  -5  179.48    9.30
 -12   3   5  173.48    9.00
 -11  -3   5  284.07   10.60
  11  -3  -5  273.17   10.50
  11  -3  -5  270.57   10.30
  11   3  -5  261.57   10.90
 -11   3   5  270.17   10.70
  10  -3  -5  432.86   13.90
 -10  -3   5  430.76   13.80
  10  -3  -5  423.56   13.60
  10   3  -5  426.96   14.30
 -10   3   5  420.56   14.00
   9  -3  -5   71.29    5.00
   9  -3  -5   72.19    4.70
  -9  -3   5   65.79    4.90
   9   3  -5   63.49    5.20
  -9   3   5   64.79    5.10
   8  -3  -5  190.78    7.30
  -8  -3   5  192.78    7.30
   8   3  -5  207.48    7.80
  -8   3   5  183.98    7.50
  -7  -3   5   35.90    3.20
   7  -3  -5   29.80    2.60
  -7   3   5   38.20    3.50
   7   3  -5   36.70    3.20
  -6  -3   5   21.00    2.10
   6  -3  -5   24.00    2.20
   6   3  -5   20.00    2.30
  -6   3   5   25.40    2.40
  -5  -3   5   16.70    1.70
   5  -3  -5   15.60    1.60
   5  -3  -5   16.00    1.60
   5   3  -5   13.90    2.00
  -5   3   5   17.10    2.00
   4  -3  -5    0.40    1.40
   4  -3  -5    1.40    1.00
  -4  -3   5    0.40    1.00
   4   3  -5    1.10    1.40
  -4   3   5    1.40    1.30
  -3  -3   5   68.29    2.30
  -3   3   5   71.19    3.20
   3   3  -5   75.09    3.30
  -2   3   5   93.39    3.50
   2   3  -5  100.19    3.60
   1   3  -5  200.08    6.20
  -1   3   5  214.88    6.20
   0   3   5  925.21   24.80
   0   3  -5  933.41   24.80
  -1   3  -5 2691.93   69.79
   1   3   5 2614.04   69.79
  -1   3  -5 2696.43   69.89
  -2   3  -5  878.51   23.20
  -2   3  -5  846.62   23.20
   2   3   5  848.72   23.10
   3  -3   5 1778.62   47.20
   3  -3   5 1820.62   47.20
  -3   3  -5 1790.72   47.90
  -3   3  -5 1828.92   47.90
   3   3   5 1829.12   47.90
   4  -3   5  542.95   15.30
   4  -3   5  576.44   15.30
  -4   3  -5  542.15   15.80
  -4   3  -5  561.94   15.90
   4   3   5  581.34   15.80
   5  -3   5   -0.30    1.20
   5  -3   5   -1.90    1.20
  -5   3  -5    0.80    1.60
  -5   3  -5   -2.50    1.50
   5   3   5   -3.10    1.40
   5   3   5    1.70    1.70
   6  -3   5  279.97    9.00
   6  -3   5  291.67    9.10
  -6   3  -5  283.57    9.40
   6   3   5  296.07    9.40
  -6   3  -5  291.27    9.40
   6   3   5  302.27    9.70
   7  -3   5  599.94   17.10
   7  -3   5  575.14   17.00
  -7   3  -5  576.44   17.40
   7   3   5  585.34   17.30
  -7   3  -5  611.04   17.60
   7   3   5  593.74   17.60
   8  -3   5  228.38    8.30
   8  -3   5  223.48    8.20
   8   3   5  219.38    8.70
  -8   3  -5  238.58    8.70
  -8   3  -5  214.08    8.50
   8   3   5  218.68    8.40
   9  -3   5  262.27    9.50
   9  -3   5  242.18    9.10
   9   3   5  273.47    9.70
   9   3   5  264.07    9.90
  -9   3  -5  237.88    9.60
  -9   3  -5  259.67    9.70
  10  -3   5  174.28    7.50
  10  -3   5  165.98    7.40
 -10   3  -5  173.58    8.00
  10   3   5  161.18    8.20
  10   3   5  174.58    7.90
  11  -3   5    0.00    2.80
  11  -3   5    3.20    3.00
 -11  -3  -5    0.60    3.00
 -11   3  -5    0.10    3.10
  11   3   5    6.80    3.30
  11   3   5   -0.10    3.20
 -12  -3  -5   69.49    6.30
  12  -3   5   63.39    5.20
  12  -3   5   57.39    5.10
 -12   3  -5   56.39    5.40
  12   3   5   53.29    5.00
  12   3   5   51.39    5.50
  13  -3   5   34.30    4.70
  13  -3   5   41.50    5.00
 -13  -3  -5   37.20    4.90
 -13   3  -5   35.10    4.80
  13   3   5   31.90    5.10
  13   3   5   37.20    5.20
 -14  -3  -5   -4.40    4.00
  14  -3   5   -2.30    4.10
  14  -3   5   -2.60    4.00
  14   3   5    6.40    4.20
 -14   3  -5    3.10    4.40
  14   3   5    1.40    5.00
  15  -3   5   -0.20    4.70
 -15  -3  -5    1.60    5.30
  15   3   5   -3.30    4.20
 -15   3  -5   -4.20    4.70
  15   3   5    4.70    5.40
  16  -3   5    9.60    5.10
 -16  -3  -5   13.40    5.20
  16  -3   5   -1.20    5.20
  16   3   5    0.30    5.70
 -16   3  -5    9.70    5.50
  16   3   5    2.90    4.60
 -17  -3  -5   -1.60    5.30
  17  -3   5    9.50    5.40
  17  -3   5   -6.60    5.60
 -17   3  -5    2.80    5.70
  17   3   5    9.20    6.90
  17   3   5   -6.60    4.80
  18  -3   5   10.60    6.10
  18  -3   5   23.10    6.70
 -18  -3  -5   13.80    6.60
  18   3   5    7.90    6.70
  18   3   5   23.00    6.70
 -18   3  -5    8.10    6.80
 -19  -3  -5    0.70    6.90
  19  -3   5   18.40    7.40
  19  -3   5    5.90    6.70
 -19   3  -5   -4.50    7.20
  19   3   5    0.40    8.20
  19   3   5    1.50    7.30
  20  -3   5   -3.90    6.80
  20  -3   5   32.50    8.60
 -20  -3  -5    7.50    6.90
  20   3   5    8.10    8.50
 -20   3  -5   16.90    7.80
  19  -4  -5   -8.90    6.60
  19  -4  -5   -5.20    6.50
 -19  -4   5   11.30    7.40
  19   4  -5    1.10    7.70
 -19   4   5   -6.80    7.50
  18  -4  -5   -0.50    5.70
  18  -4  -5   10.70    6.20
 -18  -4   5   -1.10    6.30
 -18   4   5   10.60    7.00
  18   4  -5    9.30    7.50
  17  -4  -5   12.40    5.40
  17  -4  -5   16.40    5.70
 -17  -4   5   11.40    6.10
  17   4  -5    8.90    6.90
 -17   4   5    8.30    6.40
  16  -4  -5   16.50    5.40
  16  -4  -5   14.10    5.20
 -16   4   5    9.20    6.00
  16   4  -5   15.80    6.70
 -15  -4   5   15.90    5.00
  15  -4  -5   15.40    4.80
  15  -4  -5   12.60    4.60
 -15   4   5   22.30    5.70
  15   4  -5   27.20    6.20
  14  -4  -5    3.10    4.00
 -14  -4   5    4.50    4.10
  14  -4  -5    0.50    4.00
  14   4  -5    6.60    5.10
 -14   4   5    4.20    4.20
  13  -4  -5   -2.20    3.40
 -13  -4   5   -4.30    3.50
  13  -4  -5   -3.70    3.20
  13   4  -5    2.30    4.30
 -13   4   5    1.60    3.90
  12  -4  -5    0.00    3.10
 -12  -4   5   -6.30    3.00
  12  -4  -5   -5.80    2.90
 -12   4   5    3.70    3.70
  11  -4  -5   58.39    5.40
 -11  -4   5   65.79    4.90
  11  -4  -5   58.99    5.40
  11   4  -5   69.39    5.80
 -11   4   5   70.89    6.30
  10  -4  -5   55.99    4.20
 -10  -4   5   56.99    4.40
  10  -4  -5   54.49    4.20
  10   4  -5   58.59    5.20
 -10   4   5   51.89    4.80
   9  -4  -5   38.80    3.40
   9  -4  -5   49.70    3.70
  -9  -4   5   44.70    3.70
   9   4  -5   42.40    4.40
  -9   4   5   42.80    4.30
   8  -4  -5  388.16   11.60
  -8  -4   5  394.26   11.90
   8  -4  -5  372.06   11.70
   8   4  -5  397.76   12.80
  -8   4   5  386.86   12.80
   7  -4  -5  458.25   12.90
   7  -4  -5  461.15   12.90
  -7  -4   5  437.66   13.00
   7   4  -5  475.75   14.10
  -7   4   5  439.26   14.10
  -6  -4   5 1026.00   27.40
   6   4  -5 1039.60   28.60
  -6   4   5 1023.10   28.50
   5   4  -5 3277.37   88.39
  -5   4   5 3439.76   88.49
  -4   4   5  224.48    7.50
   4   4  -5  225.48    7.50
   3   4  -5 1277.27   34.00
  -3   4   5 1263.27   33.90
   2   4  -5   95.79    3.80
  -2   4   5   96.89    3.70
  -1   4   5   42.70    2.20
   1   4  -5   40.40    2.30
   0   4  -5    3.30    1.00
   0   4   5    2.10    0.90
   0   4  -5    5.00    1.10
  -1   4  -5   65.39    2.90
  -1   4  -5   69.79    2.90
   1   4   5   68.79    2.80
   2   4   5  116.39    4.00
  -2   4  -5  106.49    4.10
  -2   4  -5  114.19    4.10
   3   4   5   59.89    3.10
  -3   4  -5   55.19    3.10
  -3   4  -5   63.79    3.20
  -4   4  -5  126.99    5.10
  -4   4  -5  133.89    5.10
   4   4   5  134.09    5.00
   5   4   5  168.98    6.50
   5   4   5  173.98    6.30
  -5   4  -5  181.28    6.40
  -5   4  -5  171.08    6.40
   6  -4   5   14.30    1.20
   6  -4   5   14.30    1.20
  -6   4  -5   15.40    2.40
  -6   4  -5   16.00    2.30
   6   4   5   13.30    2.50
   7  -4   5    2.20    1.50
   7  -4   5   -0.60    1.50
  -7   4  -5    0.50    2.20
  -7   4  -5    3.10    2.10
   7   4   5    2.40    2.40
   8  -4   5   28.00    2.70
   8  -4   5   29.90    2.70
  -8   4  -5   30.50    3.60
   8   4   5   28.20    3.60
  -8   4  -5   27.20    3.20
   9  -4   5   35.70    3.20
   9  -4   5   23.40    2.90
  -9   4  -5   20.90    3.60
   9   4   5   28.10    3.90
  -9   4  -5   30.10    3.60
   9   4   5   29.60    3.60
  10  -4   5  148.49    6.90
  10  -4   5  158.78    7.00
 -10   4  -5  152.38    8.10
 -10   4  -5  150.08    7.50
  10   4   5  155.18    7.50
  10   4   5  155.28    8.10
  11  -4   5   13.10    3.30
  11  -4   5   13.90    3.30
 -11   4  -5   16.00    3.90
  11   4   5   11.20    3.80
  11   4   5   20.10    4.30
  12  -4   5   47.60    4.70
  12  -4   5   52.99    4.70
 -12   4  -5   48.40    5.20
  12   4   5   54.59    5.30
  13  -4   5  191.28    9.40
  13  -4   5  196.48    9.60
  13   4   5  185.98   10.00
 -13   4  -5  180.48   10.10
  13   4   5  194.18   10.80
  14  -4   5   -1.50    4.20
  14  -4   5   -0.60    4.20
  14   4   5   -0.20    4.70
  14   4   5   -3.30    5.40
 -14   4  -5   -1.60    4.80
  15  -4   5  190.18   10.70
  15  -4   5  201.08   11.00
  15   4   5  198.18   11.60
 -15   4  -5  176.98   11.40
  15   4   5  208.28   12.60
  16  -4   5   26.50    5.90
 -16   4  -5   24.50    6.60
  16   4   5   17.40    6.00
  16   4   5   18.10    6.80
  17  -4   5   25.60    6.20
  17  -4   5   11.10    6.10
  17   4   5   23.00    6.50
 -17   4  -5    9.90    6.60
  17   4   5   28.00    7.50
  18  -4   5   -8.30    6.20
  18  -4   5    6.10    6.40
  18   4   5   -0.30    8.00
  18   4   5    0.00    6.60
 -18   4  -5    0.80    6.70
  19  -4   5   -7.80    7.00
  19  -4   5    2.70    7.10
 -19   4  -5  -18.70    6.80
  19   4   5    3.20    8.00
  19   4   5   -7.10    8.60
 -18  -5   5   12.10    6.80
  18  -5  -5   11.00    5.90
 -18   5   5   11.20    7.80
  18   5  -5   21.70    9.20
  17  -5  -5   27.30    5.80
  17  -5  -5   31.20    5.70
 -17  -5   5   29.60    6.40
  17   5  -5   40.50    8.60
 -17   5   5   26.40    7.50
 -16  -5   5   -0.30    5.10
  16  -5  -5    8.50    4.80
  16  -5  -5   -3.80    4.70
 -16   5   5    9.30    6.40
  16   5  -5    9.30    6.80
  15  -5  -5   26.30    4.70
 -15  -5   5   30.60    5.30
  15  -5  -5   27.10    4.80
 -15   5   5   24.50    6.10
  15   5  -5   26.40    6.70
  14  -5  -5   34.10    4.50
 -14  -5   5   34.30    4.90
  14  -5  -5   38.60    4.60
 -14   5   5   40.80    6.30
  14   5  -5   38.20    6.30
  13  -5  -5    7.00    3.40
 -13  -5   5   -0.10    3.50
  13  -5  -5    0.20    3.20
 -13   5   5    5.90    4.60
  13   5  -5    7.90    5.10
  12  -5  -5    6.00    2.90
 -12  -5   5    4.70    3.10
  12  -5  -5    6.80    2.90
  12   5  -5    6.10    4.50
  11  -5  -5    1.00    2.20
  11  -5  -5    2.50    2.20
 -11  -5   5    0.90    2.40
 -11   5   5   -2.00    3.50
  11   5  -5    3.30    4.00
  10  -5  -5   29.20    2.30
  10  -5  -5   28.50    2.30
 -10  -5   5   29.10    2.60
 -10   5   5   30.30    4.20
  10   5  -5   34.20    4.50
  -9   5   5    6.10    3.10
   9   5  -5    6.20    3.20
  -8   5   5   13.00    3.00
   8   5  -5    8.30    3.10
   7   5  -5   -0.10    2.40
  -7   5   5    3.50    2.50
  -6   5   5   32.30    3.00
   6   5  -5   29.00    3.10
  -5   5   5   18.70    2.40
   5   5  -5   25.00    2.70
   4   5  -5   28.70    2.50
  -4   5   5   21.60    2.20
  -3   5   5   95.89    4.00
   3   5  -5   94.59    4.10
   2   5  -5  115.59    4.30
  -2   5   5  112.69    4.20
  -1   5   5  488.05   13.40
   1   5  -5  488.75   13.50
   0   5   5  255.37    7.60
   0   5  -5  270.57    7.70
   0   5  -5  255.17    7.70
  -1   5  -5  831.92   21.50
  -1   5  -5  749.62   21.40
   1   5   5  804.92   21.40
  -2   5  -5    2.50    1.50
   2   5   5    2.80    1.40
  -2   5  -5    2.20    1.50
  -3   5  -5  464.85   13.20
   3   5   5  471.05   13.20
  -3   5  -5  453.95   13.30
  -4   5  -5  547.65   15.60
  -4   5  -5  541.35   15.60
   5   5   5  120.49    5.80
  -5   5  -5  137.19    5.80
  -5   5  -5  123.19    5.60
  -6   5  -5  394.96   12.60
   6   5   5  408.06   12.80
  -6   5  -5  399.16   12.50
  -7   5  -5   -2.70    2.50
  -7   5  -5   -4.70    2.30
   7   5   5   -5.90    2.60
  -8   5  -5    9.50    3.30
   8   5   5   10.40    3.40
  -8   5  -5   11.60    3.10
  -9   5  -5   25.10    4.00
  -9   5  -5   21.00    3.70
   9   5   5   20.80    4.10
  10  -5   5   68.29    3.80
  10  -5   5   60.89    3.90
 -10   5  -5   62.99    5.60
  10   5   5   74.59    6.70
 -10   5  -5   74.99    6.50
  10   5   5   84.09    7.50
  11  -5   5    7.30    2.50
  11  -5   5    7.90    2.70
  11   5   5   18.40    4.70
 -11   5  -5    5.00    4.00
  11   5   5    8.60    4.00
  12  -5   5   -1.40    2.90
  12  -5   5    5.90    3.20
  12   5   5   -6.50    4.60
 -12   5  -5    4.60    5.00
  12   5   5    4.30    4.30
  13  -5   5   10.90    3.50
  13  -5   5   10.20    3.70
  13   5   5    7.00    5.40
 -13   5  -5    2.70    4.60
  13   5   5   10.90    4.70
  14  -5   5   17.30    4.20
  14  -5   5    5.80    4.10
  14   5   5   14.20    8.00
  14   5   5   10.50    5.90
 -14   5  -5   10.20    5.80
  15  -5   5   16.00    4.90
  15  -5   5   12.40    4.60
  15   5   5    7.10    5.30
  15   5   5    9.70    6.60
 -15   5  -5    9.00    5.50
  16  -5   5   14.70    5.20
  16  -5   5    4.80    5.00
 -16   5  -5    4.70    5.90
  16   5   5   21.70    7.80
  16   5   5   -2.70    5.70
  17  -5   5    4.60    7.20
  17  -5   5    4.10    5.70
 -17   5  -5    5.60    6.70
  17   5   5    7.20    6.90
  17   5   5   21.90    8.40
  18  -5   5   -1.30    7.10
  18  -5   5  -10.60    5.80
  18   5   5   -7.80    7.40
  18   5   5   -6.20    8.60
 -18   5  -5   -0.40    7.70
  16  -6  -5   -6.00    2.90
  16  -6  -5    0.30    3.50
 -16   6   5  -14.50    6.40
  16   6  -5    4.00    7.00
  15  -6  -5    8.80    2.50
  15  -6  -5    6.90    2.70
  15   6  -5    9.50    6.90
 -15   6   5   17.70    6.50
 -14   6   5   28.00    6.40
  14   6  -5   20.10    6.80
  13   6  -5    8.20    6.00
 -13   6   5   11.70    5.30
  12   6  -5   19.40    5.40
 -12   6   5   21.50    5.30
  11   6  -5   -5.90    4.80
 -11   6   5   -0.50    4.00
  10   6  -5    2.40    4.10
 -10   6   5    6.30    3.70
   9   6  -5  118.29    7.70
  -9   6   5  129.29    7.50
  -8   6   5  164.88    8.00
   8   6  -5  168.98    8.30
   7   6  -5  125.69    6.80
  -7   6   5  124.39    6.50
   6   6  -5   44.00    3.80
  -6   6   5   48.90    4.50
  -5   6   5   16.10    2.60
   5   6  -5   17.40    2.70
  -4   6   5   68.89    4.00
   4   6  -5   75.69    4.40
  -3   6   5  102.79    4.40
   3   6  -5   95.29    4.50
   2   6  -5  215.48    7.00
  -2   6   5  213.38    6.80
   1   6  -5  311.97    9.40
  -1   6   5  327.37    9.30
   0   6  -5  111.29    4.10
   0   6  -5   98.69    4.20
   0   6   5  107.49    4.00
   1   6   5  207.48    6.30
  -1   6  -5  193.18    6.50
  -1   6  -5  210.98    6.50
  -2   6  -5   -3.10    1.60
   2   6   5   -0.40    1.40
  -2   6  -5    0.00    1.50
   3   6   5   -2.00    1.50
  -3   6  -5   -1.80    1.70
  -3   6  -5   -1.10    1.50
  -4   6  -5   -0.60    2.00
   4   6   5   -0.50    1.80
  -4   6  -5   -1.10    1.80
  -5   6  -5   62.59    4.50
  -5   6  -5   54.39    4.20
   5   6   5   48.60    4.50
  -6   6  -5   23.40    3.00
   6   6   5   20.60    3.30
  -6   6  -5   23.60    3.30
   7   6   5    9.80    3.30
  -7   6  -5    3.10    2.70
  -7   6  -5    7.90    3.10
  -8   6  -5    9.80    3.20
   8   6   5   13.60    3.70
  -8   6  -5   12.60    3.70
  -9   6  -5   79.49    6.60
  -9   6  -5   92.19    7.50
   9   6   5  110.19    7.70
   9   6   5  104.39    6.90
  10   6   5    5.60    4.20
 -10   6  -5   -2.30    4.10
 -10   6  -5   -4.50    3.50
  10   6   5   -1.30    3.80
 -11   6  -5   36.90    5.30
  11   6   5   47.70    5.40
 -12   6  -5    5.40    4.60
  12   6   5    4.80    4.70
  12   6   5    1.20    5.30
  13   6   5   20.60    5.60
 -13   6  -5   18.00    5.40
  13   6   5   10.70    6.20
 -14   6  -5    4.90    5.50
  14   6   5    2.00    6.40
  14   6   5   -0.60    5.30
  15  -6   5    8.10    3.10
  15  -6   5   12.00    2.60
  15   6   5   17.90    7.50
 -15   6  -5   10.70    6.20
  15   6   5   15.80    6.20
  16  -6   5   18.50    3.30
  16  -6   5   14.70    4.10
  16   6   5   24.10    6.90
  16   6   5   30.70    8.60
 -16   6  -5   25.30    7.40
 -14   7   5   -5.60    6.00
  14   7  -5   -1.40    6.80
  13   7  -5   21.80    6.80
 -13   7   5   12.70    5.90
 -12   7   5   -3.20    4.80
  12   7  -5  -14.40    5.50
  11   7  -5    2.70    5.40
 -11   7   5   -6.90    6.60
 -10   7   5    3.00    4.10
  10   7  -5   -4.80    4.60
   9   7  -5   15.90    4.40
  -9   7   5   18.20    4.10
   8   7  -5   -1.00    3.70
  -8   7   5    2.80    3.50
  -7   7   5   34.60    3.90
   7   7  -5   29.90    4.10
  -6   7   5   40.10    3.80
   6   7  -5   38.40    4.00
   5   7  -5    0.10    2.70
  -5   7   5    4.20    2.50
  -4   7   5  182.18    6.80
   4   7  -5  174.98    7.10
   3   7  -5  196.28    7.30
  -3   7   5  204.08    7.10
  -2   7   5  133.19    5.20
   2   7  -5  127.89    5.40
   1   7  -5  151.38    5.60
  -1   7   5  151.08    5.40
   0   7   5   27.20    2.10
   0   7  -5   28.10    2.40
  -1   7  -5    2.30    1.70
  -1   7  -5    1.70    1.80
   1   7   5    1.80    1.60
  -2   7  -5   -0.10    1.90
   2   7   5    3.60    1.70
  -2   7  -5    0.70    1.70
   3   7   5    0.10    1.90
  -3   7  -5    1.60    2.00
  -3   7  -5   -1.20    2.10
  -4   7  -5    3.60    2.40
   4   7   5   -0.50    2.30
   4   7   5    1.00    2.20
  -4   7  -5    2.30    2.20
  -5   7  -5   11.00    2.70
   5   7   5   10.00    2.60
   5   7   5   15.70    3.10
  -5   7  -5    7.40    2.80
   6   7   5    0.70    2.70
   6   7   5   -1.90    3.00
  -6   7  -5   -3.40    2.90
  -6   7  -5    0.80    2.70
  -7   7  -5   25.80    4.00
   7   7   5   19.40    3.50
  -7   7  -5   21.70    3.60
   7   7   5   23.40    4.10
   8   7   5    0.80    3.90
   8   7   5    0.00    3.30
  -8   7  -5   -4.30    3.20
  -8   7  -5    4.10    3.80
  -9   7  -5    2.50    3.80
   9   7   5   -0.60    4.20
  -9   7  -5   -2.50    4.20
   9   7   5    1.00    3.80
  10   7   5   20.70    5.40
  10   7   5   14.20    4.60
 -10   7  -5   25.50    4.70
  11   7   5   30.30    5.50
  11   7   5   27.50    6.40
 -11   7  -5   31.30    5.50
 -12   7  -5   35.20    6.10
  12   7   5   31.10    6.10
  12   7   5   54.09    7.10
 -13   7  -5   12.20    6.00
  13   7   5    4.00    6.80
  13   7   5   16.50    6.00
  14   7   5   21.20    6.70
  14   7   5   19.10    7.50
 -14   7  -5   32.50    6.90
 -12   8   5    0.30    6.20
  12   8  -5   -5.90    6.60
 -11   8   5    2.40    5.40
  11   8  -5   -2.50    5.80
 -10   8   5    4.20    5.40
  10   8  -5   -9.60    7.90
  -9   8   5    4.90    4.40
   9   8  -5    1.10    4.70
  -8   8   5   -0.40    4.00
   8   8  -5    6.90    4.50
   7   8  -5    2.80    3.90
  -7   8   5    3.80    3.50
   6   8  -5   18.90    3.90
  -6   8   5   23.90    3.70
  -5   8   5    9.50    3.00
   5   8  -5   -0.10    3.10
   4   8  -5    2.60    2.80
  -4   8   5    0.30    2.60
   3   8  -5   -1.50    2.40
  -3   8   5    3.60    2.20
  -2   8   5    1.30    2.00
   2   8  -5    3.00    2.30
  -1   8   5   11.90    2.10
   1   8  -5   13.20    2.30
   0   8   5   63.19    3.70
   0   8  -5   52.89    4.00
   1   8   5    4.70    2.00
  -1   8  -5    2.30    2.20
   2   8   5  151.08    5.90
  -2   8  -5  148.59    6.20
  -2   8  -5  145.39    6.00
  -3   8  -5    6.90    2.80
   3   8   5    8.40    2.50
  -3   8  -5    9.10    2.60
  -4   8  -5   43.90    3.80
   4   8   5   43.70    3.80
   4   8   5   35.50    3.50
  -4   8  -5   38.10    3.60
   5   8   5   27.40    3.90
   5   8   5   33.10    3.60
  -5   8  -5   27.00    3.80
  -5   8  -5   41.00    3.90
  -6   8  -5    0.70    3.60
  -6   8  -5    1.80    3.30
   6   8   5    5.60    3.40
   6   8   5    6.30    3.90
   7   8   5    5.80    3.80
  -7   8  -5    4.90    4.10
  -7   8  -5   13.80    3.90
   7   8   5    7.80    4.40
  -8   8  -5   10.60    4.60
   8   8   5    2.10    4.70
   8   8   5    3.60    4.10
  -8   8  -5   10.00    4.20
   9   8   5   -7.60    4.90
  -9   8  -5   -6.60    4.20
  10   8   5   -5.20    6.40
  10   8   5  -13.00    8.50
  11   8   5    0.80    5.40
  11   8   5    9.20    6.30
 -11   8  -5    3.90    5.30
  12   8   5    9.50    6.00
  12   8   5    1.90    6.90
 -12   8  -5    6.20    6.00
   8   9  -5    6.70    5.60
  -8   9   5   -2.80    4.90
  -7   9   5   -5.50    4.30
   7   9  -5    2.10    4.90
   6   9  -5   23.60    4.90
  -6   9   5   34.70    4.60
  -5   9   5   -3.20    3.50
   5   9  -5    4.80    4.00
   4   9  -5   44.60    4.50
  -4   9   5   49.10    4.20
  -3   9   5    3.60    2.80
   3   9  -5    4.40    3.30
   2   9  -5    7.40    3.00
  -2   9   5    1.50    2.60
   1   9  -5   -2.50    2.60
  -1   9   5    4.70    2.30
   0   9  -5   -1.80    2.60
   0   9   5    3.00    2.30
   1   9   5    1.50    2.30
  -1   9  -5   -3.60    2.70
   2   9   5    1.40    2.50
  -2   9  -5   -3.50    2.90
   3   9   5   -0.40    2.80
  -3   9  -5    2.90    3.20
   3   9   5   -1.30    3.20
  -3   9  -5    1.90    2.80
   4   9   5    1.50    3.10
  -4   9  -5    4.80    3.60
   4   9   5    3.40    3.60
  -4   9  -5    3.90    3.20
  -5   9  -5    0.90    3.30
  -5   9  -5   -1.50    3.80
   5   9   5   -3.20    3.30
   5   9   5    2.60    4.00
   6   9   5    1.90    4.40
  -6   9  -5    0.50    4.20
   6   9   5    0.70    3.80
  -6   9  -5   -3.40    3.80
   7   9   5    3.40    5.00
  -7   9  -5    6.50    4.40
   7   9   5   -2.30    4.20
  -7   9  -5    4.00    5.00
   8   9   5   -4.20    5.40
  -8   9  -5    6.80    5.00
   8   9   5   -9.00    4.50
 -21   0   6   -4.30    8.20
  21   0  -6   10.00   14.40
 -20   0   6  -12.40    6.90
  20   0  -6   -8.60    7.10
  19   0  -6   -8.70    7.40
 -18   0   6   -1.90    5.40
  18   0  -6    0.40    5.70
 -17   0   6   -9.60    4.80
  17   0  -6    0.80    5.20
  16   0  -6  227.98   11.50
 -16   0   6  236.28   11.90
 -15   0   6   10.40    4.30
  15   0  -6    3.60    4.50
  14   0  -6  974.70   29.40
 -14   0   6  962.10   29.40
 -13   0   6    4.30    4.00
  12   0  -6  842.72   25.70
 -12   0   6  872.91   25.70
 -11   0   6   -1.60    2.80
  11   0  -6   -1.10    3.00
 -10   0   6   10.10    2.80
  10   0  -6   14.10    2.80
  -9   0   6   -1.70    2.00
   9   0  -6   -1.80    1.90
  -8   0   6    2.60    1.90
   8   0  -6    1.50    1.90
  -7   0   6   -0.90    1.60
   7   0  -6   -1.30    1.70
   6   0  -6  681.93   19.40
  -6   0   6  680.73   19.40
   5   0  -6   -2.30    1.40
  -5   0   6   -3.20    1.10
   4   0  -6  848.72   23.10
  -4   0   6  825.52   23.10
   3   0  -6   -1.00    1.00
  -3   0   6   -0.60    0.90
   2   0  -6   76.29    3.10
  -2   0   6   69.59    3.00
   1   0  -6   -0.50    0.70
  -1   0   6    0.60    0.80
   0   0   6   45.10    2.30
   0   0  -6   41.10    2.20
   1   0   6    0.90    0.90
  -1   0  -6   -1.00    0.80
   2   0   6 3604.94   94.19
  -2   0  -6 3587.54   94.19
   3   0   6   -1.40    1.10
   3   0   6   -0.90    1.00
  -3   0  -6   -1.30    1.10
  -4   0  -6 9948.80  279.07
   4   0   6 9995.90  280.07
   4   0   6 9458.25  277.47
  -4   0  -6 9999.00  279.67
  -5   0  -6   -1.40    1.60
  -5   0  -6   -3.20    1.60
   5   0   6   -2.80    1.50
   5   0   6   -1.20    1.60
  -6   0  -6 4604.74  120.39
   6   0   6 4550.54  120.29
   6   0   6 4603.34  120.39
  -6   0  -6 4559.94  120.29
   7   0   6   -3.20    1.60
  -7   0  -6   -1.70    1.70
   7   0   6   -1.90    1.80
  -7   0  -6   -1.10    1.80
  -8   0  -6  521.55   15.70
   8   0   6  507.85   15.50
   8   0   6  510.45   15.70
  -9   0  -6   -1.70    1.90
   9   0   6    0.00    2.30
   9   0   6   -2.50    1.80
  10   0   6   17.40    3.10
 -10   0  -6   14.70    2.90
  10   0   6   19.50    3.20
  11   0   6   -2.10    2.90
  11   0   6   -8.10    2.30
 -11   0  -6   -7.90    2.50
 -12   0  -6   -7.70    3.00
  12   0   6   -5.90    3.40
  12   0   6   -1.90    3.20
  13   0   6   -4.50    3.20
  13   0   6   -7.90    5.90
 -13   0  -6   -4.20    3.00
  14   0   6   93.09    7.40
 -14   0  -6   97.59    7.70
  14   0   6  100.59    8.00
 -15   0  -6    2.90    4.30
  15   0   6   -5.00    3.50
  15   0   6   -5.90    4.60
  16   0   6   18.20    5.10
 -16   0  -6   32.00    5.60
  16   0   6   12.90    5.60
 -17   0  -6    1.20    5.20
  17   0   6    3.10    5.10
  17   0   6   -1.10    5.10
 -18   0  -6   10.10    6.10
  18   0   6   12.70    6.10
  18   0   6    6.50    5.40
  19   0   6  -10.00    6.70
  20   0   6   20.90    7.50
  20   0   6    3.10    6.30
 -20   0  -6   -0.70    7.10
  21   0   6   15.80    8.30
 -21   0  -6   19.40    8.70
  21  -1  -6   11.60    9.10
  21  -1  -6   -2.30    7.90
 -21  -1   6    6.40    8.50
 -21   1   6  -12.90    9.60
  20  -1  -6  -11.70    7.60
  20   1  -6    7.50    8.10
 -19  -1   6    1.40    5.70
  19  -1  -6    0.10    6.80
  19   1  -6   31.10    8.20
 -18  -1   6    5.30    6.10
  18  -1  -6   -6.60    5.90
  18   1  -6   -5.30    5.60
 -17  -1   6   -5.70    5.00
  17  -1  -6    0.90    4.80
  17   1  -6    4.20    5.90
 -17   1   6    2.10    5.00
  16  -1  -6   -5.20    5.00
 -16  -1   6    3.10    4.30
 -16   1   6   -1.80    4.40
  16   1  -6   -1.90    4.90
  15  -1  -6    1.60    4.10
 -15  -1   6    0.00    3.90
  15   1  -6    5.60    4.20
 -15   1   6    0.10    3.90
 -14  -1   6   -0.40    3.80
  14  -1  -6    1.40    3.70
  14   1  -6    3.20    4.10
 -14   1   6    1.40    3.70
  13  -1  -6   12.30    4.30
 -13  -1   6   12.40    4.00
  13   1  -6   10.70    4.20
 -13   1   6    5.80    3.90
 -12  -1   6   30.50    4.10
  12  -1  -6   25.50    4.30
 -12   1   6   19.60    3.80
  12   1  -6   25.10    4.30
 -11  -1   6  303.47   11.00
  11  -1  -6  307.27   11.10
 -11   1   6  310.57   11.50
  11   1  -6  289.27   11.30
 -10  -1   6  448.66   14.70
  10  -1  -6  484.85   15.10
  10   1  -6  442.46   14.80
 -10   1   6  480.25   15.10
   9  -1  -6  725.33   20.90
  -9  -1   6  696.13   20.80
   9   1  -6  696.93   20.80
  -9   1   6  698.73   20.80
  -8  -1   6 2070.89   56.09
   8  -1  -6 2119.09   56.09
  -8   1   6 2100.89   56.19
   8   1  -6 2037.20   56.09
  -7  -1   6   35.20    3.20
   7  -1  -6   29.30    3.10
  -7   1   6   39.30    3.40
   7   1  -6   32.50    3.20
   6  -1  -6 1155.78   31.20
  -6  -1   6 1117.29   31.20
  -6   1   6 1124.29   31.30
   6   1  -6 1153.78   31.30
   5  -1  -6   92.59    4.10
  -5  -1   6   90.99    4.20
  -5   1   6   93.39    4.30
   5   1  -6   92.49    4.20
  -4  -1   6   56.19    3.00
   4  -1  -6   48.00    3.00
  -4   1   6   62.59    3.20
   4   1  -6   49.99    2.90
  -3  -1   6   86.29    3.50
   3  -1  -6   84.39    3.60
   3   1  -6   92.79    3.70
  -3   1   6   81.09    3.50
  -2  -1   6  605.54   16.90
   2  -1  -6  603.64   16.90
   2   1  -6  624.54   17.00
  -2   1   6  612.74   16.90
   1  -1  -6 1346.77   36.20
  -1  -1   6 1397.16   36.30
   1   1  -6 1374.26   36.30
  -1   1   6 1328.67   36.20
   0  -1   6  461.15   12.80
   0  -1  -6  441.16   12.80
   0   1  -6  462.25   12.90
   0   1   6  463.55   12.90
   1  -1   6 1627.64   44.60
   1  -1   6 1654.93   44.60
  -1  -1  -6 1755.52   44.60
  -1   1  -6 1658.23   44.60
   1   1   6 1731.53   44.70
   2  -1   6    2.10    1.00
   2  -1   6    0.60    1.00
  -2  -1  -6    0.30    1.00
  -2   1  -6    2.40    1.10
   2   1   6    0.70    1.00
   3  -1   6  489.55   14.00
   3  -1   6  494.55   14.10
  -3  -1  -6  501.25   14.00
   3   1   6  475.95   14.00
  -3   1  -6  489.55   14.10
  -3   1  -6  511.55   14.20
   4  -1   6   60.19    3.20
   4  -1   6   58.89    3.20
  -4  -1  -6   57.79    3.00
   4   1   6   53.19    3.10
   4   1   6   57.09    3.10
  -4   1  -6   56.69    3.30
  -4   1  -6   61.29    3.30
   5  -1   6   19.10    2.10
  -5  -1  -6   21.50    2.10
   5  -1   6   19.20    2.00
   5   1   6   24.50    2.40
  -5   1  -6   19.20    2.00
  -5   1  -6   18.20    2.00
   5   1   6   22.90    2.20
  -6  -1  -6   87.09    4.40
   6  -1   6   75.59    4.00
   6  -1   6   83.49    4.10
   6   1   6   89.09    4.30
  -6   1  -6   79.99    4.40
  -6   1  -6   84.49    4.30
   6   1   6   81.29    4.20
  -7  -1  -6  133.19    5.70
   7  -1   6  134.39    5.70
   7  -1   6  133.39    5.80
   7   1   6  128.69    5.50
   7   1   6  137.09    6.00
  -7   1  -6  136.79    5.70
  -7   1  -6  140.49    5.90
   8  -1   6  154.28    6.60
   8  -1   6  159.58    6.30
  -8  -1  -6  148.59    6.60
   8   1   6  148.59    6.50
   8   1   6  150.98    6.70
  -8   1  -6  156.08    6.70
  -8   1  -6  151.78    6.60
  -9  -1  -6  508.85   16.00
   9  -1   6  512.55   16.00
   9  -1   6  512.05   15.80
   9   1   6  517.35   15.90
   9   1   6  497.65   15.90
  -9   1  -6  517.65   16.00
  10  -1   6  273.87   10.40
 -10  -1  -6  275.97   10.40
  10  -1   6  255.67   10.10
  10   1   6  284.97   10.30
 -10   1  -6  264.07   10.30
  10   1   6  281.57   10.60
  11  -1   6  157.38    8.00
 -11  -1  -6  141.79    7.40
  11  -1   6  155.78    7.70
  11   1   6  154.28    7.60
  11   1   6  151.78    7.30
 -11   1  -6  147.09    7.50
 -12  -1  -6  155.68    8.20
  12  -1   6  151.58    7.90
  12  -1   6  153.78    8.20
  12   1   6  140.49    7.50
 -12   1  -6  156.88    7.90
  12   1   6  152.88    8.50
  13  -1   6   -6.60    3.20
 -13  -1  -6   -9.10    3.10
  13  -1   6   -7.60    3.70
  13   1   6   -2.40    3.40
 -13   1  -6   -8.10    6.50
 -14  -1  -6   -1.20    3.90
  14  -1   6   -1.00    3.40
  14  -1   6    0.20    3.70
  14   1   6    0.40    3.40
 -14   1  -6   -7.90    3.30
  14   1   6   -1.90    4.20
  15  -1   6    1.20    3.80
  15  -1   6   -7.30    4.50
 -15  -1  -6   -2.00    4.40
 -15   1  -6    4.80    4.10
  15   1   6   -6.60    4.60
  15   1   6    4.10    3.90
  16  -1   6   67.99    6.80
 -16  -1  -6   57.79    6.80
  16  -1   6   56.39    6.60
  16   1   6   55.09    6.20
  16   1   6   63.39    7.10
 -16   1  -6   59.29    6.60
  17  -1   6   14.90    5.50
 -17  -1  -6   18.60    6.00
  17  -1   6    5.10    5.30
  17   1   6   10.00    6.20
  18  -1   6   39.50    6.90
  18  -1   6   25.60    7.00
 -18  -1  -6   40.90    7.20
  18   1   6   27.70    6.80
  19  -1   6    7.20    5.40
  19  -1   6   37.00    7.90
 -19  -1  -6   -2.30    7.90
  19   1   6   36.90    8.60
  20  -1   6    0.60    7.70
  20   1   6   14.30    8.20
  21  -1   6   -6.30    7.80
  20  -2  -6   -7.00    7.90
  20   2  -6    2.60    7.60
  19  -2  -6    6.80    6.90
  19  -2  -6   -1.40    6.30
 -19  -2   6    3.50    6.60
  19   2  -6    7.40    7.60
  18  -2  -6   12.60    6.00
  18  -2  -6    6.30    6.40
 -18  -2   6   10.30    6.10
  18   2  -6   19.00    7.30
  17  -2  -6   20.80    5.80
 -17  -2   6   20.80    6.10
  17  -2  -6   17.20    5.60
 -17   2   6   19.70    5.90
  17   2  -6   22.10    6.80
 -16  -2   6   38.60    5.90
  16  -2  -6   27.50    5.70
  16   2  -6   24.40    5.70
 -16   2   6   28.10    5.70
 -15  -2   6    0.60    4.40
  15  -2  -6   -5.70    4.20
 -15   2   6    8.10    4.40
  15   2  -6    9.80    5.00
  14  -2  -6   64.49    6.20
 -14  -2   6   69.39    6.50
  14   2  -6   78.59    6.90
 -14   2   6   91.29    7.80
 -13  -2   6  173.18    8.90
  13  -2  -6  163.28    8.80
  13   2  -6  154.38    9.30
 -13   2   6  112.89   11.40
  12  -2  -6  201.88    9.30
 -12  -2   6  186.28    9.10
  12   2  -6  180.68    9.00
 -12   2   6  191.98    9.50
  11  -2  -6  322.87   11.80
 -11  -2   6  311.37   11.70
 -11   2   6  327.47   12.00
  11   2  -6  317.87   12.20
 -10  -2   6  267.27   10.10
  10  -2  -6  267.17   10.10
 -10   2   6  272.47   10.50
  10   2  -6  276.77   10.60
   9  -2  -6   22.60    3.20
  -9  -2   6   21.10    3.10
   9   2  -6   21.90    3.10
  -9   2   6   16.30    2.90
   8  -2  -6   -2.20    2.00
  -8  -2   6   -1.20    1.90
  -8   2   6   -2.60    2.00
   8   2  -6    0.60    2.20
   7  -2  -6  121.79    5.30
  -7  -2   6  112.69    5.20
  -7   2   6  118.69    5.40
   7   2  -6  126.59    5.70
   6  -2  -6  539.85   15.20
  -6  -2   6  506.55   15.20
   6   2  -6  517.55   15.30
  -6   2   6  515.25   15.30
  -5  -2   6    4.40    1.50
   5  -2  -6    6.70    1.60
  -5   2   6    4.70    1.50
   5   2  -6    4.10    1.60
   4  -2  -6  670.53   18.60
  -4  -2   6  690.63   18.60
   4   2  -6  635.74   18.70
  -4   2   6  677.93   18.70
   3  -2  -6  430.16   12.20
  -3  -2   6  422.66   12.10
   3   2  -6  423.66   12.30
  -3   2   6  425.76   12.30
   2  -2  -6   -1.20    0.90
  -2  -2   6    1.40    1.00
  -2   2   6    0.00    1.10
   2   2  -6   -0.10    1.10
   1  -2  -6  477.05   12.60
  -1  -2   6  427.66   12.50
   1   2  -6  443.86   12.70
  -1   2   6  457.55   12.70
   0  -2   6  277.97    8.10
   0  -2   6  279.47    8.10
   0  -2  -6  282.27    8.10
   0   2   6  278.37    8.30
   0   2  -6  269.27    8.30
   1  -2   6  289.37    8.70
  -1  -2  -6  297.37    8.70
   1  -2   6  299.27    8.80
   1   2   6  308.27    8.90
  -1   2  -6  318.57    9.00
  -2  -2  -6 1391.56   37.30
   2  -2   6 1393.66   37.30
   2  -2   6 1393.46   37.30
   2   2   6 1434.46   37.40
  -2   2  -6 1392.46   37.40
  -2   2  -6 1422.56   37.50
   3  -2   6  488.85   13.90
   3  -2   6  503.15   14.00
  -3   2  -6  490.55   14.10
   3   2   6  480.55   14.00
  -3   2  -6  501.95   14.10
   4  -2   6 1026.20   28.40
   4  -2   6 1051.29   28.50
  -4   2  -6 1056.89   28.60
  -4   2  -6 1012.50   28.60
   4   2   6 1094.69   28.70
   4   2   6 1051.79   28.50
   5  -2   6  101.09    4.40
   5  -2   6  100.49    4.50
   5   2   6  107.99    4.70
  -5   2  -6   98.89    4.60
  -5   2  -6   95.89    4.60
   5   2   6   99.89    4.50
   6  -2   6  705.73   20.50
   6  -2   6  751.22   20.60
   6   2   6  723.73   20.70
  -6   2  -6  709.33   20.60
   6   2   6  709.13   20.50
  -6   2  -6  742.03   20.70
   7  -2   6  739.73   20.80
   7  -2   6  733.03   20.80
   7   2   6  710.73   20.70
   7   2   6  716.33   21.00
  -7   2  -6  723.83   20.90
  -7   2  -6  723.13   20.90
  -8  -2  -6  229.78    8.70
   8  -2   6  231.38    8.60
   8  -2   6  239.78    8.60
   8   2   6  227.38    8.90
  -8   2  -6  244.18    8.80
  -8   2  -6  242.68    8.80
   8   2   6  232.48    8.50
   9  -2   6  149.09    6.60
  -9  -2  -6  133.59    6.70
   9  -2   6  129.89    6.50
   9   2   6  133.79    6.60
  -9   2  -6  142.69    6.80
  -9   2  -6  144.79    6.60
   9   2   6  138.39    6.30
 -10  -2  -6   14.60    3.20
  10  -2   6   10.30    3.00
  10  -2   6   14.20    3.20
  10   2   6    6.80    2.90
  10   2   6    8.70    3.10
 -10   2  -6   10.60    3.10
  11  -2   6   49.90    4.50
 -11  -2  -6   69.89    5.70
  11  -2   6   61.49    5.20
  11   2   6   52.49    4.70
  11   2   6   69.19    5.60
 -11   2  -6   60.09    5.20
  12  -2   6   51.69    5.00
 -12  -2  -6   44.40    5.10
  12  -2   6   46.10    5.10
  12   2   6   48.20    5.10
 -12   2  -6   34.50    4.90
  12   2   6   51.79    5.20
 -13  -2  -6   80.29    7.10
  13  -2   6   72.99    6.20
  13  -2   6   89.09    7.10
  13   2   6   72.49    6.40
  13   2   6   75.89    6.50
 -13   2  -6   85.39    6.80
  14  -2   6   45.90    6.60
  14  -2   6   46.40    5.70
  14   2   6   49.50    5.80
  14   2   6   39.00    5.10
 -14   2  -6   55.09    6.10
  15  -2   6   -0.20    4.00
  15  -2   6    8.40    4.60
 -15  -2  -6   -5.20    4.00
  15   2   6    0.60    5.10
  15   2   6   -0.50    4.50
 -15   2  -6   -5.90    4.30
  16  -2   6    7.40    5.30
  16  -2   6   -8.80    4.30
 -16  -2  -6   -7.70    4.20
  16   2   6    6.60    4.80
 -16   2  -6   -1.50    4.50
  16   2   6    0.70    5.40
  17  -2   6    1.80    4.90
  17  -2   6    8.20    5.70
 -17  -2  -6   -4.70    4.80
 -17   2  -6    3.90    5.10
  17   2   6   -9.50    4.40
  17   2   6    5.20    5.60
 -18  -2  -6    4.50    6.00
  18  -2   6    4.70    6.50
  18  -2   6   11.50    6.10
  18   2   6    9.40    7.20
 -19  -2  -6    7.20    6.00
  19  -2   6   -3.60    5.90
  19  -2   6   10.80    7.40
  19   2   6    5.60    6.80
  20  -2   6   29.00    8.30
  20   2   6   10.30    9.10
  20  -3  -6   -8.40    7.50
  20  -3  -6    3.90    6.70
 -20  -3   6    2.00    6.80
 -20   3   6   -8.30    8.00
  19  -3  -6   -1.90    6.40
  19  -3  -6   18.80    7.20
 -19  -3   6   -2.80    6.60
  19   3  -6    4.40    7.10
 -19   3   6    5.50    7.00
  18  -3  -6   37.60    7.10
  18  -3  -6   32.20    7.10
 -18  -3   6   32.20    7.30
 -18   3   6   47.90    7.90
  18   3  -6   33.00    7.90
  17  -3  -6    0.70    5.60
 -17  -3   6    3.40    5.70
  17  -3  -6   -0.60    5.30
  17   3  -6    6.10    6.90
 -17   3   6    2.50    6.20
 -16  -3   6   64.99    7.00
  16  -3  -6   66.79    7.10
  16  -3  -6   74.29    7.00
 -16   3   6   75.49    7.80
  16   3  -6   84.39    8.30
  15  -3  -6    8.70    4.80
 -15  -3   6    4.30    5.50
  15   3  -6   19.80    5.30
 -15   3   6   12.50    5.00
 -14  -3   6    0.10    4.10
  14  -3  -6    5.80    4.20
  14  -3  -6   -2.10    3.90
  14   3  -6    4.90    4.80
 -14   3   6    8.30    4.60
  13  -3  -6  111.29    7.60
 -13  -3   6  117.39    7.70
  13  -3  -6  112.89    7.40
 -13   3   6   91.49    8.00
  13   3  -6  107.89    8.50
 -12  -3   6  317.27   12.30
  12  -3  -6  312.17   12.00
 -12   3   6  328.07   12.40
  12   3  -6  330.97   13.00
  11  -3  -6  469.85   15.20
 -11  -3   6  457.95   15.10
  11   3  -6  467.85   15.70
 -11   3   6  434.56   15.20
  10  -3  -6  279.87   10.20
 -10  -3   6  272.97   10.20
 -10   3   6  258.17   10.40
  10   3  -6  269.67   10.60
  -9  -3   6  474.15   14.80
   9  -3  -6  470.65   14.70
   9   3  -6  477.15   15.20
  -9   3   6  476.15   15.10
  -8  -3   6    4.90    2.20
   8  -3  -6    6.30    2.40
   8   3  -6    3.40    2.40
  -8   3   6    6.00    2.40
  -7  -3   6   85.19    4.40
   7  -3  -6   76.59    4.40
  -7   3   6   79.79    4.60
   7   3  -6   80.19    4.80
  -6  -3   6    8.00    1.70
   6  -3  -6    8.40    1.70
   6   3  -6    7.10    2.00
  -6   3   6    9.00    2.00
   5  -3  -6   30.20    2.50
  -5  -3   6   30.00    2.50
   5   3  -6   29.20    2.60
  -5   3   6   28.30    2.50
   4  -3  -6  109.89    3.90
  -4  -3   6  104.19    3.90
   4   3  -6  112.99    4.50
  -4   3   6  100.09    4.40
  -3  -3   6  101.59    4.40
   3  -3  -6  116.09    3.60
  -3   3   6  108.99    4.30
   3   3  -6  115.19    4.40
  -2  -3   6   25.90    1.30
  -2  -3   6   29.60    1.40
   2   3  -6   28.30    2.40
  -2   3   6   26.30    2.20
   1   3  -6  836.22   22.80
  -1   3   6  850.01   22.80
   0   3   6  978.90   26.30
   0   3  -6  984.10   26.40
  -1   3  -6 1398.46   37.40
   1   3   6 1389.36   37.30
  -1   3  -6 1426.16   37.40
   2  -3   6 2042.10   56.19
   2  -3   6 2219.88   56.19
   2   3   6 2195.58   56.89
  -2   3  -6 2202.98   56.99
  -2   3  -6 2128.29   56.89
   3  -3   6 1067.69   27.90
   3  -3   6 1062.39   28.50
  -3   3  -6 1061.49   28.60
  -3   3  -6 1012.20   28.50
   3   3   6 1058.39   28.40
   4  -3   6  150.38    5.00
   4  -3   6  149.09    5.10
  -4   3  -6  141.99    5.50
  -4   3  -6  147.29    5.60
   4   3   6  148.59    5.50
   5  -3   6  414.66   12.10
   5  -3   6  425.16   12.10
  -5   3  -6  425.96   12.60
  -5   3  -6  410.76   12.50
   5   3   6  404.06   12.60
   5   3   6  415.96   12.40
   6  -3   6  602.24   17.30
   6  -3   6  624.94   17.30
  -6   3  -6  614.34   17.70
  -6   3  -6  602.44   17.70
   6   3   6  593.04   17.60
   6   3   6  604.04   17.80
   7  -3   6  295.47    9.90
   7  -3   6  301.57    9.90
  -7   3  -6  300.57   10.30
  -7   3  -6  311.07   10.30
   7   3   6  307.27   10.20
   7   3   6  297.37   10.40
   8  -3   6  606.24   18.50
   8  -3   6  661.43   18.50
   8   3   6  618.54   19.00
   8   3   6  635.94   18.80
  -8   3  -6  629.64   18.80
  -8   3  -6  623.04   18.80
   9  -3   6  205.28    8.40
   9  -3   6  205.98    8.30
   9   3   6  206.58    8.50
   9   3   6  216.48    8.90
  -9   3  -6  211.18    8.60
  -9   3  -6  199.38    8.60
  10  -3   6   43.80    4.10
  10  -3   6   53.09    4.30
  10   3   6   28.50    4.00
  10   3   6   41.30    4.30
 -10   3  -6   37.90    4.30
 -10   3  -6   34.40    4.30
  11  -3   6  172.28    8.20
  11  -3   6  167.18    7.80
  11   3   6  171.68    8.70
  11   3   6  151.88    8.10
 -11   3  -6  178.38    8.50
  12  -3   6   67.59    6.30
 -12  -3  -6   64.99    6.00
  12  -3   6   53.89    4.90
  12   3   6   56.49    5.40
  12   3   6   59.89    6.80
 -12   3  -6   59.19    5.50
  13  -3   6   12.80    4.30
  13  -3   6   18.50    4.30
 -13  -3  -6   11.10    4.10
 -13   3  -6   17.50    4.60
  13   3   6   14.80    4.40
  13   3   6   16.50    4.50
 -14  -3  -6   26.50    5.00
  14  -3   6   19.80    5.00
  14  -3   6   27.10    4.90
  14   3   6   25.10    5.20
 -14   3  -6   30.00    5.30
  14   3   6   23.90    4.80
  15  -3   6    5.30    4.80
  15  -3   6    9.60    5.20
 -15  -3  -6    1.10    4.60
 -15   3  -6    3.20    4.40
  15   3   6   10.40    6.00
  15   3   6   17.20    5.30
  16  -3   6   -5.60    4.70
 -16  -3  -6    7.60    5.20
  16  -3   6   10.40    5.40
  16   3   6   -2.70    5.90
 -16   3  -6  -11.10    5.00
  16   3   6    0.80    4.50
 -17  -3  -6   11.30    5.70
  17  -3   6    6.10    6.10
  17  -3   6   17.90    5.70
  17   3   6    8.80    5.60
  17   3   6   10.10    6.80
 -17   3  -6   23.80    6.50
 -18  -3  -6   -2.10    6.20
  18  -3   6    8.50    6.30
  18  -3   6   -1.50    6.10
 -18   3  -6    4.40    5.80
  18   3   6    4.30    6.20
  18   3   6   -2.00    7.30
  19  -3   6    7.80    7.30
 -19  -3  -6   19.80    7.50
  19  -3   6    8.00    7.20
  19   3   6   18.10    7.80
 -19   3  -6   12.30    7.10
  19   3   6   15.50    7.50
 -20  -3  -6   -6.40    8.00
  20  -3   6    4.70    8.20
  20  -3   6   16.10    7.30
  20   3   6   14.80    9.70
 -20   3  -6   20.10    9.40
  19  -4  -6   -8.40    6.60
 -19  -4   6    1.90    7.40
  19  -4  -6   -4.70    6.70
  19   4  -6    3.30    9.00
 -19   4   6   -8.90    7.60
  18  -4  -6   -4.60    5.80
  18  -4  -6   11.60    6.20
 -18  -4   6    4.90    6.40
 -18   4   6   -0.60    6.90
  18   4  -6   -7.30    7.70
  17  -4  -6   -6.80    5.30
 -17  -4   6    2.70    5.80
  17  -4  -6    1.10    5.60
  17   4  -6    0.00    6.90
 -17   4   6    5.60    6.60
  16  -4  -6    6.80    5.30
 -16  -4   6   24.70    6.30
  16   4  -6    1.60    6.20
 -16   4   6   18.20    6.20
  15  -4  -6   18.60    4.70
  15  -4  -6   14.00    4.80
 -15  -4   6   14.20    5.10
  15   4  -6    6.10    5.40
 -15   4   6   21.90    5.60
  14  -4  -6   15.90    4.40
 -14  -4   6   13.80    4.60
  14  -4  -6   21.90    4.70
  14   4  -6   20.00    5.60
 -14   4   6   19.40    5.20
  13  -4  -6    0.30    3.50
  13  -4  -6    3.00    3.60
 -13  -4   6    2.20    3.70
  13   4  -6    1.30    3.90
 -13   4   6    2.50    4.10
  12  -4  -6   -3.70    2.90
  12  -4  -6    0.60    3.20
 -12  -4   6   -4.40    3.10
  12   4  -6    4.20    5.50
 -12   4   6    5.00    3.80
  11  -4  -6   -2.10    2.70
  11  -4  -6    1.10    3.00
 -11  -4   6    0.00    2.80
  11   4  -6   -3.20    3.30
 -11   4   6   -1.00    3.30
  10  -4  -6   10.00    2.80
 -10  -4   6   10.70    3.10
  10  -4  -6   14.40    3.10
  10   4  -6   16.50    3.90
 -10   4   6   13.40    3.60
   9  -4  -6  135.19    6.10
   9  -4  -6  134.09    6.20
  -9  -4   6  126.69    6.30
  -9   4   6  139.09    7.20
   9   4  -6  131.79    7.40
   8  -4  -6   54.19    4.00
   8  -4  -6   51.19    4.10
  -8  -4   6   65.39    4.30
  -8   4   6   59.89    5.00
   8   4  -6   56.49    5.20
   7  -4  -6  416.36   12.20
  -7  -4   6  415.46   12.30
   7  -4  -6  419.16   12.10
  -7   4   6  424.16   13.40
   7   4  -6  423.66   13.30
   6  -4  -6 2128.59   55.79
  -6  -4   6 2050.89   55.89
  -6   4   6 2098.69   56.99
   6   4  -6 2245.18   57.09
  -5   4   6  297.67   10.10
   5   4  -6  314.47   10.20
   4   4  -6 2652.33   67.59
  -4   4   6 2451.65   67.39
   3   4  -6   46.30    3.50
  -3   4   6   56.89    3.40
   2   4  -6  392.86   11.50
  -2   4   6  403.66   11.50
   1   4  -6  158.38    5.40
  -1   4   6  167.38    5.40
   0   4  -6   21.10    1.80
   0   4   6   18.70    1.60
  -1   4  -6    0.20    1.20
  -1   4  -6   -0.60    1.10
   1   4   6   -0.40    1.10
   2   4   6    1.30    1.20
  -2   4  -6   -0.20    1.20
  -2   4  -6   -0.20    1.30
   3   4   6   84.19    3.90
  -3   4  -6   89.89    4.00
  -3   4  -6   88.69    4.00
  -4   4  -6  138.69    5.50
   4   4   6  142.49    5.40
  -4   4  -6  141.29    5.50
  -5   4  -6   22.30    2.60
   5   4   6   19.90    2.60
   5   4   6   17.30    2.20
  -5   4  -6   22.60    2.40
   6  -4   6  150.08    4.90
   6  -4   6  139.09    5.00
   6   4   6  147.49    6.30
   6   4   6  147.39    6.10
  -6   4  -6  155.78    6.30
  -6   4  -6  141.99    6.30
   7  -4   6   -0.40    1.60
   7  -4   6    2.00    1.70
   7   4   6    1.80    2.20
  -7   4  -6    1.40    2.50
  -7   4  -6    1.40    2.20
   7   4   6    2.30    2.40
   8  -4   6   -1.20    1.90
   8  -4   6   -1.60    1.90
  -8   4  -6   -2.00    2.60
  -8   4  -6   -3.20    2.30
   8   4   6    0.80    2.80
   8   4   6   -2.00    2.20
   9  -4   6   19.70    2.80
   9  -4   6   24.60    3.10
  -9   4  -6   16.90    3.30
   9   4   6   24.80    3.50
   9   4   6   22.20    3.70
  -9   4  -6   25.10    3.70
  10  -4   6    1.60    2.70
  10  -4   6    6.20    2.90
  10   4   6    4.70    3.50
  10   4   6    1.80    3.00
 -10   4  -6    9.40    3.50
 -10   4  -6    2.80    3.10
  11  -4   6   16.40    3.40
  11  -4   6   16.30    3.30
  11   4   6   13.10    4.00
  11   4   6   17.60    3.80
 -11   4  -6   15.10    3.60
  12  -4   6  109.09    7.30
  12  -4   6  120.79    7.30
  12   4   6  130.89    9.00
  13  -4   6   -2.90    3.80
  13  -4   6    1.00    3.80
  13   4   6    9.00    5.00
  13   4   6    8.20    4.50
 -13   4  -6   -0.30    3.80
  14  -4   6  255.97   11.50
  14  -4   6  256.17   11.70
  14   4   6  267.17   12.40
 -14   4  -6  252.97   12.50
  14   4   6  252.37   12.90
  15  -4   6   35.30    5.90
  15  -4   6   28.10    5.60
  15   4   6   33.10    7.00
 -15   4  -6   36.00    6.10
  15   4   6   37.50    6.20
  16  -4   6   59.09   10.10
  16  -4   6   72.19    7.30
  16   4   6   64.19    8.20
  16   4   6   65.29    7.00
 -16   4  -6   76.19    7.90
  17  -4   6   14.30    6.00
  17  -4   6   13.10    6.00
  17   4   6   14.30    7.20
  17   4   6   24.70    6.60
 -17   4  -6   34.70    7.40
  18  -4   6   -1.10    6.40
  18  -4   6   -1.50    6.60
  18   4   6    3.00    7.90
  18   4   6   -5.60    6.60
 -18   4  -6   -5.70    7.10
  19  -4   6  -15.20    7.10
  19  -4   6   -0.70    6.90
  19   4   6   -6.00    8.90
  19   4   6  -18.20    7.30
 -19   4  -6   -8.30    8.00
  18  -5  -6   13.30    6.10
 -18  -5   6   27.70    7.30
 -18   5   6    8.90    7.60
  18   5  -6   23.50    9.10
 -17  -5   6   -0.70    5.70
  17  -5  -6   -2.60    5.20
  17  -5  -6    6.50    6.00
  17   5  -6   -0.90    7.60
 -17   5   6    3.40    7.00
 -16  -5   6    5.50    5.40
  16  -5  -6   10.40    5.00
  16  -5  -6    6.90    4.80
 -16   5   6    4.90    6.40
  16   5  -6   -1.10    6.80
  15  -5  -6   27.10    4.90
  15  -5  -6   22.30    4.90
 -15  -5   6   32.50    5.60
  15   5  -6   34.70    7.20
 -15   5   6   39.10    6.70
  14  -5  -6   -1.80    3.80
  14  -5  -6    0.80    3.80
 -14  -5   6   10.50    4.40
  14   5  -6   -3.10    5.40
 -14   5   6   -3.10    5.00
  13  -5  -6   49.30    4.60
  13  -5  -6   53.39    4.70
 -13  -5   6   47.20    4.90
  13   5  -6   64.49    6.80
 -13   5   6   57.19    6.40
  12  -5  -6    9.10    3.10
  12  -5  -6    1.00    2.80
 -12  -5   6    8.00    3.30
  12   5  -6    8.90    4.70
 -12   5   6    6.80    4.50
 -11  -5   6   -4.20    2.40
  11  -5  -6    4.40    2.30
  11  -5  -6    3.20    2.40
 -11   5   6   -4.80    3.40
  11   5  -6   -0.80    4.00
  10  -5  -6    6.90    1.90
 -10  -5   6   -0.30    2.00
  10  -5  -6    3.90    1.80
  10   5  -6    0.00    3.60
 -10   5   6    2.60    4.10
  -9   5   6   63.49    5.70
   9   5  -6   51.19    4.80
  -7   5   6   -0.40    2.40
   7   5  -6   -1.40    2.50
   6   5  -6   -1.30    2.20
  -6   5   6   -5.00    1.90
   5   5  -6   60.39    4.30
  -5   5   6   63.79    4.10
  -4   5   6   22.20    2.40
   4   5  -6   23.80    2.60
   3   5  -6    1.10    1.70
  -3   5   6    0.90    1.60
   2   5  -6  142.99    5.20
  -2   5   6  135.79    5.10
  -1   5   6  173.58    5.70
   1   5  -6  164.08    5.70
   0   5  -6  352.76   10.50
   0   5   6  371.76   10.50
  -1   5  -6   27.40    2.10
  -1   5  -6   27.50    2.20
   1   5   6   27.30    2.10
  -2   5  -6  217.08    7.30
  -2   5  -6  232.68    7.30
   2   5   6  226.78    7.10
  -3   5  -6  227.38    7.50
  -3   5  -6  222.98    7.50
   3   5   6  233.48    7.50
  -4   5  -6   41.40    3.60
   4   5   6   40.20    3.40
  -4   5  -6   39.30    3.10
   5   5   6  522.65   15.40
  -5   5  -6  523.85   15.50
   5   5   6  521.55   15.70
  -5   5  -6  520.95   15.50
   6   5   6    6.70    2.90
  -6   5  -6    7.60    2.80
   6   5   6    9.80    2.60
  -6   5  -6    4.70    2.50
  -7   5  -6   24.50    3.60
   7   5   6   25.40    3.70
  -7   5  -6   30.10    3.40
   7   5   6   26.30    3.30
   8   5   6   86.79    6.50
  -8   5  -6   83.19    6.30
  -8   5  -6   81.19    5.80
   8   5   6   82.09    5.50
  -9   5  -6   85.19    6.50
   9   5   6   85.19    6.10
  -9   5  -6   88.99    6.50
   9   5   6   87.49    6.80
  10  -5   6   59.09    4.00
  10  -5   6   58.79    4.30
 -10   5  -6   61.49    5.60
 -10   5  -6   63.89    5.40
  10   5   6   53.59    5.20
  10   5   6   73.09    6.00
  11  -5   6   68.59    5.00
  11  -5   6   63.29    5.20
 -11   5  -6   63.49    6.10
 -11   5  -6   65.59    5.70
  11   5   6   68.29    6.30
  11   5   6   63.79    5.70
  12  -5   6   -1.00    3.00
  12  -5   6    3.00    3.20
  12   5   6    5.70    5.10
  12   5   6   -1.10    4.10
 -12   5  -6   -0.90    4.00
  13  -5   6    1.20    3.50
  13  -5   6   -3.80    3.50
 -13   5  -6   -0.10    4.50
  13   5   6   -1.10    5.10
  13   5   6    1.40    4.50
  14  -5   6    1.70    3.90
  14  -5   6    5.20    4.10
  14   5   6    2.40    5.90
  14   5   6    1.80    5.20
 -14   5  -6    8.20    5.30
  15  -5   6    9.40    4.80
  15  -5   6    5.60    4.60
  15   5   6    4.50    6.50
  15   5   6    9.30    5.80
 -15   5  -6   10.40    5.70
  16  -5   6    7.10    5.30
  16  -5   6   -0.20    5.10
  16   5   6    3.30    6.10
  16   5   6   -2.00    7.40
 -16   5  -6    5.80    6.20
  17  -5   6    1.80    5.70
 -17   5  -6   -3.10    6.50
  17   5   6   -2.00    6.70
  17   5   6   -2.70    8.30
  18  -5   6    3.80    6.30
  18  -5   6   -5.10    6.40
 -18   5  -6   19.00    7.90
  18   5   6    7.80    9.20
  18   5   6  -12.00    7.20
  16  -6  -6    0.90    3.60
 -16   6   6   -0.70    6.70
  16   6  -6    2.70    7.50
  15  -6  -6    2.10    2.70
  15  -6  -6   -2.70    2.40
  15   6  -6   -2.50    6.90
 -15   6   6    1.40    6.10
  14   6  -6   -2.10    6.00
 -14   6   6    0.10    5.70
 -13   6   6   -1.10    5.00
  13   6  -6   11.70    6.00
  12   6  -6   -5.50    4.80
 -12   6   6   -8.90    4.40
 -11   6   6   -2.90    4.10
 -10   6   6   95.29    7.30
  10   6  -6   71.19    6.20
  -9   6   6  129.89    7.90
   9   6  -6  130.79    8.20
   8   6  -6  367.96   13.10
  -8   6   6  372.06   12.80
   7   6  -6  258.17   10.00
  -7   6   6  254.87    9.70
   6   6  -6  144.59    7.00
  -6   6   6  151.98    6.80
  -5   6   6   -0.90    2.10
   5   6  -6    0.20    2.30
  -4   6   6   65.19    4.20
   4   6  -6   71.49    4.60
  -3   6   6  147.99    5.80
   3   6  -6  156.38    6.00
  -2   6   6  202.38    6.90
   2   6  -6  210.88    7.10
   1   6  -6  151.88    5.70
  -1   6   6  152.08    5.50
   0   6   6  317.37    9.30
   0   6  -6  301.97    9.40
  -1   6  -6    3.10    1.70
  -1   6  -6   -0.30    1.80
   1   6   6    1.30    1.60
  -2   6  -6   56.49    3.90
   2   6   6   59.59    3.60
  -2   6  -6   65.89    3.80
  -3   6  -6   20.50    2.50
   3   6   6   20.10    2.30
  -3   6  -6   20.90    2.40
   4   6   6   12.50    2.30
  -4   6  -6   19.80    2.50
  -4   6  -6   16.80    2.70
  -5   6  -6   -5.80    2.10
   5   6   6   -0.80    2.60
   5   6   6   -1.20    2.10
  -5   6  -6   -4.80    2.40
  -6   6  -6   -3.30    2.30
   6   6   6    0.70    2.40
  -6   6  -6    1.70    2.70
   6   6   6    1.90    2.90
  -7   6  -6    2.80    3.20
  -7   6  -6    5.80    2.90
   7   6   6    1.50    2.80
   7   6   6    8.10    3.30
   8   6   6   79.99    6.70
  -8   6  -6   60.79    5.20
  -8   6  -6   80.39    5.90
   8   6   6   75.29    5.90
   9   6   6    4.40    3.50
   9   6   6   -2.10    3.90
  -9   6  -6    6.00    3.50
  -9   6  -6    0.60    3.80
  10   6   6  117.69    7.90
 -10   6  -6  118.49    8.00
  10   6   6  111.69    8.80
 -10   6  -6  109.29    8.50
  11   6   6    6.80    5.90
 -11   6  -6    2.70    6.60
 -12   6  -6   39.60    5.80
  12   6   6   30.20    6.20
  12   6   6   34.40    5.50
 -13   6  -6    1.60    5.00
  13   6   6   -3.70    5.70
  13   6   6    9.10    5.20
  14   6   6   14.90    5.70
 -14   6  -6   24.10    6.10
  14   6   6   14.80    6.90
  15  -6   6   -2.10    3.00
  15  -6   6    7.30    2.70
 -15   6  -6   12.60    6.40
  15   6   6   13.30    7.60
  15   6   6    1.80    6.30
  16  -6   6   17.00    3.50
  16  -6   6    9.50    4.20
  16   6   6    5.30    6.90
  16   6   6   16.20    8.60
 -16   6  -6    5.60    6.90
  14   7  -6   -1.60    6.90
 -14   7   6    8.20    6.10
 -13   7   6    2.50    5.70
  13   7  -6    7.70    6.50
 -12   7   6    8.60    5.30
  12   7  -6   15.00    6.10
  11   7  -6   -3.20    5.20
 -11   7   6   -6.60    4.50
  10   7  -6    4.30    4.80
 -10   7   6    8.10    4.30
   9   7  -6    6.10    4.30
  -9   7   6    1.70    4.00
  -8   7   6   34.20    4.50
   8   7  -6   40.00    4.90
   7   7  -6   36.90    4.40
  -7   7   6   35.30    4.20
  -6   7   6    9.40    3.20
   6   7  -6   21.60    3.60
  -5   7   6  141.89    6.70
   5   7  -6  133.59    7.00
   4   7  -6   62.29    5.10
  -4   7   6   58.49    4.60
  -3   7   6  188.48    7.00
   3   7  -6  178.78    7.20
   2   7  -6  224.88    7.70
  -2   7   6  209.48    7.50
   1   7  -6   69.89    4.50
  -1   7   6   78.59    4.20
   0   7  -6   32.90    2.80
   0   7   6   32.30    2.60
   1   7   6    9.10    2.00
  -1   7  -6   11.90    2.40
  -2   7  -6    8.50    2.10
   2   7   6    5.30    2.00
  -2   7  -6    5.50    2.20
  -3   7  -6    2.30    2.40
   3   7   6    3.30    2.00
  -3   7  -6    0.00    2.10
   4   7   6    6.40    2.50
  -4   7  -6   11.50    2.60
  -4   7  -6    6.60    2.70
  -5   7  -6   -3.30    2.50
   5   7   6   -2.30    2.50
  -5   7  -6   -5.40    2.70
   5   7   6    3.80    3.00
   6   7   6    7.10    3.40
   6   7   6    6.30    2.90
  -6   7  -6    3.20    3.00
  -6   7  -6    2.50    3.20
   7   7   6   -0.30    3.10
   7   7   6    0.00    3.70
  -7   7  -6   -0.90    3.10
  -7   7  -6    1.70    3.50
   8   7   6   -0.10    3.40
  -8   7  -6   -2.80    3.90
   8   7   6    0.70    4.10
  -8   7  -6    5.10    3.60
  -9   7  -6   21.20    4.90
   9   7   6   19.30    4.30
  -9   7  -6   16.80    4.30
   9   7   6   11.40    4.80
 -10   7  -6   24.30    4.90
  10   7   6   30.10    5.00
 -10   7  -6   26.20    5.60
  10   7   6   27.50    6.00
  11   7   6   46.80    6.00
  11   7   6   62.49    7.10
 -11   7  -6   52.79    6.10
  12   7   6   29.50    7.20
 -12   7  -6   37.90    6.30
  12   7   6   41.20    6.30
  13   7   6   42.40    7.70
  13   7   6   46.80    7.10
 -13   7  -6   42.10    6.70
  14   7   6   -1.60    7.50
  14   7   6   10.40    6.30
 -14   7  -6    1.80    6.50
  12   8  -6   -2.80    6.90
 -12   8   6    9.30    6.20
  11   8  -6    1.60    6.20
 -11   8   6    0.90    5.50
  10   8  -6  -13.20    5.50
   9   8  -6   -1.60    4.90
  -9   8   6   -5.30    4.40
  -8   8   6   -0.20    4.00
   8   8  -6    5.60    4.50
  -7   8   6    5.30    3.80
   7   8  -6   10.70    4.30
   6   8  -6    6.30    3.80
  -6   8   6    1.80    3.40
  -5   8   6    0.40    3.00
   5   8  -6    1.90    3.40
   4   8  -6    0.30    3.00
  -4   8   6   -2.50    2.60
  -3   8   6    1.10    2.40
   3   8  -6    2.00    2.70
   2   8  -6    8.20    2.60
  -2   8   6    6.60    2.40
   1   8  -6    8.20    2.50
  -1   8   6    6.50    2.20
   0   8  -6    2.50    2.40
   0   8   6    5.80    2.10
  -1   8  -6   64.29    4.80
   1   8   6   63.89    4.40
  -2   8  -6    1.50    2.40
  -2   8  -6    3.50    2.60
   2   8   6    5.90    2.40
  -3   8  -6   55.99    5.20
  -3   8  -6   48.40    3.80
   3   8   6   52.39    4.80
   4   8   6   32.40    3.90
  -4   8  -6   36.60    3.90
  -4   8  -6   30.50    3.50
   4   8   6   37.40    3.60
  -5   8  -6    2.20    3.10
  -5   8  -6    5.10    3.40
   5   8   6    5.70    3.70
   5   8   6    3.40    3.10
  -6   8  -6   29.80    4.60
   6   8   6   33.00    4.20
   6   8   6   33.20    4.70
  -6   8  -6   30.20    4.20
  -7   8  -6   37.30    4.80
  -7   8  -6   34.50    5.10
   7   8   6   38.80    4.70
   7   8   6   38.60    5.40
  -8   8  -6   -1.10    4.60
   8   8   6    0.20    4.70
   8   8   6   -2.80    4.00
  -8   8  -6    1.30    4.20
  -9   8  -6    3.80    5.20
   9   8   6    0.50    4.50
   9   8   6    5.60    5.40
  -9   8  -6    6.90    4.80
 -10   8  -6    2.30    5.30
  10   8   6   -7.00    4.80
  10   8   6    1.10    5.90
  11   8   6    3.80    5.50
 -11   8  -6   -0.50    5.60
  11   8   6  -10.90    6.50
  12   8   6   10.90    7.30
 -12   8  -6   -1.60    6.10
  12   8   6   -0.70    6.20
   8   9  -6   -2.60    5.60
  -8   9   6   -9.00    4.80
  -7   9   6   10.70    4.80
   7   9  -6   13.10    5.30
  -6   9   6   11.80    4.20
   6   9  -6    4.60    4.70
   5   9  -6   58.69    5.50
  -5   9   6   76.29    7.00
   4   9  -6    6.20    3.90
  -4   9   6   -5.90    3.30
  -3   9   6   22.70    3.40
   3   9  -6   27.10    3.90
  -2   9   6    0.50    2.80
   2   9  -6   -4.70    3.10
   1   9  -6    1.10    3.00
  -1   9   6   -1.40    2.50
   0   9   6    2.60    2.50
   0   9  -6   -0.70    2.90
   1   9   6    1.70    2.60
  -1   9  -6    1.00    3.10
  -2   9  -6    3.00    3.20
   2   9   6    2.60    2.80
  -3   9  -6    7.90    3.50
  -3   9  -6    1.40    3.10
   3   9   6   -4.40    3.30
   3   9   6   -0.30    3.10
  -4   9  -6    1.40    3.70
   4   9   6    6.20    3.90
   4   9   6    1.70    3.30
  -4   9  -6   -1.00    3.30
   5   9   6    2.40    4.20
  -5   9  -6    4.90    4.10
  -5   9  -6   13.20    3.90
   5   9   6    5.40    3.60
  -6   9  -6   -0.70    4.70
   6   9   6   11.80    4.90
   6   9   6   -0.80    3.90
  -6   9  -6    8.10    4.10
  -7   9  -6    6.80    5.20
  -7   9  -6    8.60    4.50
   7   9   6    1.60    5.40
   7   9   6    3.20    4.30
   8   9   6    0.60    4.80
   8   9   6    2.70    5.80
  -8   9  -6   -5.40    5.40
  -8   9  -6   -6.60    4.90
 -21   0   7    8.60    8.70
 -20   0   7  -15.40    7.40
  20   0  -7   -2.90    7.90
  19   0  -7   -5.70    6.90
  18   0  -7  -16.60    6.20
 -18   0   7  -17.20    5.50
 -17   0   7   60.49    6.80
  17   0  -7   44.30    7.40
 -16   0   7    8.70    5.20
  16   0  -7    4.40    4.80
 -15   0   7  699.23   23.00
  15   0  -7  700.23   23.20
  14   0  -7   14.70    5.10
 -14   0   7    5.80    4.30
 -13   0   7  914.31   27.00
  13   0  -7  832.92   28.30
  12   0  -7    0.60    3.30
 -12   0   7   -0.90    3.10
 -11   0   7  206.08    8.70
  11   0  -7  211.18    9.30
 -10   0   7   -1.40    2.50
  10   0  -7   -3.90    2.20
  -9   0   7   36.50    3.70
   9   0  -7   32.00    3.40
  -8   0   7   -2.20    1.90
   8   0  -7   -0.70    2.00
  -7   0   7   22.80    2.50
   7   0  -7   25.70    2.80
   6   0  -7   -0.60    1.50
  -6   0   7   -1.20    1.70
   5   0  -7  907.21   24.50
  -5   0   7  843.42   24.30
   4   0  -7   -1.70    1.30
  -4   0   7   -2.50    1.20
  -3   0   7  670.63   18.90
   3   0  -7  687.13   18.90
  -2   0   7   -0.90    0.90
   2   0  -7    0.90    1.00
  -1   0   7   28.00    2.00
   1   0  -7   27.10    2.10
   0   0   7    2.50    1.00
   0   0  -7    1.60    1.00
  -1   0  -7 1489.15   39.80
  -2   0  -7   -1.10    1.00
   2   0   7    0.60    1.00
   3   0   7 7582.64  221.38
   3   0   7 7750.02  221.48
  -3   0  -7 7621.94  221.08
   4   0   7   -1.10    1.30
   4   0   7    0.80    1.60
  -4   0  -7   -0.60    1.50
  -5   0  -7 5561.34  146.79
   5   0   7 5603.04  146.89
  -5   0  -7 5640.24  146.99
   5   0   7 5627.14  146.89
  -6   0  -7   -0.40    1.60
   6   0   7   -0.60    1.60
  -6   0  -7   -1.00    1.60
   6   0   7   -2.00    1.60
  -7   0  -7  985.10   27.90
   7   0   7 1007.20   27.90
  -7   0  -7  986.30   28.00
   7   0   7 1019.20   28.10
   8   0   7    0.80    1.90
   8   0   7   -2.70    2.00
  -8   0  -7    2.00    1.90
  -8   0  -7   -0.50    2.10
  -9   0  -7   11.70    2.60
   9   0   7   13.90    2.60
   9   0   7   11.80    2.70
  10   0   7   -8.60    2.50
 -10   0  -7   -9.30    2.50
  10   0   7   -7.70    2.70
 -11   0  -7   71.79    5.60
  11   0   7   64.89    5.30
  11   0   7   66.99    5.50
 -12   0  -7  -11.60    3.20
  12   0   7   -9.60    3.10
  12   0   7  -13.30    3.40
  13   0   7   36.10    4.80
  13   0   7   39.40    5.60
  14   0   7    5.00    3.60
  14   0   7   -1.10    4.20
 -14   0  -7   -3.10    3.80
  15   0   7   52.89    5.90
  15   0   7   59.69    5.80
 -15   0  -7   44.20    5.50
 -16   0  -7    6.80    5.20
  16   0   7   -2.90    5.10
  16   0   7    5.30    5.00
  17   0   7   24.50    6.00
  17   0   7   25.30    6.80
 -17   0  -7   18.10    5.90
  18   0   7    0.20    5.80
 -18   0  -7    6.10    5.60
  18   0   7  -15.40    6.40
  19   0   7    6.50    7.40
  20   0   7    6.40    6.50
  20   0   7  -19.10    7.50
 -20   0  -7   -1.80    7.00
 -21  -1   7   17.70    8.80
  21  -1  -7    4.50    8.20
  21  -1  -7   -2.60    8.70
  20  -1  -7   22.60    8.50
 -20  -1   7   19.80   11.40
  20   1  -7    3.90    8.20
 -19  -1   7   -0.60    9.90
  19  -1  -7    1.90    7.10
  19   1  -7   10.10    6.70
  18  -1  -7   29.30    7.10
 -18  -1   7   20.70    6.50
  18   1  -7   28.50    7.30
 -17  -1   7   -1.50    5.10
  17  -1  -7    3.90    5.80
  17   1  -7    6.90    5.80
  16  -1  -7    2.80    5.30
 -16  -1   7    5.20    5.00
  16   1  -7   -1.90    5.00
 -16   1   7    1.10    4.40
  15  -1  -7   -2.80    4.60
 -15  -1   7    0.50    4.40
  15   1  -7    8.10    4.90
 -15   1   7    7.80    4.20
 -14  -1   7   -0.50    3.50
  14  -1  -7   -0.80    4.00
 -14   1   7   -1.10    3.90
  14   1  -7    4.60    3.90
  13  -1  -7    0.40    4.50
 -13  -1   7   -1.50    3.60
  13   1  -7    3.20    3.90
  12  -1  -7  147.89    8.10
 -12  -1   7  141.89    8.00
  12   1  -7  141.19    7.70
 -12   1   7  126.49    7.40
 -11  -1   7   70.69    5.90
  11  -1  -7   64.69    6.10
  11   1  -7   69.79    6.20
 -11   1   7   68.49    6.00
 -10  -1   7  547.85   17.00
  10  -1  -7  542.75   17.00
 -10   1   7  511.75   16.80
  10   1  -7  544.05   17.10
  -9  -1   7  847.22   24.30
   9  -1  -7  818.82   24.10
  -9   1   7  815.82   24.20
   9   1  -7  857.41   24.40
  -8  -1   7  314.17   10.60
   8  -1  -7  306.17   10.60
   8   1  -7  301.77   10.50
  -8   1   7  306.57   10.50
  -7  -1   7  868.71   24.30
   7  -1  -7  839.12   24.10
   7   1  -7  841.92   24.20
  -7   1   7  859.31   24.30
   6  -1  -7   12.10    2.30
  -6  -1   7   14.70    2.30
  -6   1   7   14.80    2.30
   6   1  -7   13.00    2.20
   5  -1  -7   30.40    2.60
  -5  -1   7   29.20    2.50
  -5   1   7   31.90    2.80
   5   1  -7   31.50    2.80
   4  -1  -7    4.80    1.50
  -4  -1   7    6.90    1.60
  -4   1   7    6.90    1.70
   4   1  -7    6.10    1.60
  -3  -1   7 2266.17   58.49
   3  -1  -7 2104.49   58.39
  -3   1   7 2197.98   58.49
   3   1  -7 2261.97   58.49
   2  -1  -7 1081.39   29.60
  -2  -1   7 1095.09   29.70
   2   1  -7 1100.09   29.70
  -2   1   7 1116.59   29.70
  -1  -1   7 2891.51   77.69
   1  -1  -7 2950.00   77.69
  -1   1   7 3044.10   77.79
   1   1  -7 2950.00   77.69
   0  -1  -7 1701.33   45.20
   0  -1   7 1698.93   45.20
   0   1  -7 1712.63   45.20
   0   1   7 1695.73   45.20
   1  -1   7  559.44   15.50
  -1  -1  -7  552.84   15.50
   1   1   7  553.74   15.50
  -1   1  -7  539.25   15.50
   2  -1   7  507.45   14.10
  -2  -1  -7  483.95   14.00
   2  -1   7  487.75   14.00
  -2   1  -7  492.25   14.00
   2   1   7  484.65   14.00
   3  -1   7   29.90    2.60
   3  -1   7   28.00    2.50
  -3  -1  -7   31.60    2.50
  -3   1  -7   26.20    2.30
  -3   1  -7   23.50    2.30
   3   1   7   24.90    2.20
  -4  -1  -7    7.60    1.60
   4  -1   7    8.60    1.60
   4  -1   7   12.80    1.80
  -4   1  -7   10.30    1.70
   4   1   7    7.30    1.60
  -4   1  -7   12.10    1.80
   4   1   7    9.70    1.60
   5  -1   7    1.00    1.60
  -5  -1  -7    0.30    1.40
   5  -1   7    1.40    1.60
  -5   1  -7    2.50    1.60
   5   1   7    1.50    1.50
  -5   1  -7    1.30    1.60
   5   1   7    2.00    1.50
   6  -1   7   23.90    2.60
  -6  -1  -7   21.60    2.40
   6  -1   7   26.70    2.70
  -6   1  -7   18.80    2.30
  -6   1  -7   25.00    2.50
   6   1   7   22.40    2.40
   6   1   7   21.50    2.60
   7  -1   7   24.10    2.90
   7  -1   7   20.90    2.70
  -7  -1  -7   21.40    2.70
  -7   1  -7   17.90    2.40
   7   1   7   20.50    2.60
  -7   1  -7   16.50    2.60
   7   1   7   24.00    2.70
  -8  -1  -7  295.67   10.30
   8  -1   7  295.27   10.30
   8  -1   7  298.77   10.20
   8   1   7  293.37   10.20
  -8   1  -7  306.07   10.40
  -8   1  -7  281.47   10.20
   8   1   7  298.17   10.10
   9  -1   7   47.30    4.40
   9  -1   7   42.50    3.80
  -9  -1  -7   39.80    4.00
  -9   1  -7   45.90    4.20
  -9   1  -7   41.10    3.90
   9   1   7   40.10    3.80
   9   1   7   43.50    3.90
  10  -1   7  364.16   12.60
  10  -1   7  375.86   12.60
 -10  -1  -7  375.86   12.60
  10   1   7  365.76   12.70
  10   1   7  357.76   12.50
 -10   1  -7  364.26   12.60
 -11  -1  -7   31.90    4.30
  11  -1   7   32.10    3.90
  11  -1   7   30.50    4.20
  11   1   7   28.90    4.00
  11   1   7   35.20    4.30
 -11   1  -7   25.80    3.80
 -12  -1  -7    2.30    3.30
  12  -1   7    9.20    3.40
  12  -1   7    9.80    3.50
  12   1   7    8.10    3.60
  12   1   7   11.90    4.10
 -12   1  -7    9.70    3.80
  13  -1   7   -3.80    3.00
 -13  -1  -7    2.80    3.80
  13   1   7   -1.90    3.90
  13   1   7    3.20    3.70
 -13   1  -7    3.70    3.90
  14  -1   7    1.50    4.00
  14  -1   7   -2.50    4.20
 -14  -1  -7   -5.70    3.40
  14   1   7   -1.00    3.70
 -14   1  -7   -5.60    3.80
  14   1   7   -1.00    3.90
  15  -1   7   88.79    7.40
  15  -1   7   69.09    6.90
 -15  -1  -7   73.49    6.90
  15   1   7   86.49    7.30
  15   1   7   79.59    7.30
 -15   1  -7   70.39    6.50
  16  -1   7    2.00    4.80
 -16  -1  -7  -12.90    4.80
  16  -1   7    2.80    5.10
 -16   1  -7   -3.00    4.20
  16   1   7    0.80    5.30
  16   1   7    2.70    4.30
  17  -1   7  121.69   10.00
  17  -1   7   84.69    8.30
 -17  -1  -7   73.99    7.40
  17   1   7   84.09    8.00
  18  -1   7   20.30    6.50
  18  -1   7   37.00    7.10
 -18  -1  -7   12.40    6.50
  18   1   7   34.50    7.80
  19  -1   7   14.00    6.50
  19   1   7   14.60    7.20
 -20  -1  -7   11.20    7.60
  20  -1   7   12.80    8.10
  20  -1   7    8.40    7.30
  20   1   7   26.70   14.30
  20   1   7   18.60    8.50
  20  -2  -7  -24.30    7.60
  20   2  -7   -0.50    9.00
 -19  -2   7   -6.70    6.10
  19  -2  -7    1.70    7.10
  19  -2  -7   -2.10    6.30
  19   2  -7   20.60    8.00
  18  -2  -7   22.80    7.00
  18  -2  -7   45.90    6.90
 -18  -2   7   18.10    6.40
  18   2  -7   15.20    6.50
 -17  -2   7   46.80    6.90
  17  -2  -7   49.20    7.10
  17   2  -7   44.50    7.60
 -17   2   7   20.00    5.50
  16  -2  -7   55.19    6.70
 -16  -2   7   42.50    6.20
  16   2  -7   52.09    6.90
 -16   2   7   42.40    6.10
  15  -2  -7   75.69    6.90
 -15  -2   7   72.49    6.70
 -15   2   7   77.59    7.00
  15   2  -7   75.09    7.10
  14  -2  -7   -0.70    4.10
 -14   2   7   -5.20    3.50
  14   2  -7    1.30    4.50
  13  -2  -7  113.79    7.90
 -13  -2   7  110.89    7.80
  13   2  -7  122.49    8.40
 -13   2   7   99.49    7.20
 -12  -2   7  169.28    8.80
  12  -2  -7  170.68    8.80
 -12   2   7  169.98    8.90
  12   2  -7  176.08    9.30
  11  -2  -7  168.48    8.30
 -11  -2   7  171.48    8.30
  11   2  -7  170.18    8.70
 -11   2   7  159.78    8.50
  10  -2  -7   23.30    3.70
 -10  -2   7   17.90    3.60
 -10   2   7   12.00    3.30
  10   2  -7   17.00    3.70
  -9  -2   7   49.70    4.20
   9  -2  -7   44.20    4.00
  -9   2   7   41.90    3.80
   9   2  -7   51.39    4.40
  -8  -2   7  323.47   10.80
   8  -2  -7  318.77   10.80
  -8   2   7  316.07   10.90
   8   2  -7  328.07   11.00
  -7  -2   7  112.69    5.20
   7  -2  -7  102.19    5.20
  -7   2   7  107.59    5.10
   7   2  -7  109.69    5.40
   6  -2  -7  195.38    7.20
  -6  -2   7  206.68    7.30
   6   2  -7  207.88    7.50
  -6   2   7  208.68    7.40
   5  -2  -7  585.44   16.10
  -5  -2   7  533.95   16.00
   5   2  -7  574.24   16.30
  -5   2   7  541.55   16.10
   4  -2  -7    4.00    1.50
  -4  -2   7    4.60    1.50
   4   2  -7    1.90    1.50
  -4   2   7    1.80    1.40
  -3  -2   7  102.19    4.10
   3  -2  -7  117.89    4.30
   3   2  -7  102.79    4.30
  -3   2   7  101.49    4.30
   2  -2  -7  156.68    5.30
  -2  -2   7  159.78    5.30
   2   2  -7  159.28    5.40
  -2   2   7  149.79    5.40
  -1  -2   7  316.37    9.60
   1  -2  -7  331.87    9.60
   1   2  -7  334.97    9.80
  -1   2   7  328.37    9.80
   0  -2   7  170.98    5.60
   0  -2   7  168.08    5.60
   0  -2  -7  168.88    5.50
   0   2   7  173.88    5.70
   0   2  -7  171.98    5.70
  -1  -2  -7 1309.47   34.60
   1  -2   7 1293.87   34.70
   1  -2   7 1306.87   34.70
  -1   2  -7 1293.97   34.80
   1   2   7 1287.87   34.80
   2  -2   7 1439.96   38.30
   2  -2   7 1429.26   38.30
  -2  -2  -7 1459.15   38.30
  -2   2  -7 1450.65   38.50
   2   2   7 1423.16   38.40
  -2   2  -7 1411.66   38.40
  -3  -2  -7 1482.55   39.40
   3  -2   7 1476.55   39.50
   3  -2   7 1469.35   39.40
  -3   2  -7 1478.25   39.60
   3   2   7 1507.25   39.60
  -3   2  -7 1429.76   39.60
   4  -2   7  673.63   19.00
   4  -2   7  671.53   19.00
  -4   2  -7  692.23   19.20
  -4   2  -7  682.33   19.10
   4   2   7  661.83   19.10
   5  -2   7  631.04   18.40
   5  -2   7  659.63   18.40
  -5   2  -7  656.23   18.60
  -5   2  -7  646.14   18.50
   5   2   7  639.54   18.50
   5   2   7  634.24   18.40
   6  -2   7  171.58    6.60
   6  -2   7  178.98    6.70
  -6   2  -7  185.88    6.90
   6   2   7  170.38    7.00
  -6   2  -7  179.18    6.90
   6   2   7  179.98    6.70
   7  -2   7  310.37   10.20
   7  -2   7  316.57   10.30
  -7   2  -7  295.77   10.20
   7   2   7  291.97   10.30
   7   2   7  307.17   10.20
  -7   2  -7  317.07   10.40
   8  -2   7  152.68    6.60
   8  -2   7  149.59    6.50
  -8   2  -7  150.18    6.70
   8   2   7  138.59    6.30
  -8   2  -7  147.49    6.50
   8   2   7  143.89    6.80
   9  -2   7    7.70    2.60
  -9  -2  -7    6.90    2.80
   9  -2   7    4.30    2.60
   9   2   7    7.80    2.90
  -9   2  -7    7.20    2.60
  -9   2  -7    2.60    2.80
   9   2   7    5.80    2.70
  10  -2   7   44.20    4.20
 -10  -2  -7   38.10    4.00
  10  -2   7   38.50    4.00
 -10   2  -7   40.50    4.10
  10   2   7   33.40    4.20
 -10   2  -7   54.49    4.90
  10   2   7   42.00    4.20
  11  -2   7   29.10    4.40
  11  -2   7   31.40    4.10
 -11  -2  -7   27.20    4.00
 -11   2  -7   34.90    4.50
  11   2   7   28.40    4.60
  11   2   7   22.10    3.90
 -12  -2  -7  273.37   11.20
  12  -2   7  281.67   11.10
  12  -2   7  284.07   11.40
 -12   2  -7  265.57   11.40
  12   2   7  256.17   11.00
  12   2   7  266.27   13.00
 -13  -2  -7   80.69    7.50
  13  -2   7   74.89    6.30
  13  -2   7   80.79    7.30
 -13   2  -7   87.89    7.80
  13   2   7   72.49    6.60
  13   2   7   89.89    8.20
  14  -2   7   53.89    6.00
 -14  -2  -7   43.40    6.50
  14   2   7   47.40    5.50
  14   2   7   47.70    6.30
 -14   2  -7   56.59    6.00
  15  -2   7   10.30    5.10
  15  -2   7    7.20    4.50
 -15  -2  -7   13.00    4.80
  15   2   7    6.30    4.80
 -15   2  -7    8.70    4.50
  15   2   7    6.50    4.70
  16  -2   7    0.10    5.00
  16  -2   7    1.70    4.80
 -16  -2  -7    7.50    4.80
  16   2   7   -8.80    4.30
 -16   2  -7   -4.00    4.30
  16   2   7    4.70    5.80
  17  -2   7    6.90    5.50
  17  -2   7    8.80    5.80
 -17  -2  -7    7.50    5.50
  17   2   7    4.90    6.30
 -17   2  -7   -6.20    4.60
  17   2   7   -0.90    4.30
  18  -2   7    1.60    6.60
 -18  -2  -7    5.20    6.00
  18  -2   7   -5.80    5.70
  18   2   7    1.60    6.20
 -19  -2  -7   -1.50    5.70
  19  -2   7    0.10    7.40
  19  -2   7    6.50    5.80
  19   2   7   12.00    8.20
  20  -2   7    2.30    8.20
 -20   2  -7    9.60    9.10
  20  -3  -7   -3.80    7.60
  20  -3  -7   -0.20    6.90
 -20   3   7    3.70    7.50
  19  -3  -7   11.00    6.90
 -19  -3   7    7.60    7.10
  19  -3  -7   -0.60    6.90
  19   3  -7   16.30    8.60
 -19   3   7   12.00    8.00
  18  -3  -7   22.30    6.70
 -18  -3   7   14.30    6.90
  18  -3  -7   19.60    6.40
 -18   3   7   11.20    7.00
  18   3  -7   17.40    7.50
  17  -3  -7   52.39    7.00
 -17  -3   7   51.49    7.20
  17  -3  -7   47.50    6.80
  17   3  -7   42.20    7.70
 -17   3   7   42.10    7.40
  16  -3  -7   17.80    5.50
 -16  -3   7   14.20    5.80
  16  -3  -7   18.50    5.70
  16   3  -7   13.00    6.30
 -16   3   7   17.20    5.90
  15  -3  -7   -6.50    4.40
  15  -3  -7   -5.40    5.20
 -15  -3   7   -3.60    4.80
  15   3  -7   -8.00    5.40
 -15   3   7  -11.10    4.00
 -14  -3   7   57.29    6.00
  14  -3  -7   57.49    6.00
  14   3  -7   53.09    6.70
 -14   3   7   54.69    6.00
  13  -3  -7  179.88    9.50
 -13  -3   7  176.68    9.10
 -13   3   7  167.38    8.90
  13   3  -7  157.08   10.00
 -12  -3   7  280.77   11.50
  12  -3  -7  305.37   11.90
 -12   3   7  309.97   12.20
  11  -3  -7  544.75   17.20
 -11  -3   7  544.75   17.30
  11   3  -7  511.95   17.50
 -11   3   7  526.05   17.40
  10  -3  -7  550.74   16.90
 -10  -3   7  543.15   17.10
  10   3  -7  520.05   17.40
 -10   3   7  564.14   17.50
   9  -3  -7   95.19    5.80
  -9  -3   7  100.19    5.90
  -9   3   7  105.39    6.20
   9   3  -7   85.09    6.20
   8  -3  -7  240.68    8.60
  -8  -3   7  228.08    8.40
  -8   3   7  232.68    8.80
   8   3  -7  238.58    9.00
  -7  -3   7   83.39    4.60
   7  -3  -7   76.59    4.50
  -7   3   7   80.49    4.80
   7   3  -7   85.39    5.00
  -6  -3   7   10.60    2.00
   6  -3  -7   10.80    2.00
   6   3  -7   14.00    2.40
  -6   3   7   13.70    2.30
   5  -3  -7   15.70    2.00
  -5  -3   7   16.60    2.00
  -5   3   7   17.50    2.20
   5   3  -7   16.90    2.30
   4  -3  -7  122.89    4.60
  -4  -3   7  119.89    4.60
   4   3  -7  119.99    5.00
  -4   3   7  136.39    5.10
   3  -3  -7   10.10    1.40
  -3  -3   7    9.70    1.30
  -3   3   7    7.10    1.60
   3   3  -7   10.80    1.80
  -2  -3   7  471.05   13.10
  -2  -3   7  486.35   13.20
   2  -3  -7  479.95   13.00
  -2   3   7  473.85   13.70
   2   3  -7  476.25   13.70
   1  -3  -7  158.18    4.80
  -1  -3   7  174.38    5.60
  -1  -3   7  162.18    4.90
   1   3  -7  158.18    5.60
  -1   3   7  165.08    5.60
   0  -3   7 1611.54   40.70
   0  -3   7 1530.35   40.70
   0   3   7 1565.44   41.30
   0   3  -7 1495.85   41.30
   1  -3   7 1002.70   26.30
   1  -3   7  962.10   27.00
  -1   3  -7  980.00   26.90
   1   3   7 1023.50   26.90
   2  -3   7 1287.77   34.90
   2  -3   7 1366.56   35.00
  -2   3  -7 1337.17   35.50
  -2   3  -7 1310.47   35.60
   2   3   7 1309.67   35.50
   3  -3   7  677.53   18.20
   3  -3   7  635.84   18.10
  -3   3  -7  682.13   18.70
  -3   3  -7  673.23   18.70
   3   3   7  647.94   18.60
   4  -3   7  520.25   15.10
   4  -3   7  548.95   15.10
   4   3   7  528.75   15.50
  -4   3  -7  524.05   15.60
  -4   3  -7  564.54   15.70
   5  -3   7  215.98    7.10
   5  -3   7  210.38    7.10
  -5   3  -7  214.28    7.60
   5   3   7  214.68    7.80
  -5   3  -7  212.58    7.50
   5   3   7  214.88    7.40
   6  -3   7  114.69    5.30
   6  -3   7  128.69    5.30
  -6   3  -7  113.99    5.60
  -6   3  -7  120.49    5.60
   6   3   7  121.29    5.80
   6   3   7  125.39    5.70
   7  -3   7 1007.80   27.50
   7  -3   7  976.70   27.50
   7   3   7 1000.60   28.00
   7   3   7  978.30   27.70
  -7   3  -7  988.50   27.90
  -7   3  -7  969.50   27.90
   8  -3   7  103.39    5.70
   8  -3   7  100.99    5.70
  -8   3  -7   92.79    6.10
   8   3   7   82.09    6.00
   8   3   7   95.19    5.80
  -8   3  -7   91.29    5.80
   9  -3   7  283.77   10.80
   9  -3   7  303.87   10.80
   9   3   7  286.37   10.90
  -9   3  -7  318.37   11.30
   9   3   7  317.77   11.10
  -9   3  -7  314.87   11.20
  10  -3   7  200.78    8.40
  10  -3   7  200.38    8.40
 -10   3  -7  193.78    8.80
 -10   3  -7  209.98    9.10
  10   3   7  204.58    9.20
  10   3   7  195.88    8.40
  11  -3   7    6.00    3.20
  11  -3   7   11.70    3.40
  11   3   7    3.70    3.80
  11   3   7    7.80    3.10
 -11   3  -7    7.10    3.60
 -11   3  -7    8.30    3.90
  12  -3   7   47.20    4.80
  12  -3   7   50.09    5.00
 -12   3  -7   44.10    5.00
  12   3   7   45.10    5.60
  12   3   7   35.20    5.80
  13  -3   7   59.79    5.80
  13  -3   7   58.79    5.70
  13   3   7   46.80    6.10
 -13   3  -7   58.79    6.10
  13   3   7   57.89    5.50
  14  -3   7    2.90    4.50
 -14  -3  -7   -2.10    4.20
  14   3   7    1.70    4.50
 -14   3  -7    2.00    4.60
  14   3   7   -1.70    4.90
  15  -3   7   -2.40    4.50
 -15  -3  -7    3.40    4.80
  15  -3   7   -3.10    4.70
 -15   3  -7   -3.30    4.90
  15   3   7    0.00    4.30
  15   3   7    3.20    5.80
  16  -3   7    1.20    5.30
  16  -3   7    6.40    5.10
 -16  -3  -7    6.30    5.10
 -16   3  -7    9.40    5.60
  16   3   7    5.60    5.70
  16   3   7   -0.40    5.20
  17  -3   7    2.70    6.10
 -17  -3  -7   -9.40    5.20
  17  -3   7    5.80    5.40
 -17   3  -7    3.10    5.80
  17   3   7   -7.70    5.30
  17   3   7    6.30    6.20
  18  -3   7   12.90    6.80
 -18  -3  -7    6.80    6.50
  18  -3   7   18.50    6.60
 -18   3  -7   12.30    6.70
  18   3   7    8.30    6.70
  18   3   7    7.20    6.60
  19  -3   7   12.00    7.90
  19  -3   7   19.80    7.30
 -19  -3  -7   10.20    7.40
  19   3   7  -12.60    8.30
  19   3   7   10.20    7.40
 -19   3  -7    1.50    7.50
 -19  -4   7  -12.80    7.30
  19  -4  -7   -6.70    6.40
  19  -4  -7   -8.60    6.80
  19   4  -7   -4.80    8.50
 -19   4   7    2.70    8.20
 -18  -4   7    3.70    6.60
  18  -4  -7    2.40    6.20
  18  -4  -7    7.70    6.50
  18   4  -7    8.50    7.00
 -18   4   7    3.30    7.20
  17  -4  -7   -1.60    5.50
 -17  -4   7   -5.50    5.70
  17  -4  -7    9.70    5.70
 -17   4   7    3.80    6.30
  17   4  -7   11.70    7.20
 -16  -4   7    3.80    5.40
  16  -4  -7    3.50    9.00
  16  -4  -7    5.40    5.20
  16   4  -7    2.30    6.20
 -16   4   7    6.30    6.00
  15  -4  -7   19.50    5.10
  15  -4  -7   16.10    4.90
 -15  -4   7   17.20    5.20
  15   4  -7    3.90    6.10
 -15   4   7   15.90    5.50
  14  -4  -7    4.00    4.30
 -14  -4   7  -10.80    3.90
  14  -4  -7    1.10    3.90
  14   4  -7   -0.60    5.10
 -14   4   7    0.10    4.40
  13  -4  -7    1.60    3.40
  13  -4  -7    6.20    3.70
 -13  -4   7    5.90    3.90
 -13   4   7    3.40    4.20
  13   4  -7    3.60    4.70
  12  -4  -7   -0.40    3.00
  12  -4  -7   -3.00    3.20
 -12  -4   7    2.60    3.50
  12   4  -7   -3.00    4.00
  11  -4  -7   -0.80    2.80
 -11  -4   7    1.90    3.10
  11  -4  -7    0.50    2.70
  11   4  -7   -0.90    3.60
 -11   4   7    0.80    3.20
  10  -4  -7    1.80    2.80
 -10  -4   7    2.00    2.90
  10  -4  -7   -0.60    2.50
  10   4  -7   -4.30    3.30
 -10   4   7    3.00    3.30
  -9  -4   7    4.70    2.70
   9  -4  -7    0.10    2.50
   9  -4  -7    2.70    2.40
   9   4  -7    0.30    3.10
  -9   4   7   -0.50    2.90
   8  -4  -7  120.89    5.70
  -8  -4   7  117.29    5.60
   8  -4  -7  118.69    5.50
   8   4  -7  130.09    6.70
  -8   4   7  130.19    6.50
   7  -4  -7  723.53   20.10
  -7  -4   7  722.03   20.10
   7  -4  -7  718.23   19.90
  -7   4   7  710.73   21.00
   7   4  -7  726.63   21.10
  -6  -4   7  163.78    5.70
   6  -4  -7  154.18    5.50
   6  -4  -7  161.28    5.40
   6   4  -7  156.28    7.10
  -6   4   7  162.68    7.00
  -5  -4   7 2135.99   55.79
   5   4  -7 2098.19   56.79
  -5   4   7 2143.09   56.89
   4   4  -7    9.20    2.50
  -4   4   7    9.50    2.50
   3   4  -7  961.60   26.30
  -3   4   7  952.60   26.30
  -2   4   7  427.86   12.40
   2   4  -7  424.16   12.50
  -1   4   7   -3.00    1.30
   1   4  -7   -0.40    1.50
   0   4  -7  247.68    7.80
   0   4   7  248.58    7.70
   1   4   7  132.09    4.80
  -1   4  -7  124.39    4.90
  -2   4  -7    1.80    1.40
   2   4   7    0.40    1.40
  -2   4  -7    2.10    1.60
   3   4   7   17.80    2.10
  -3   4  -7   14.70    2.10
  -3   4  -7   16.30    2.10
   4   4   7    4.20    1.80
  -4   4  -7    5.50    2.00
  -4   4  -7    5.90    1.80
   5  -4   7  231.48    6.70
   5  -4   7  230.38    6.90
  -5   4  -7  237.98    8.20
  -5   4  -7  237.48    8.20
   5   4   7  228.08    8.00
   5   4   7  236.28    8.40
   6  -4   7   29.40    2.60
   6  -4   7   28.40    2.20
  -6   4  -7   25.00    3.10
  -6   4  -7   32.70    3.20
   6   4   7   30.80    3.00
   6   4   7   29.40    3.30
   7  -4   7   75.69    4.20
   7  -4   7   80.59    4.10
   7   4   7   76.39    5.50
  -7   4  -7   71.09    4.90
  -7   4  -7   69.49    5.40
   7   4   7   63.49    4.90
   8  -4   7    2.10    2.20
   8  -4   7    2.50    2.20
  -8   4  -7    5.00    2.70
   8   4   7    3.10    2.60
  -8   4  -7    1.80    2.80
   8   4   7    0.20    2.90
   9  -4   7    0.90    2.40
   9  -4   7    1.50    2.50
  -9   4  -7    4.70    3.20
   9   4   7    4.40    2.90
  -9   4  -7    5.40    3.00
   9   4   7    0.60    3.10
  10  -4   7    3.00    2.70
  10  -4   7   -1.00    2.70
  10   4   7    3.60    3.50
  10   4   7    1.80    2.90
 -10   4  -7    1.40    3.10
 -10   4  -7   -1.10    3.30
  11  -4   7   70.89    5.90
  11  -4   7   72.59    6.10
  11   4   7   74.89    6.80
 -11   4  -7   56.69    5.50
 -11   4  -7   76.69    6.60
  11   4   7   63.29    5.90
  12  -4   7    1.10    3.60
  12  -4   7    6.20    3.60
 -12   4  -7    6.40    4.70
  12   4   7    0.80    4.30
  12   4   7    0.90    4.10
  13  -4   7  209.48   10.00
  13  -4   7  217.88   10.40
  13   4   7  215.68   11.60
 -13   4  -7  201.98   10.90
  13   4   7  206.68   10.70
  14  -4   7   34.30    5.40
  14  -4   7   44.20    5.70
  14   4   7   22.60    5.50
  14   4   7   37.60    6.50
 -14   4  -7   37.80    6.20
  15  -4   7  141.19    9.70
  15   4   7  119.69   10.20
  15   4   7  129.39   11.50
 -15   4  -7  117.99   10.50
  16  -4   7   40.60    6.30
  16  -4   7   34.10    6.20
  16   4   7   34.60    6.50
 -16   4  -7   19.00    6.40
  16   4   7   38.50    7.00
  17  -4   7    6.90    5.90
  17  -4   7    3.90    6.10
  17   4   7   10.30    7.80
  17   4   7    9.30    6.70
 -17   4  -7   13.40    6.90
  18  -4   7    2.80    6.70
  18  -4   7    6.50    6.60
  18   4   7    9.80    7.30
 -18   4  -7   19.80    6.80
  18   4   7  -16.00    7.80
  19  -4   7   18.30    7.30
  19  -4   7   -2.50    7.60
 -19   4  -7    8.00    8.40
  19   4   7    1.20    7.90
 -18  -5   7   -6.40    6.40
  18  -5  -7    2.60    5.80
  18  -5  -7    1.00    6.30
  18   5  -7   17.20    9.50
 -18   5   7    1.20    8.10
 -17  -5   7    0.90    6.50
  17  -5  -7   -6.20    5.20
 -17   5   7    5.90    7.20
  17   5  -7    7.80    8.20
  16  -5  -7   10.90    5.00
 -16  -5   7   14.00    5.70
  16  -5  -7    4.40    5.00
 -16   5   7   10.10    6.60
  16   5  -7   16.40    7.70
 -15  -5   7    0.80    5.00
  15  -5  -7   -0.80    4.30
  15  -5  -7    4.10    4.50
 -15   5   7    5.10    5.90
  15   5  -7   -4.00    6.20
  14  -5  -7   96.79    7.40
 -14  -5   7   74.99    6.30
  14  -5  -7   95.89    7.70
  14   5  -7   77.69    8.00
 -14   5   7  121.19   10.20
  13  -5  -7   24.00    4.00
  13  -5  -7   25.90    4.20
 -13  -5   7   32.90    4.60
 -13   5   7   23.50    5.30
  13   5  -7   29.40    6.00
 -12  -5   7   24.50    3.80
  12  -5  -7   28.20    3.60
  12  -5  -7   20.10    3.40
  12   5  -7   25.00    5.10
 -12   5   7   22.50    4.90
  11  -5  -7   31.00    3.30
  11  -5  -7   41.40    3.50
 -11  -5   7   38.50    3.60
 -11   5   7   47.30    5.10
  11   5  -7   40.00    5.30
 -10  -5   7   29.00    2.90
  10  -5  -7   25.30    2.50
  10  -5  -7   29.40    2.60
 -10   5   7   32.00    4.40
  10   5  -7   30.40    4.50
  -9  -5   7   10.30    1.80
  -9   5   7    8.30    3.30
   9   5  -7   11.10    3.60
   8   5  -7   64.69    5.90
  -8   5   7   68.49    5.60
  -7   5   7   36.90    3.60
   7   5  -7   34.70    3.80
  -6   5   7    3.80    2.40
   6   5  -7    9.70    2.70
  -5   5   7   -2.00    1.90
   5   5  -7   -2.50    2.10
  -4   5   7   41.50    3.70
   4   5  -7   41.90    3.90
   3   5  -7   13.80    2.20
  -3   5   7   10.90    2.10
  -2   5   7   27.70    2.30
   2   5  -7   22.90    2.40
  -1   5   7  109.19    4.50
   1   5  -7  102.89    4.50
   0   5   7   93.19    4.20
   0   5  -7  100.19    4.30
  -1   5  -7   67.59    3.80
   1   5   7   66.79    3.60
  -1   5  -7   68.69    3.60
   2   5   7   35.70    3.10
  -2   5  -7   36.80    3.20
  -2   5  -7   35.90    3.30
  -3   5  -7    2.10    1.90
  -3   5  -7    1.70    1.80
   3   5   7   -3.40    1.60
  -4   5  -7  389.86   12.10
  -4   5  -7  396.46   12.20
   4   5   7  392.16   12.00
  -5   5  -7   43.90    3.60
  -5   5  -7   45.40    3.70
   5   5   7   47.50    4.10
   5   5   7   41.70    3.70
  -6   5  -7  178.68    7.50
  -6   5  -7  164.48    7.40
   6   5   7  177.98    7.30
   6   5   7  171.88    7.60
  -7   5  -7  153.28    7.40
   7   5   7  156.58    7.10
   7   5   7  147.29    7.60
  -7   5  -7  151.08    7.20
   8   5   7   29.00    4.40
  -8   5  -7   26.40    3.90
   8   5   7   26.50    3.80
  -8   5  -7   29.80    4.20
   9  -5   7  157.58    5.50
   9  -5   7  150.18    7.00
   9   5   7  171.48    8.30
   9   5   7  173.88    9.00
  -9   5  -7  185.98    8.60
  -9   5  -7  174.28    8.80
  10  -5   7  142.09    6.20
  10  -5   7  136.29    6.00
 -10   5  -7  163.98    8.30
 -10   5  -7  136.49    8.50
  10   5   7  151.98    8.40
  10   5   7  152.78    8.70
  11  -5   7   38.90    3.70
  11  -5   7   42.20    3.90
 -11   5  -7   56.29    5.60
  11   5   7   40.50    5.10
 -11   5  -7   36.40    7.90
  12  -5   7   18.60    3.80
  12  -5   7   20.10    3.60
  12   5   7   21.40    4.80
 -12   5  -7   11.30    4.70
  12   5   7   17.30    5.50
  13  -5   7    5.10    3.80
  13  -5   7    6.90    3.70
 -13   5  -7   -1.50    4.60
  13   5   7   -2.90    4.50
  13   5   7   -2.00    5.10
  14  -5   7    4.40    4.00
  14  -5   7    2.80    4.20
 -14   5  -7   15.80    5.40
  14   5   7   12.80    5.30
  14   5   7    9.00    6.00
  15  -5   7   -6.20    4.50
  15  -5   7   -1.10    4.70
  15   5   7    0.00    5.20
  15   5   7   -3.20    6.80
 -15   5  -7    3.40    5.40
  16  -5   7   -3.00    5.20
  16  -5   7    2.80    5.20
  16   5   7  -11.50    6.00
 -16   5  -7    4.00    6.30
  16   5   7   13.20    7.80
  17  -5   7    0.90    6.00
 -17   5  -7   -0.90    6.80
  17   5   7   28.30    7.10
  17   5   7  -13.30    8.20
  16  -6  -7    1.30    3.70
 -16  -6   7   -6.20    4.30
  16  -6  -7   -4.80    3.00
  16   6  -7  -10.60    7.60
 -16   6   7   -0.60    6.90
  15  -6  -7   -3.70    2.50
  15  -6  -7   -0.40    2.90
  15   6  -7   13.20    7.10
 -15   6   7   -4.80    6.00
  14   6  -7    0.30    6.40
 -14   6   7   -9.80    5.40
  13   6  -7   -9.10    5.50
 -13   6   7    1.60    5.20
  12   6  -7   -3.80    5.10
 -12   6   7   -5.50    4.60
  11   6  -7   19.00    5.10
 -10   6   7   53.69    5.50
  10   6  -7   48.00    5.70
  -9   6   7  310.57   12.20
   9   6  -7  321.87   12.50
   8   6  -7  308.07   12.00
  -8   6   7  302.67   11.50
   7   6  -7  417.66   13.90
  -7   6   7  394.96   13.50
  -6   6   7  100.69    6.00
   6   6  -7  113.79    6.50
  -5   6   7   93.09    5.20
   5   6  -7   75.79    5.40
   4   6  -7   28.80    3.10
  -4   6   7   30.90    2.90
  -3   6   7   79.79    4.50
   3   6  -7   83.99    4.90
  -2   6   7  151.18    5.80
   2   6  -7  150.18    6.10
  -1   6   7  216.08    7.20
   1   6  -7  203.88    7.30
   0   6  -7   32.10    2.80
   0   6   7   30.60    2.60
  -1   6  -7  144.39    5.80
   1   6   7  138.39    5.50
   2   6   7   48.90    3.70
  -2   6  -7   49.60    3.80
  -2   6  -7   44.60    3.30
  -3   6  -7    1.80    2.20
  -3   6  -7    0.30    2.10
   3   6   7   -2.30    1.90
   4   6   7   67.19    4.50
  -4   6  -7   55.39    4.70
  -4   6  -7   70.29    4.60
  -5   6  -7   24.30    3.20
   5   6   7   24.50    3.10
   5   6   7   23.70    3.30
  -5   6  -7   21.30    3.30
   6   6   7   -2.90    2.50
  -6   6  -7   -1.70    2.90
   6   6   7   -2.50    2.90
  -6   6  -7   -2.10    2.60
   7   6   7   24.40    3.90
   7   6   7   18.30    3.50
  -7   6  -7   21.00    3.70
  -7   6  -7   28.80    3.80
  -8   6  -7   -2.00    3.20
   8   6   7   -2.80    3.60
   8   6   7   -1.50    3.10
  -8   6  -7    4.00    3.50
  -9   6  -7  119.49    7.70
   9   6   7  111.59    7.50
   9   6   7  138.19    8.50
  -9   6  -7  120.59    8.10
 -10   6  -7    6.80    4.60
 -10   6  -7    4.00    4.10
  10   6   7    4.40    4.60
  10   6   7    7.80    4.00
  11   6   7  114.19    9.70
 -11   6  -7   64.09    6.70
  11   6   7   94.09    8.40
 -11   6  -7   73.79    7.40
 -12   6  -7    0.50    4.80
  12   6   7    3.60    4.70
  12   6   7   11.20    5.80
  13   6   7   11.30    6.60
 -13   6  -7   22.90    5.80
  13   6   7   25.50    5.50
  14  -6   7    1.60    2.10
  14   6   7    4.50    6.50
  14   6   7    3.60    5.60
 -14   6  -7  -10.50    5.50
  15  -6   7    8.40    2.80
  15  -6   7    1.70    3.40
  15   6   7    5.70    7.40
  15   6   7    4.10    6.20
 -15   6  -7   -4.10    6.20
  16  -6   7    7.10    4.10
  16  -6   7    3.20    3.10
 -16   6  -7    4.50    7.20
  16   6   7   18.70    7.00
  16   6   7    7.90    8.50
  14   7  -7  -12.20    7.40
 -14   7   7   -5.70    6.10
  13   7  -7    8.70    6.70
 -13   7   7   -0.70    5.80
  12   7  -7    4.80    6.20
 -12   7   7   -9.30    5.00
 -11   7   7    3.00    4.80
  11   7  -7    7.30    5.70
 -10   7   7   -2.70    4.40
   9   7  -7   22.30    5.10
  -9   7   7   20.30    4.50
   8   7  -7   24.40    4.70
  -8   7   7   36.20    4.50
   7   7  -7   40.10    4.70
  -7   7   7   40.40    4.50
   6   7  -7   89.49    6.50
  -6   7   7   72.39    6.00
  -5   7   7   -4.60    2.70
   5   7  -7    0.80    3.00
  -4   7   7  159.08    6.90
   4   7  -7  168.78    7.30
   3   7  -7  136.79    6.40
  -3   7   7  128.89    6.20
   2   7  -7   99.59    5.50
  -2   7   7   90.39    5.10
   1   7  -7   93.69    5.30
  -1   7   7   94.29    4.90
   0   7   7   15.20    2.40
   0   7  -7   14.70    2.60
  -1   7  -7    5.00    2.40
   1   7   7   -0.30    2.10
   2   7   7   -0.20    2.10
  -2   7  -7    1.30    2.20
  -2   7  -7    1.80    2.40
  -3   7  -7   67.99    4.90
  -3   7  -7   48.20    4.40
   3   7   7   47.80    3.60
   4   7   7   -3.10    2.50
  -4   7  -7   -1.90    2.60
  -4   7  -7   -2.80    2.70
  -5   7  -7    0.40    2.90
   5   7   7   -0.70    2.70
   5   7   7    5.20    3.20
  -5   7  -7    0.00    2.70
   6   7   7    5.00    3.60
   6   7   7    2.60    3.00
  -6   7  -7    6.80    3.40
  -6   7  -7    6.90    3.20
  -7   7  -7   -4.10    3.60
   7   7   7    3.40    3.30
   7   7   7    1.60    3.80
  -7   7  -7    2.90    3.40
  -8   7  -7   23.20    4.60
   8   7   7    9.90    3.80
  -8   7  -7   15.80    4.10
   8   7   7   10.00    4.60
   9   7   7   14.20    5.10
  -9   7  -7    6.40    4.70
  -9   7  -7   13.10    4.40
   9   7   7    5.70    4.00
 -10   7  -7   40.70    7.30
  11   7   7   42.50    6.00
 -11   7  -7   39.90    5.90
  11   7   7   17.50    6.40
 -11   7  -7   34.20    6.30
 -12   7  -7   26.50    6.20
  12   7   7   38.50    7.40
  12   7   7   36.30    6.30
 -13   7  -7    4.10    6.10
  13   7   7   22.20    6.30
  13   7   7   30.80    7.60
 -14   7  -7   11.80    6.80
  14   7   7   13.60    8.20
  14   7   7   21.70   11.80
  11   8  -7    3.60    6.30
 -11   8   7    8.50    5.80
 -10   8   7   27.60    5.90
  10   8  -7   36.90    6.70
  -9   8   7    1.40    4.60
   9   8  -7   15.30    5.60
  -8   8   7    0.50    4.20
   8   8  -7    1.60    4.50
   7   8  -7   -5.80    4.20
  -7   8   7    5.90    3.90
   6   8  -7    5.20    3.90
  -6   8   7    8.00    3.60
   5   8  -7    1.60    3.50
  -5   8   7   -4.60    3.10
   4   8  -7    4.90    3.20
  -4   8   7    1.10    2.90
   3   8  -7    2.10    2.90
  -3   8   7    3.80    2.70
  -2   8   7   -0.10    2.50
   2   8  -7    3.30    2.80
  -1   8   7   10.30    2.50
   1   8  -7    9.70    2.80
   0   8  -7    2.30    2.70
   0   8   7    4.40    2.30
  -1   8  -7   -0.40    2.60
   1   8   7    4.30    2.40
  -2   8  -7   32.20    3.50
   2   8   7   34.90    3.30
   3   8   7   15.40    3.00
  -3   8  -7   17.20    3.40
  -3   8  -7   11.10    3.10
   4   8   7   -3.80    3.10
   4   8   7    0.10    2.90
  -4   8  -7    3.50    3.30
  -4   8  -7   -0.80    2.90
   5   8   7   39.60    4.10
  -5   8  -7   38.00    4.40
   5   8   7   35.10    4.50
  -5   8  -7   40.60    4.30
  -6   8  -7   58.99    5.40
  -6   8  -7   59.59    5.10
   6   8   7   76.69    6.50
   6   8   7   58.49    5.60
  -7   8  -7   11.40    4.70
   7   8   7    8.10    4.20
  -7   8  -7   13.40    4.20
   7   8   7   10.90    4.90
  -8   8  -7   50.59    5.70
   8   8   7   42.10    5.30
   8   8   7   57.39    6.20
  -8   8  -7   48.00    5.90
  -9   8  -7   -0.50    5.40
   9   8   7    0.60    5.70
   9   8   7   -3.30    4.60
  -9   8  -7   -8.20    4.60
 -10   8  -7    1.90    6.00
 -10   8  -7    2.40    5.30
  10   8   7    2.60    6.10
  10   8   7   -7.70    5.00
 -11   8  -7   14.80    6.00
  11   8   7   -3.70    5.50
  11   8   7    6.70    6.80
   7   9  -7    0.90    5.40
  -7   9   7   -0.50    4.80
  -6   9   7   59.79    5.70
   6   9  -7   62.09    6.20
   5   9  -7   16.60    4.70
  -5   9   7   -1.40    4.00
  -4   9   7   54.59    4.80
   4   9  -7   58.09    5.30
  -3   9   7   -4.40    3.20
   3   9  -7   -3.70    3.70
   2   9  -7    8.50    3.60
  -2   9   7    1.10    3.20
  -1   9   7    3.20    3.00
   1   9  -7   -2.40    3.30
   0   9   7    3.60    2.90
   0   9  -7    9.80    3.50
   1   9   7    7.50    3.10
  -1   9  -7    9.80    3.50
   2   9   7   -0.80    3.00
  -2   9  -7    6.30    3.60
  -3   9  -7   -0.70    3.80
   3   9   7    3.20    3.30
  -4   9  -7    0.40    3.50
   4   9   7    2.40    3.60
   4   9   7   -2.00    4.00
  -4   9  -7    6.50    4.10
  -5   9  -7   -4.30    4.20
   5   9   7    0.50    3.80
   5   9   7   -2.90    4.40
  -5   9  -7    1.30    3.80
   6   9   7    8.40    5.20
  -6   9  -7    9.50    4.90
  -6   9  -7    9.50    4.50
   6   9   7    7.00    4.40
   7   9   7    6.20    5.60
  -7   9  -7    5.80    4.80
  -7   9  -7    9.90    5.60
   7   9   7    8.00    4.70
 -20   0   8    8.60    7.80
  20   0  -8   11.30    8.40
  19   0  -8   -1.10    6.50
 -18   0   8    8.70    5.70
  18   0  -8   -1.90    6.50
 -17   0   8    0.60    5.50
  17   0  -8   -6.60    6.10
  16   0  -8  275.77   12.80
 -16   0   8  278.57   13.40
  15   0  -8   11.80    5.30
 -15   0   8   -1.10    4.90
  14   0  -8  821.82   25.90
 -14   0   8  846.32   26.10
  13   0  -8   -2.90    4.30
 -12   0   8  437.46   15.20
  12   0  -8  432.96   15.30
 -11   0   8   -7.40    2.50
  11   0  -8   -2.90    2.90
  10   0  -8   73.89    5.80
 -10   0   8   76.09    5.20
  -9   0   8   -2.60    2.20
   9   0  -8   -1.00    2.40
   8   0  -8  147.59    6.70
  -8   0   8  157.18    6.60
   7   0  -8   -0.90    1.90
  -7   0   8   -3.40    1.70
   6   0  -8   37.90    3.50
  -6   0   8   35.10    3.10
   5   0  -8   -1.80    1.60
  -5   0   8   -0.90    1.60
  -4   0   8 1084.59   29.50
   4   0  -8 1062.89   29.40
  -3   0   8    0.10    1.30
   3   0  -8   -0.10    1.40
   2   0  -8  171.18    5.90
  -2   0   8  168.88    5.90
  -1   0   8   -0.50    1.10
   1   0  -8    0.10    1.00
   0   0   8  825.92   22.90
   0   0  -8  843.52   23.00
   1   0   8   -1.40    1.10
  -1   0  -8   -1.40    1.10
   2   0   8 1505.95   40.50
  -2   0  -8 1516.25   40.50
   3   0   8   -2.70    1.40
  -3   0  -8    2.50    1.50
   3   0   8    0.40    1.30
   4   0   8 6037.60  155.48
  -4   0  -8 5873.21  155.38
   4   0   8 5911.91  155.38
   5   0   8   -0.90    1.80
  -5   0  -8   -0.70    1.80
   5   0   8    0.10    1.50
  -6   0  -8 1758.52   48.10
  -6   0  -8 1775.32   48.20
   6   0   8 1762.02   48.10
   6   0   8 1829.82   48.30
  -7   0  -8    0.10    1.70
   7   0   8   -1.60    1.80
   7   0   8    2.90    1.80
  -7   0  -8   -0.90    1.80
   8   0   8    3.70    2.30
  -8   0  -8   -1.70    1.90
   8   0   8    1.20    2.00
  -8   0  -8   -0.10    2.20
  -9   0  -8   -4.20    2.10
   9   0   8   -0.20    2.70
   9   0   8   -4.10    2.10
  10   0   8  431.46   14.70
  10   0   8  434.76   14.70
 -10   0  -8  460.85   15.00
  11   0   8  -21.80   37.30
  11   0   8  -40.50   28.20
 -11   0  -8   -2.70   33.00
 -12   0  -8    6.90    3.80
  12   0   8   15.50    4.00
  12   0   8    6.00    3.60
  13   0   8   -5.90    3.40
 -13   0  -8   -5.60    3.60
  13   0   8    1.20    4.00
 -14   0  -8   57.69    6.10
  14   0   8   59.09    6.00
  14   0   8   53.89    5.80
  15   0   8   -2.50    4.20
 -15   0  -8    4.00    4.50
  15   0   8    7.50    4.50
 -16   0  -8   37.80    6.30
  16   0   8   42.50    6.20
  16   0   8   35.30    5.90
 -17   0  -8   -0.30    5.00
  17   0   8   13.50    5.70
  17   0   8   -2.60    6.30
  18   0   8    7.00    4.70
  18   0   8   -8.60    5.90
 -18   0  -8   -2.60    4.80
  19   0   8    7.00    7.70
  20   0   8    7.60    7.20
 -20   0  -8   -7.00    6.60
  20   0   8   14.70    8.40
 -20  -1   8   16.50    8.10
  20  -1  -8   25.60    8.40
  20   1  -8   23.80    8.70
  19  -1  -8   23.80    7.70
  19   1  -8   11.50    8.10
 -18  -1   8   10.80    6.30
  18  -1  -8   10.30    6.40
  18   1  -8    3.60    6.10
 -17  -1   8    6.60    5.00
  17  -1  -8    6.10    5.90
  17   1  -8   -1.30    5.20
  16  -1  -8   -2.10    5.20
 -16  -1   8    4.10    4.90
 -16   1   8   -0.40    4.30
  16   1  -8    6.00    5.30
 -15  -1   8    4.40    4.50
  15  -1  -8    3.50    4.80
 -15   1   8    7.90    4.40
  15   1  -8   -0.20    4.20
 -14  -1   8    5.40    4.30
  14  -1  -8    7.40    3.90
  14   1  -8    7.30    4.50
 -14   1   8    2.00    4.10
 -13  -1   8    2.80    3.90
  13  -1  -8   13.90    7.80
 -13   1   8    2.20    3.90
  13   1  -8   -0.30    3.80
  12  -1  -8   -5.70    3.30
 -12  -1   8    3.00    3.40
 -12   1   8    0.00    3.20
  12   1  -8   -6.70    3.10
  11  -1  -8  310.87   11.30
 -11  -1   8  296.37   11.20
  11   1  -8  309.67   11.40
 -11   1   8  304.17   11.70
  10  -1  -8   90.39    5.80
 -10  -1   8   82.59    6.00
  10   1  -8   97.69    6.10
 -10   1   8   94.09    5.80
   9  -1  -8  587.94   17.70
  -9  -1   8  585.24   17.80
   9   1  -8  559.14   17.70
  -9   1   8  578.64   17.90
   8  -1  -8  388.66   12.70
  -8  -1   8  383.86   12.50
  -8   1   8  384.66   12.80
   8   1  -8  390.86   12.80
  -7  -1   8    2.60    2.40
   7  -1  -8    3.20    2.30
   7   1  -8    6.10    2.40
  -7   1   8    2.20    2.00
   6  -1  -8   -2.50    1.60
  -6  -1   8   -3.00    1.70
  -6   1   8   -0.90    1.70
   6   1  -8   -3.50    1.90
  -5  -1   8  143.59    5.90
   5  -1  -8  151.18    5.90
  -5   1   8  154.38    6.00
   5   1  -8  154.18    5.90
  -4  -1   8 1884.11   50.79
   4  -1  -8 1906.01   50.79
  -4   1   8 1922.31   50.89
   4   1  -8 1893.21   50.79
   3  -1  -8   51.19    3.20
  -3  -1   8   53.59    3.10
  -3   1   8   56.59    3.30
   3   1  -8   56.79    3.40
   2  -1  -8 5152.28  136.69
  -2  -1   8 5208.98  136.69
   2   1  -8 5151.38  136.69
  -2   1   8 5402.46  136.79
  -1  -1   8 1638.94   43.30
   1  -1  -8 1573.04   43.20
  -1   1   8 1636.44   43.30
   1   1  -8 1630.64   43.30
   0  -1  -8 2740.43   73.59
   0  -1   8 2802.72   73.59
   0   1  -8 2811.92   73.69
   0   1   8 2820.12   73.69
   1  -1   8 1254.07   34.50
  -1  -1  -8 1270.97   34.50
   1   1   8 1315.57   34.60
  -1   1  -8 1289.07   34.60
  -2  -1  -8   11.30    1.80
   2  -1   8   11.10    1.70
   2  -1   8    8.40    1.60
   2   1   8    9.30    1.70
  -2   1  -8    8.00    1.70
   3  -1   8   16.30    1.90
  -3  -1  -8   16.00    1.90
   3  -1   8   15.50    1.80
  -3   1  -8   16.20    2.00
   3   1   8   16.80    1.90
   4  -1   8   31.70    2.90
   4  -1   8   24.90    2.50
  -4  -1  -8   24.50    2.40
  -4   1  -8   18.70    2.20
   4   1   8   26.90    2.60
   4   1   8   21.70    2.10
  -4   1  -8   21.10    2.20
   5  -1   8   45.00    3.50
  -5  -1  -8   45.90    3.50
   5  -1   8   48.20    3.20
  -5   1  -8   44.30    3.50
  -5   1  -8   42.30    3.50
   5   1   8   52.09    3.70
   5   1   8   45.50    3.40
   6  -1   8   10.50    2.30
   6  -1   8    8.10    1.90
  -6  -1  -8    5.90    1.90
   6   1   8    3.50    1.90
  -6   1  -8    8.70    2.30
  -6   1  -8    7.60    1.90
   6   1   8    6.80    2.10
  -7  -1  -8   21.70    2.70
   7  -1   8   25.60    3.00
   7  -1   8   22.50    2.70
  -7   1  -8   29.20    3.10
  -7   1  -8   21.80    2.70
   7   1   8   22.20    3.00
   7   1   8   21.50    2.60
  -8  -1  -8   33.00    3.70
   8  -1   8   25.60    3.30
   8  -1   8   24.40    3.00
   8   1   8   28.50    3.50
  -8   1  -8   32.30    3.50
   8   1   8   26.50    3.10
  -8   1  -8   29.90    3.50
   9  -1   8  453.85   14.90
  -9  -1  -8  493.65   15.30
   9  -1   8  470.05   14.80
  -9   1  -8  479.45   15.20
   9   1   8  462.15   15.20
  -9   1  -8  473.95   15.20
   9   1   8  445.36   14.70
  10  -1   8    3.30    2.90
 -10  -1  -8    1.00    2.80
  10  -1   8    7.40    3.30
  10   1   8    4.30    3.00
  10   1   8    2.10    2.70
 -10   1  -8    6.10    2.90
 -10   1  -8    6.90    3.30
  11  -1   8   84.69    6.30
  11  -1   8   76.69    6.60
 -11  -1  -8   64.89    5.60
  11   1   8   75.19    6.10
 -11   1  -8   77.79    6.40
  11   1   8   77.19    6.20
  12  -1   8   12.40    3.70
  12  -1   8    7.10    3.50
 -12  -1  -8    7.30    3.60
 -12   1  -8   10.80    3.70
  12   1   8    8.80    4.30
  12   1   8    9.00    3.80
  13  -1   8    3.10    3.70
  13  -1   8   -0.50    3.90
 -13  -1  -8    0.70    4.40
  13   1   8   -5.20    3.10
 -13   1  -8    5.90    3.90
  13   1   8    1.10    3.50
  14  -1   8   93.69    7.50
 -14  -1  -8   89.29    7.90
  14  -1   8   82.29    7.60
  14   1   8   65.69    6.40
  14   1   8   85.79    7.10
 -14   1  -8   88.49    7.90
 -15  -1  -8    7.40    4.60
  15  -1   8    8.60    5.30
  15  -1   8   10.60    4.70
 -15   1  -8   14.60    5.00
  15   1   8    3.60    5.40
  15   1   8    3.00    4.80
  16  -1   8  157.78   11.40
 -16  -1  -8  162.98   10.90
  16  -1   8  140.99    9.40
  16   1   8  175.98   11.60
 -17  -1  -8    6.10    5.60
  17  -1   8    8.30    6.50
  17  -1   8    1.20    5.40
  17   1   8    9.20    6.30
 -18  -1  -8   40.40    7.30
  18  -1   8   42.60    7.30
  18  -1   8   57.29    8.10
  18   1   8   44.20    8.20
  19  -1   8   22.00    7.70
  19   1   8   23.10    8.20
  20  -1   8    8.70    7.50
 -20  -1  -8    1.20    7.10
  20  -1   8   17.60    8.30
  20   1   8    4.80    8.30
  20   1   8   19.90    8.30
 -20   1  -8    2.50    9.00
  20  -2  -8   -2.50    7.60
 -20   2   8   11.30    9.20
 -19  -2   8   -5.00    5.70
  19  -2  -8   22.50    7.50
  19  -2  -8    0.30    5.80
  19   2  -8    4.40    6.80
 -18  -2   8   41.80    7.60
  18  -2  -8   39.90    7.40
  18   2  -8   37.20    8.00
  17  -2  -8   82.09    8.00
 -17  -2   8   75.59    7.90
  17   2  -8   89.49    9.00
 -16  -2   8   79.29    7.50
  16  -2  -8   78.59    7.60
 -16   2   8  102.79    8.70
  16   2  -8   90.99    8.40
 -15  -2   8   52.69    6.10
  15  -2  -8   51.09    6.30
 -15   2   8   60.89    6.60
  15   2  -8   54.99    6.70
 -14  -2   8   85.99    7.90
  14  -2  -8   90.89    8.10
 -14   2   8   93.59    8.10
  14   2  -8   94.39    7.80
  13  -2  -8   14.50    4.20
 -13  -2   8   18.60    4.40
  13   2  -8   13.60    4.20
 -13   2   8   12.50    4.40
 -12  -2   8   61.19    5.50
  12  -2  -8   64.19    5.60
 -12   2   8   59.49    5.30
 -11  -2   8   63.89    5.30
  11  -2  -8   55.99    5.00
  11   2  -8   51.79    5.20
 -11   2   8   52.69    5.10
 -10  -2   8   28.90    3.90
  10  -2  -8   22.60    3.60
 -10   2   8   25.50    4.00
  10   2  -8   25.10    4.10
  -9  -2   8  183.38    7.80
   9  -2  -8  171.68    7.70
  -9   2   8  186.68    8.10
   9   2  -8  191.08    8.20
  -8  -2   8   20.40    2.90
   8  -2  -8   24.50    3.20
   8   2  -8   21.70    3.00
  -8   2   8   15.10    2.80
   7  -2  -8 1077.29   29.20
  -7  -2   8  991.20   29.10
   7   2  -8 1067.49   29.40
  -7   2   8 1035.30   29.30
  -6  -2   8  318.97   10.30
   6  -2  -8  316.07   10.40
  -6   2   8  315.97   10.40
   6   2  -8  325.77   10.60
   5  -2  -8  387.46   11.60
  -5  -2   8  363.06   11.50
   5   2  -8  382.86   11.80
  -5   2   8  378.16   11.80
   4  -2  -8  295.67    9.20
  -4  -2   8  290.77    9.20
  -4   2   8  299.27    9.30
   4   2  -8  274.67    9.20
  -3  -2   8    5.10    1.40
   3  -2  -8    7.80    1.50
  -3   2   8    4.20    1.50
   3   2  -8    4.10    1.60
   2  -2  -8   83.59    3.80
  -2  -2   8   92.79    3.90
   2   2  -8   91.59    4.00
  -2   2   8   86.59    3.90
  -1  -2   8   33.30    2.50
   1  -2  -8   36.60    2.50
  -1   2   8   35.70    2.60
   1   2  -8   35.80    2.80
   0  -2  -8  881.71   24.00
   0  -2   8  866.51   24.00
   0  -2   8  893.31   24.00
   0   2   8  853.01   24.10
   0   2  -8  905.51   24.20
   1  -2   8 1533.95   42.30
  -1  -2  -8 1603.44   42.30
   1  -2   8 1611.74   42.40
  -1   2  -8 1558.34   42.40
   1   2   8 1624.94   42.40
  -2  -2  -8 1340.97   36.00
   2  -2   8 1331.07   36.10
   2  -2   8 1308.17   36.00
  -2   2  -8 1337.77   36.10
   2   2   8 1382.76   36.20
   3  -2   8 1912.51   51.29
   3  -2   8 1957.00   51.29
  -3  -2  -8 1902.11   51.19
   3   2   8 1919.81   51.39
  -3   2  -8 1925.81   51.49
  -3   2  -8 1934.81   51.39
   4  -2   8  446.46   13.20
  -4  -2  -8  432.66   13.10
   4  -2   8  437.06   13.10
  -4   2  -8  440.86   13.30
  -4   2  -8  445.36   13.30
   4   2   8  449.95   13.20
   5  -2   8  101.09    4.90
   5  -2   8  116.19    5.10
   5   2   8  107.49    5.10
  -5   2  -8  112.69    5.10
  -5   2  -8  108.29    5.10
   5   2   8  103.09    5.00
   6  -2   8  276.37    9.00
   6  -2   8  254.07    9.00
   6   2   8  261.57    9.00
  -6   2  -8  262.37    9.10
   6   2   8  260.17    9.30
  -6   2  -8  263.47    9.20
   7  -2   8   56.59    4.60
   7  -2   8   59.59    4.30
  -7   2  -8   64.29    4.50
   7   2   8   70.39    4.50
   7   2   8   57.39    4.60
  -7   2  -8   62.99    4.60
   8  -2   8    3.50    2.40
   8  -2   8   -2.20    2.20
  -8   2  -8    2.30    2.40
   8   2   8   -1.50    2.50
   8   2   8   -3.40    2.20
  -8   2  -8   -0.70    2.40
   9  -2   8    1.40    2.50
   9  -2   8    0.50    2.70
  -9   2  -8    2.50    2.50
   9   2   8    4.20    2.60
   9   2   8   -1.30    2.90
  -9   2  -8    0.90    2.80
  10  -2   8   24.20    3.60
  10  -2   8   25.80    3.90
  10   2   8   24.20    3.90
  10   2   8   30.60    3.90
 -10   2  -8   29.50    4.00
 -10   2  -8   22.10    4.00
  11  -2   8  396.66   13.90
 -11  -2  -8  420.76   14.00
  11  -2   8  369.66   13.50
 -11   2  -8  366.16   13.60
 -11   2  -8  396.96   14.00
  11   2   8  396.16   13.80
  11   2   8  390.36   14.20
  12  -2   8  104.19    7.20
  12  -2   8   84.79    7.50
 -12  -2  -8  106.19    7.50
 -12   2  -8   90.49    7.60
  12   2   8   57.09    6.80
  12   2   8   86.09    7.30
 -13  -2  -8  253.97   11.10
  13  -2   8  266.37   11.40
  13  -2   8  250.57   13.10
  13   2   8  262.27   12.20
  13   2   8  264.27   11.50
 -13   2  -8  272.47   11.90
 -14  -2  -8   44.70    5.80
  14  -2   8   44.00    5.70
  14  -2   8   42.60    5.90
 -14   2  -8   33.20    5.20
  14   2   8   44.00    5.80
  14   2   8   46.10    6.40
 -15  -2  -8   19.60    5.30
  15  -2   8   18.40    4.50
  15  -2   8   13.20    5.40
  15   2   8   25.60    6.00
  15   2   8    7.60    4.40
 -15   2  -8   30.10    5.70
 -16  -2  -8    0.30    4.90
  16  -2   8   -3.60    4.90
  16  -2   8    6.40    5.00
 -16   2  -8    4.40    5.30
  16   2   8   -2.90    4.40
  16   2   8    2.80    5.70
  17  -2   8   -1.20    4.90
  17  -2   8   -3.10    5.60
 -17  -2  -8    7.70    5.60
  17   2   8   13.90    4.30
  17   2   8  -15.90    5.70
 -17   2  -8   11.30    4.80
 -18  -2  -8    0.80    6.30
  18  -2   8   -2.50    5.70
  18  -2   8   15.40    6.80
  18   2   8   12.60    7.20
  19  -2   8    6.60    7.60
  19  -2   8    3.80    6.10
 -19  -2  -8    7.30    7.10
  19   2   8    3.00    8.20
  20  -2   8   -2.50    8.10
  20   2   8    4.20    8.40
 -20   2  -8   13.80    8.50
  19  -3  -8    1.90    7.20
 -19  -3   8   12.40    7.50
  19  -3  -8    9.10    7.10
  19   3  -8   16.10    7.80
 -19   3   8   10.00    7.00
  18  -3  -8   22.10    6.90
 -18  -3   8   24.90    7.10
  18  -3  -8   24.70    6.70
  18   3  -8   29.60    8.20
 -18   3   8   17.00    6.80
  17  -3  -8    9.30    5.80
 -17  -3   8   24.00    6.60
  17  -3  -8   15.60    6.30
  17   3  -8   23.40    6.50
 -17   3   8   12.00    5.80
  16  -3  -8    2.40    5.10
 -16  -3   8    4.60    5.60
  16  -3  -8   13.30    5.60
 -16   3   8  -10.90    5.40
  16   3  -8    0.40    5.40
  15  -3  -8   33.20    5.70
 -15  -3   8   31.10    5.90
  15   3  -8   27.20    5.80
 -15   3   8   20.30    5.20
 -14  -3   8   90.49    7.90
  14   3  -8   65.49    6.80
 -14   3   8   58.19    6.10
  13  -3  -8  108.29    7.90
 -13  -3   8  116.69    8.60
 -13   3   8  111.29    8.50
  13   3  -8  113.39    8.90
 -12  -3   8  460.85   15.60
  12  -3  -8  459.15   15.50
 -12   3   8  433.16   20.40
  12   3  -8  456.15   16.20
  11  -3  -8  345.67   12.60
 -11  -3   8  354.16   12.80
  11   3  -8  329.87   12.60
 -11   3   8  327.67   12.40
 -10  -3   8  389.46   13.20
  10  -3  -8  373.26   13.00
 -10   3   8  389.86   13.70
  10   3  -8  403.76   13.80
   9  -3  -8  251.77    9.30
  -9  -3   8  244.38    9.20
   9   3  -8  227.08    9.30
  -9   3   8  251.17    9.70
  -8  -3   8   -2.80    2.20
   8  -3  -8   -1.20    2.40
   8   3  -8   -4.10    2.40
  -8   3   8    0.70    2.40
  -7  -3   8   54.29    4.30
   7  -3  -8   50.59    4.20
   7   3  -8   54.89    4.60
  -7   3   8   55.69    4.40
   6  -3  -8   52.69    3.70
  -6  -3   8   49.99    3.70
  -6   3   8   44.80    3.80
   6   3  -8   43.40    4.00
   5  -3  -8   12.00    2.00
  -5  -3   8   10.70    1.90
   5   3  -8   10.50    2.20
  -5   3   8    9.30    2.10
  -4  -3   8   -2.70    1.30
   4  -3  -8   -0.40    1.30
   4   3  -8   -0.70    1.60
  -4   3   8    1.70    1.60
  -3  -3   8  139.29    4.90
   3  -3  -8  134.69    4.80
  -3   3   8  131.99    5.30
   3   3  -8  124.29    5.30
   2  -3  -8    3.40    1.20
  -2  -3   8    3.60    1.20
  -2   3   8    4.20    1.50
   2   3  -8    4.10    1.60
   1  -3  -8  923.61   24.30
  -1  -3   8  882.41   24.40
  -1  -3   8  899.41   24.40
   1   3  -8  927.51   24.90
  -1   3   8  906.41   24.80
   0  -3   8  192.48    6.00
   0  -3  -8  193.08    5.90
   0  -3   8  192.28    6.00
   0   3   8  190.98    6.50
   0   3  -8  188.68    6.50
   1  -3   8  934.01   25.00
  -1  -3  -8  940.21   24.90
   1  -3   8  905.31   25.00
   1   3   8  934.21   25.40
  -1   3  -8  938.31   25.50
   2  -3   8  537.05   15.40
   2  -3   8  560.14   15.40
   2   3   8  556.74   15.80
  -2   3  -8  561.04   15.90
   3  -3   8  546.95   16.70
   3  -3   8  645.94   16.90
   3   3   8  598.64   17.20
  -3   3  -8  592.84   17.30
  -3   3  -8  632.54   17.40
   4  -3   8   25.10    2.20
   4  -3   8   31.40    2.90
   4   3   8   25.50    2.50
  -4   3  -8   31.30    2.70
  -4   3  -8   30.40    2.70
   5  -3   8   89.89    4.40
   5  -3   8   88.59    4.30
   5   3   8   83.99    4.80
   5   3   8   88.89    4.60
  -5   3  -8   89.99    4.80
  -5   3  -8   93.39    4.80
   6  -3   8 1004.20   28.40
   6  -3   8 1028.50   28.50
   6   3   8 1046.00   28.90
   6   3   8 1034.70   28.70
  -6   3  -8  998.30   28.80
  -6   3  -8 1050.69   28.80
   7  -3   8   22.00    3.00
   7  -3   8   21.70    2.90
   7   3   8   22.10    3.40
   7   3   8   22.10    3.10
  -7   3  -8   10.70    2.90
  -7   3  -8   19.10    3.30
   8  -3   8  745.43   21.70
   8  -3   8  743.53   21.70
   8   3   8  721.43   22.10
  -8   3  -8  756.72   22.10
  -8   3  -8  727.43   21.90
   8   3   8  751.12   21.90
   9  -3   8   46.40    4.20
   9  -3   8   50.29    4.30
  -9   3  -8   46.20    4.50
   9   3   8   45.00    4.50
  -9   3  -8   33.60    4.20
   9   3   8   43.70    4.30
  10  -3   8   19.50    3.70
  10  -3   8   12.60    3.40
 -10   3  -8   25.70    4.00
 -10   3  -8   19.60    3.70
  10   3   8   28.00    4.00
  10   3   8   19.70    4.00
  11  -3   8   54.99    5.10
  11  -3   8   55.69    4.90
 -11   3  -8   48.60    5.20
  11   3   8   49.40    4.80
  11   3   8   62.89    5.60
 -11   3  -8   51.59    5.10
  12  -3   8   55.69    5.30
  12  -3   8   79.49    7.20
  12   3   8   60.99    5.90
 -12   3  -8   53.99    8.30
  12   3   8   49.80    7.60
  13  -3   8    2.10    4.00
  13  -3   8   -0.80    3.90
  13   3   8   -0.20    4.90
  13   3   8    1.60    3.80
 -13   3  -8   -1.10    4.30
  14  -3   8   17.40    5.20
  14  -3   8   23.10    5.20
 -14   3  -8   18.50    5.10
  14   3   8   18.30    5.30
  14   3   8   24.60    5.80
  15  -3   8   -3.50    4.60
  15  -3   8    0.60    4.90
  15   3   8   -5.90    4.70
 -15   3  -8   -2.80    4.40
  15   3   8   -2.70    5.70
  16  -3   8   -8.30    5.10
  16  -3   8  -10.40    4.90
 -16   3  -8   -8.50    4.50
  16   3   8   -7.10    6.30
  16   3   8    5.30    5.40
 -17  -3  -8   -4.50    5.60
  17  -3   8    3.40    6.30
  17  -3   8   13.00    5.80
  17   3   8    9.50    6.00
 -17   3  -8   14.90    5.60
  17   3   8    4.90    7.20
  18  -3   8   -9.80    6.00
  18  -3   8    3.90    6.60
 -18  -3  -8    1.90    6.30
  18   3   8    5.50    7.50
 -18   3  -8    6.80    6.70
  18   3   8   -6.80    5.60
  19  -3   8    0.00    7.10
 -19  -3  -8   14.90    7.50
  19  -3   8   19.40    8.00
  19   3   8   31.10    9.10
  19   3   8    6.00    7.60
 -19   3  -8    0.90    6.70
  19  -4  -8    9.40    7.20
  19  -4  -8   12.40    7.30
 -19  -4   8    3.50    7.40
 -19   4   8   12.70    8.90
  18  -4  -8   18.10    6.80
 -18  -4   8   21.20    7.10
  18  -4  -8    2.80    6.20
 -18   4   8  -20.00    7.00
  18   4  -8   -8.20    7.90
 -17  -4   8    2.40    6.10
  17  -4  -8   -4.00    5.50
  17  -4  -8    1.90    5.50
 -17   4   8   -6.20    6.00
  17   4  -8  -17.80    6.60
  16  -4  -8   -4.60    5.00
 -16  -4   8    2.30    5.40
  16  -4  -8   -0.70    5.10
 -16   4   8  -12.00    5.80
  16   4  -8   -6.70    5.80
  15  -4  -8   -6.30    4.40
 -15  -4   8    6.80    5.20
 -15   4   8    0.80    4.90
  15   4  -8    0.80    5.70
 -14  -4   8   11.20    4.70
  14  -4  -8    6.70    4.30
  14  -4  -8    9.50    4.30
  14   4  -8   10.70    5.00
 -14   4   8    6.40    4.90
  13  -4  -8    6.10    3.90
 -13  -4   8    5.40    4.10
  13  -4  -8   -1.90    3.50
  13   4  -8    2.60    4.80
 -13   4   8    1.60    4.30
  12  -4  -8    5.10    3.30
  12  -4  -8   -3.00    3.30
 -12  -4   8    2.30    3.60
 -12   4   8   -1.50    3.70
  12   4  -8   -0.10    4.10
  11  -4  -8   11.90    3.30
 -11  -4   8    8.00    3.40
  11  -4  -8   10.70    3.20
 -11   4   8    6.20    3.70
  11   4  -8    8.20    4.00
  10  -4  -8   -6.20    2.50
  10  -4  -8   -1.90    2.70
 -10  -4   8   -2.70    2.80
  10   4  -8   -6.80    3.10
 -10   4   8   -2.40    3.00
   9  -4  -8   10.00    2.80
   9  -4  -8    5.90    2.60
  -9  -4   8    4.40    2.80
   9   4  -8   10.90    3.50
  -9   4   8    2.20    3.10
   8  -4  -8  166.08    6.80
   8  -4  -8  171.38    6.70
  -8  -4   8  174.58    6.90
   8   4  -8  157.98    7.70
  -8   4   8  184.78    7.80
   7  -4  -8   37.70    3.00
  -7  -4   8   34.90    3.00
   7  -4  -8   34.40    2.80
   7   4  -8   41.00    3.90
  -7   4   8   36.50    3.70
  -6  -4   8 1095.79   29.50
   6  -4  -8 1069.19   29.30
   6  -4  -8 1073.89   29.20
  -6   4   8 1088.39   30.40
   6   4  -8 1114.29   30.40
   5  -4  -8    0.30    1.50
  -5  -4   8   -0.40    1.60
  -5   4   8   -4.70    2.30
   5   4  -8   -2.10    2.50
  -4  -4   8  993.70   26.20
  -4  -4   8  946.11   26.20
  -4   4   8 1037.40   27.80
   4   4  -8 1017.20   27.70
  -3   4   8  520.95   14.80
   3   4  -8  486.65   14.80
   2   4  -8   39.20    3.70
  -2   4   8   42.50    3.00
  -1   4   8  618.34   17.60
   1   4  -8  631.14   17.70
   0   4  -8  207.18    7.00
   0   4   8  203.58    6.90
   1   4   8   62.49    3.60
  -1   4  -8   58.49    3.70
   2   4   8   81.69    4.00
  -2   4  -8   73.19    4.10
  -2   4  -8   86.69    4.10
  -3   4  -8    0.00    1.60
   3   4   8   -3.90    1.60
  -3   4  -8   -1.90    1.80
   4  -4   8   81.19    2.70
  -4   4  -8   82.09    4.70
   4   4   8   84.89    4.40
  -4   4  -8   86.09    4.50
   5  -4   8   36.10    2.60
   5  -4   8   37.50    2.70
   5   4   8   38.30    3.30
  -5   4  -8   40.30    3.40
   5   4   8   44.70    4.00
  -5   4  -8   37.20    3.20
   6  -4   8  158.18    5.70
   6  -4   8  148.89    5.60
  -6   4  -8  153.38    7.00
   6   4   8  159.58    7.10
  -6   4  -8  161.18    6.80
   6   4   8  155.48    6.70
   7  -4   8   48.40    3.90
   7  -4   8   46.40    4.00
  -7   4  -8   57.69    5.00
   7   4   8   54.19    4.60
   7   4   8   47.10    4.30
  -7   4  -8   49.40    4.20
   8  -4   8    8.30    2.50
   8  -4   8   15.70    2.70
  -8   4  -8   12.20    3.20
   8   4   8   14.30    3.40
   8   4   8    8.80    3.00
  -8   4  -8   10.40    3.10
   9  -4   8   10.80    2.90
   9  -4   8    7.90    2.80
   9   4   8   12.00    3.20
  -9   4  -8   12.90    3.20
   9   4   8   11.20    3.50
  -9   4  -8   12.60    3.60
  10  -4   8    4.00    3.00
  10  -4   8   12.80    3.10
 -10   4  -8    5.90    3.60
  10   4   8    8.20    3.90
 -10   4  -8   10.60    3.80
  10   4   8    9.20    3.50
  11  -4   8   14.30    3.50
  11  -4   8   10.60    3.50
  11   4   8    7.30    4.40
  11   4   8    7.30    3.60
 -11   4  -8    8.80    4.30
 -11   4  -8    4.50    3.70
  12  -4   8  125.69    7.80
  12  -4   8  123.79    7.70
  12   4   8  119.19    8.20
 -12   4  -8  113.09    8.50
 -12   4  -8  122.59    8.70
  12   4   8  123.69    9.10
  13  -4   8   28.40    4.80
  13  -4   8   32.30    5.00
  13   4   8   24.60    5.30
  13   4   8   34.60    6.10
 -13   4  -8   21.40    5.40
  14  -4   8  121.99    9.00
  14  -4   8  142.09    9.30
  14   4   8  139.19    9.80
 -14   4  -8  116.39    9.70
  14   4   8  133.69   10.80
  15  -4   8   57.09    6.40
  15  -4   8   46.40    7.40
 -15   4  -8   52.89    6.80
  15   4   8   48.80    7.60
  15   4   8   52.29    6.60
  16  -4   8   30.80    6.30
  16  -4   8   16.20    5.90
 -16   4  -8   12.30    5.70
  16   4   8   22.70    7.50
  16   4   8   26.40    6.50
  17  -4   8   17.00    6.50
  17  -4   8    4.30    6.10
  17   4   8   21.20    7.80
  17   4   8   30.70    7.20
 -17   4  -8   22.10    7.20
  18  -4   8   -7.40    6.60
  18  -4   8   -8.30    6.50
  18   4   8   -0.30    8.10
 -18   4  -8   -1.70    7.30
  18   4   8   14.10    6.60
  17  -5  -8   -3.00    5.50
  17   5  -8   -0.90    8.30
 -17   5   8   -0.40    7.00
  16  -5  -8    1.10    5.00
 -16  -5   8   -1.80    5.50
  16  -5  -8   -2.60    4.70
 -16   5   8    3.00    6.30
  16   5  -8   -7.40    7.40
 -15  -5   8   53.39    6.30
  15  -5  -8   57.49    6.00
  15  -5  -8   54.19    5.90
  15   5  -8   71.69    8.60
 -15   5   8   70.89    7.90
  14  -5  -8   42.40    5.20
  14  -5  -8   45.80    5.20
 -14  -5   8   43.60    5.50
  14   5  -8   56.79    7.50
 -14   5   8   47.70    6.70
  13  -5  -8   93.59    7.00
 -13  -5   8   65.99    5.70
  13  -5  -8   72.69    6.50
 -13   5   8   83.49    7.30
  13   5  -8   75.29    7.40
 -12  -5   8  107.29    7.00
  12  -5  -8  102.39    6.50
  12  -5  -8  109.19    6.70
  12   5  -8  113.19    9.20
 -12   5   8  108.29    8.40
 -11  -5   8   -3.30    2.80
  11  -5  -8    5.70    2.80
  11  -5  -8    4.40    2.70
 -11   5   8    2.20    3.90
  11   5  -8    1.40    6.30
  10  -5  -8   68.69    4.40
  10  -5  -8   59.39    4.10
 -10  -5   8   61.69    4.70
  10   5  -8   65.29    5.70
 -10   5   8   78.19    6.90
  -9  -5   8   68.89    4.00
   9  -5  -8   74.39    3.60
   9  -5  -8   73.49    4.80
   9   5  -8   81.59    6.90
  -9   5   8   81.49    6.20
  -8   5   8   69.89    5.60
   8   5  -8   77.89    6.40
  -7   5   8    3.20    2.70
   7   5  -8    2.10    2.80
  -6   5   8   54.09    4.60
   6   5  -8   51.39    4.10
   5   5  -8   43.10    3.60
  -5   5   8   38.80    3.40
  -4   5   8   -0.40    2.00
   4   5  -8    0.20    2.10
  -3   5   8    1.20    1.90
   3   5  -8    0.10    2.00
  -2   5   8    2.30    1.80
   2   5  -8    4.10    2.10
  -1   5   8   49.70    3.50
   1   5  -8   47.90    3.70
   0   5  -8    2.90    1.90
   0   5   8   -1.90    1.60
   1   5   8    2.00    1.70
  -1   5  -8   -0.40    1.80
  -2   5  -8   22.10    2.50
  -2   5  -8   23.90    2.60
   2   5   8   24.40    2.40
  -3   5  -8  219.08    7.80
   3   5   8  225.78    7.70
  -3   5  -8  207.68    7.70
   4   5   8  123.69    5.70
  -4   5  -8  128.09    6.00
  -4   5  -8  117.19    6.00
  -5   5  -8  258.77    9.50
  -5   5  -8  258.17    9.50
   5   5   8  271.47    9.40
   6   5   8  242.18    9.00
  -6   5  -8  242.28    9.30
   6   5   8  229.88    9.30
  -6   5  -8  224.88    8.90
  -7   5  -8   -2.60    3.10
   7   5   8   -0.70    2.80
   7   5   8    0.40    3.30
  -7   5  -8   -3.60    2.90
  -8   5  -8  322.77   12.30
   8   5   8  344.87   12.00
  -8   5  -8  325.97   12.00
   8   5   8  338.57   12.40
   9  -5   8  132.29    5.50
   9  -5   8  130.69    5.40
   9   5   8  146.99    8.00
  -9   5  -8  139.89    8.20
   9   5   8  146.19    8.40
  -9   5  -8  152.28    8.50
  10  -5   8  107.99    5.70
  10  -5   8  112.69    5.80
  10   5   8  128.69    7.70
  10   5   8  120.19    8.40
 -10   5  -8  134.29    8.40
 -10   5  -8  117.99    8.60
  11  -5   8   92.09    6.10
  11  -5   8   95.19    5.90
  11   5   8   92.19    7.50
 -11   5  -8   93.49    8.30
  12  -5   8   20.10    4.00
  12  -5   8   24.30    3.80
  12   5   8   28.60    5.10
  12   5   8   29.30    5.80
 -12   5  -8   20.80    5.10
 -12   5  -8   17.10    5.30
  13  -5   8   -4.20    3.50
  13  -5   8    2.30    3.90
 -13   5  -8   -2.90    4.40
  13   5   8    3.60    5.70
  13   5   8    5.10    4.70
  14  -5   8   -8.40    4.20
  14  -5   8   -2.60    4.00
  14   5   8   -6.60    6.00
  14   5   8   -0.80    5.10
 -14   5  -8    0.20    5.20
  15  -5   8    7.40    4.80
  15  -5   8    3.60    4.90
  15   5   8    3.00    5.70
 -15   5  -8    1.20    5.90
  15   5   8   -1.40    6.80
  16  -5   8   -6.00    5.10
  16  -5   8   13.80    5.70
 -16   5  -8   -2.90    6.40
  16   5   8   -3.00    7.20
  16   5   8    1.80    6.40
  17  -5   8    3.40    7.40
  17  -5   8    6.50    6.20
  17   5   8    0.90    6.80
 -17   5  -8    6.70    7.30
  17   5   8  -16.00    8.40
 -16  -6   8   -3.20    4.50
  16  -6  -8    0.60    3.20
  16  -6  -8   -5.00    3.70
 -16   6   8   -7.80    6.70
  16   6  -8   -9.30    8.10
  15  -6  -8    1.40    3.10
  15  -6  -8   -1.20    2.70
 -15  -6   8   -2.60    3.70
 -15   6   8   -0.90    5.90
  15   6  -8    0.50    7.30
 -14   6   8    1.60    5.70
  14   6  -8   -0.10    6.60
 -13   6   8   -9.30    4.90
  13   6  -8   -4.30    6.00
 -12   6   8    2.60    4.60
  12   6  -8   -6.40    5.00
 -11   6   8   15.70    5.10
  11   6  -8   15.90    5.30
  10   6  -8  145.69    9.50
 -10   6   8  158.18    9.10
  -9   6   8  197.48    9.60
   9   6  -8  180.48    9.50
   8   6  -8  398.46   14.20
  -8   6   8  406.26   14.10
  -7   6   8  215.08    9.50
   7   6  -8  248.48    9.90
  -6   6   8  108.79    6.50
   6   6  -8   98.89    6.50
   5   6  -8   -4.80    2.60
  -5   6   8   -5.20    2.30
   4   6  -8   43.30    3.70
  -4   6   8   41.20    3.40
  -3   6   8   90.19    5.00
   3   6  -8   88.79    5.20
  -2   6   8   76.49    4.60
   2   6  -8   83.49    5.00
  -1   6   8   54.19    3.90
   1   6  -8   48.30    4.10
   0   6   8  121.69    5.40
   0   6  -8  128.09    5.70
   1   6   8   20.70    2.50
  -1   6  -8   24.70    2.80
   2   6   8    2.60    2.10
  -2   6  -8    1.20    2.10
  -2   6  -8   -0.60    2.30
  -3   6  -8  175.98    7.00
   3   6   8  176.38    6.80
  -3   6  -8  172.18    7.20
  -4   6  -8   52.69    4.00
  -4   6  -8   56.19    4.20
   4   6   8   63.39    4.80
   5   6   8   62.59    5.30
   5   6   8   38.30    3.80
  -5   6  -8   42.10    4.10
  -5   6  -8   45.60    4.00
   6   6   8   -2.90    2.60
   6   6   8    0.50    3.10
  -6   6  -8   -2.30    2.60
  -6   6  -8   -2.40    3.00
  -7   6  -8   -1.40    3.00
   7   6   8    1.90    3.00
  -7   6  -8   -4.50    3.30
   7   6   8    3.30    3.60
  -8   6  -8   52.29    5.20
   8   6   8   85.19    7.20
  -8   6  -8   70.29    6.30
   8   6   8   72.99    6.20
  -9   6  -8    7.60    4.30
   9   6   8    5.00    4.30
   9   6   8    1.30    3.50
  -9   6  -8    5.10    3.60
  10   6   8   84.69    7.20
 -10   6  -8   80.99    7.40
 -10   6  -8  103.09    8.70
  10   6   8   97.19    9.00
 -11   6  -8   10.40    5.20
 -11   6  -8   23.00    5.00
  11   6   8    9.00    4.60
  11   6   8   10.80    5.30
 -12   6  -8   33.00    6.30
  12   6   8    5.50    4.90
  12   6   8   27.30    6.30
 -12   6  -8   21.00    5.50
 -13   6  -8    5.20    5.30
  13   6   8   -0.90    6.50
  13   6   8   -1.40    5.00
  14  -6   8    2.70    2.20
  14  -6   8    1.90    2.70
  14   6   8    7.40    6.90
  14   6   8    4.60    5.70
 -14   6  -8    8.10    6.00
  15  -6   8    1.60    3.50
  15  -6   8   -3.60    2.70
  15   6   8   -5.30    7.40
  15   6   8    3.70    6.30
 -15   6  -8    1.30    6.30
  16  -6   8   -3.00    4.20
  16  -6   8    1.90    3.40
  16   6   8    1.50    8.20
  16   6   8    3.40    7.20
 -16   6  -8  -12.50    6.90
 -14   7   8    9.50    6.70
  14   7  -8   25.70    8.00
  13   7  -8   12.80    6.80
 -13   7   8    3.90    5.70
 -12   7   8    2.10    5.50
  12   7  -8   -0.40    6.00
  11   7  -8   -2.70    5.50
 -11   7   8    4.20    5.00
  10   7  -8    3.70    5.10
   9   7  -8    8.20    4.80
  -9   7   8    7.20    4.40
  -8   7   8   39.80    5.00
   8   7  -8   56.69    5.60
   7   7  -8   31.60    4.70
  -7   7   8   43.60    4.70
   6   7  -8   12.50    3.80
  -6   7   8    6.50    3.50
   5   7  -8   88.59    6.50
  -5   7   8   79.29    5.80
   4   7  -8   43.00    4.00
  -4   7   8   40.90    3.80
   3   7  -8   70.09    5.60
  -3   7   8   62.99    5.20
   2   7  -8  130.29    6.40
  -2   7   8  120.69    6.00
   1   7  -8    6.40    2.70
  -1   7   8    1.90    2.30
   0   7   8   -1.50    2.20
   0   7  -8    0.10    2.50
   1   7   8   -4.80    2.20
  -1   7  -8   -0.70    2.50
   2   7   8   82.69    5.00
  -2   7  -8   76.09    5.30
  -3   7  -8    2.30    2.90
   3   7   8   -2.60    2.50
  -3   7  -8   -1.50    2.50
   4   7   8   41.50    3.90
  -4   7  -8   47.20    4.20
  -4   7  -8   48.30    4.10
  -5   7  -8   -0.80    2.90
   5   7   8   -5.70    2.80
   5   7   8   -0.80    3.30
  -5   7  -8   -0.50    3.20
   6   7   8    0.50    3.20
  -6   7  -8   -3.10    3.10
  -6   7  -8   -4.10    3.40
   6   7   8   -3.80    3.60
   7   7   8    9.50    3.60
   7   7   8   10.60    4.30
  -7   7  -8    8.70    4.10
  -7   7  -8    5.80    3.60
   8   7   8    5.70    3.80
  -8   7  -8    3.10    4.30
  -8   7  -8    3.10    3.80
   8   7   8    2.30    4.60
   9   7   8   26.50    4.60
   9   7   8   24.20    5.50
  -9   7  -8   19.50    4.60
  -9   7  -8   25.00    5.30
 -10   7  -8   25.70    5.80
  10   7   8   25.10    5.20
  10   7   8   23.60    6.00
 -10   7  -8   38.20    6.10
  11   7   8   31.80    6.50
  11   7   8   36.90    5.80
 -11   7  -8   38.10    5.90
 -11   7  -8   30.10    6.30
  12   7   8   26.80    7.20
 -12   7  -8   34.40    6.30
  12   7   8   32.70    6.30
 -13   7  -8   17.30    6.30
  13   7   8    6.70    7.30
  13   7   8    6.50    6.10
  14   7   8   -5.90    6.30
 -14   7  -8    9.10    6.70
  14   7   8    5.60    8.10
 -11   8   8   60.49    7.20
  11   8  -8   46.80    7.70
  10   8  -8   20.80    6.40
 -10   8   8   12.30    5.80
  -9   8   8   22.80    5.50
   8   8  -8   10.90    5.00
  -8   8   8    6.20    4.50
  -7   8   8    2.30    4.00
   7   8  -8    1.40    4.40
  -6   8   8   -1.70    3.70
   6   8  -8   -3.90    4.00
   5   8  -8    6.00    3.80
  -5   8   8   -3.80    3.40
   4   8  -8   -3.90    3.30
  -4   8   8   -0.40    3.00
  -3   8   8   12.50    3.20
   3   8  -8   13.00    3.40
  -2   8   8    2.50    2.80
   2   8  -8    3.40    3.00
  -1   8   8    7.10    2.70
   1   8  -8    7.20    3.10
   0   8  -8    5.60    3.00
   0   8   8   -1.50    2.50
  -1   8  -8    0.50    2.90
   1   8   8    0.30    2.60
   2   8   8    6.40    2.80
  -2   8  -8    3.80    3.10
   3   8   8    0.10    2.90
  -3   8  -8   -1.50    3.20
   4   8   8   20.10    3.60
  -4   8  -8   23.80    3.80
  -4   8  -8   25.10    4.10
  -5   8  -8   49.90    4.80
  -5   8  -8   51.49    5.00
   5   8   8   48.90    5.20
   5   8   8   47.20    4.50
  -6   8  -8   22.90    4.80
  -6   8  -8   25.60    4.40
   6   8   8   17.70    4.20
   6   8   8   21.60    4.90
   7   8   8   96.19    8.10
  -7   8  -8  101.09    9.00
  -7   8  -8   78.49    6.30
   7   8   8  111.79    9.00
  -8   8  -8   -1.60    5.10
  -8   8  -8   -2.90    4.50
   8   8   8    2.50    4.60
   8   8   8   -3.40    5.40
  -9   8  -8   16.00    9.00
   9   8   8   23.90    8.30
  10   8   8    1.90    5.10
  10   8   8    3.80    6.30
 -10   8  -8   -4.50    6.10
 -10   8  -8   -0.90    5.10
 -11   8  -8   -6.30    6.60
  11   8   8   -3.80    5.60
 -11   8  -8    0.10    5.70
  11   8   8    5.30    7.10
  -7   9   8   30.60    5.70
   7   9  -8   33.50    6.10
  -6   9   8   14.70    4.90
   6   9  -8   16.80    5.40
  -5   9   8   66.99    5.70
   5   9  -8   63.89    6.20
  -4   9   8   13.10    4.20
  -3   9   8    9.10    3.70
   3   9  -8   17.00    4.30
  -2   9   8   -5.30    3.30
   2   9  -8    3.40    3.90
  -1   9   8    1.60    3.10
   1   9  -8    0.30    3.70
   0   9   8    7.30    3.30
   0   9  -8    3.10    3.70
   1   9   8   11.40    3.40
  -1   9  -8    9.30    3.90
  -2   9  -8    9.40    4.10
   2   9   8   12.00    3.50
  -3   9  -8   -4.10    3.90
   3   9   8    0.60    3.50
   4   9   8   -1.10    3.80
  -4   9  -8   -3.70    4.20
   4   9   8   -2.50    4.30
  -5   9  -8    0.00    4.20
   5   9   8    7.30    5.00
   5   9   8    5.90    4.20
  -5   9  -8   11.70    4.80
   6   9   8    7.40    4.40
   6   9   8    6.20    5.30
  -6   9  -8   -2.70    4.50
  -6   9  -8    0.50    5.20
  -7   9  -8    1.70    5.60
  -7   9  -8   14.00    5.10
   7   9   8    6.50    4.90
   7   9   8   17.20    6.00
  20   0  -9  -16.20    7.80
 -20   0   9    0.80    6.90
  19   0  -9   -6.80    7.20
 -18   0   9    2.10    5.20
  18   0  -9  -12.00    6.30
 -17   0   9   61.29    7.50
  17   0  -9   55.19    7.80
  16   0  -9    9.50    5.20
 -16   0   9   -4.30    5.10
  15   0  -9  407.66   16.10
 -15   0   9  449.76   16.60
 -14   0   9   -3.20    4.60
  14   0  -9    0.50    5.00
  13   0  -9  397.66   15.10
 -13   0   9  406.36   15.10
  12   0  -9   -5.10    3.80
 -12   0   9   -5.20    3.60
  11   0  -9    1.90    3.50
 -11   0   9    0.50    2.90
 -10   0   9   -1.70    2.60
  10   0  -9   -4.50    2.60
   9   0  -9  559.64   17.30
  -9   0   9  554.64   17.30
   8   0  -9   -2.40    2.00
  -8   0   9    0.30    2.20
   7   0  -9  279.67    9.70
  -7   0   9  273.17    9.50
   6   0  -9   -0.60    1.80
  -6   0   9   -0.40    1.60
   5   0  -9  278.77    9.30
  -5   0   9  275.57    9.20
  -4   0   9   -1.00    1.40
   4   0  -9   -0.70    1.60
   3   0  -9  494.25   14.60
  -3   0   9  491.85   14.50
  -2   0   9   -0.80    1.40
   2   0  -9   -3.50    1.20
  -1   0   9   19.00    2.00
   1   0  -9   20.30    2.00
   0   0   9    0.90    1.30
   0   0  -9   -0.80    1.30
   1   0   9   23.00    2.20
  -1   0  -9   21.00    2.00
   2   0   9    0.70    1.40
  -2   0  -9   -0.50    1.20
  -3   0  -9 3062.19   81.99
   3   0   9 3087.59   82.09
   3   0   9 3167.98   82.19
  -4   0  -9   -0.10    1.50
   4   0   9   -0.70    1.70
   4   0   9   -0.70    1.40
   5   0   9 1795.72   48.70
   5   0   9 1768.62   48.60
  -5   0  -9 1846.12   48.70
   6   0   9    0.70    1.80
   6   0   9   -2.80    1.80
  -6   0  -9    0.00    1.80
   7   0   9   19.70    2.70
  -7   0  -9   24.50    2.90
  -7   0  -9   21.80    2.80
   7   0   9   23.10    3.00
   8   0   9    0.50    2.30
  -8   0  -9   -3.50    2.20
  -8   0  -9   -2.70    2.00
   8   0   9   -4.00    2.00
  -9   0  -9  712.03   21.70
   9   0   9  729.33   21.90
  -9   0  -9  749.62   21.90
   9   0   9  704.13   21.50
  10   0   9   -5.20    3.00
  10   0   9   -5.00    2.80
  11   0   9  399.46   14.00
  11   0   9  372.86   14.00
 -11   0  -9  419.66   14.40
 -13   0  -9    0.90    3.80
  13   0   9    4.40    3.80
  13   0   9    1.90    4.00
  14   0   9    1.20    3.60
  14   0   9    1.60    4.10
 -14   0  -9    3.70    4.20
 -15   0  -9   62.19    6.50
  15   0   9   45.00    6.50
  15   0   9   56.99    6.20
  16   0   9   -2.30    5.60
 -16   0  -9    3.90    5.40
  16   0   9    8.80    5.20
 -17   0  -9   11.70    5.80
  17   0   9    5.20    5.10
  17   0   9    1.40    6.20
  18   0   9   10.60    7.10
 -18   0  -9   -5.70    5.60
  18   0   9   10.80    5.40
  19   0   9   -3.50    7.60
 -20   0  -9  -23.00    6.70
  20   0   9    3.20    7.40
  20   0   9   14.00    8.70
 -20  -1   9    5.80    7.30
  20  -1  -9   15.00    8.40
 -20   1   9   27.80   12.70
  20   1  -9   16.20    8.20
  19  -1  -9   41.00    8.00
  19   1  -9   21.70    8.40
 -18  -1   9   17.50    6.80
  18  -1  -9   32.00    7.20
  18   1  -9   20.20    7.30
  17  -1  -9   -0.30    5.20
 -17  -1   9   -3.70    5.50
  17   1  -9   -2.50    5.30
 -16  -1   9    8.80    5.10
  16  -1  -9   -5.90    5.00
 -16   1   9   -6.30    3.90
  16   1  -9   -1.80    5.10
  15  -1  -9    4.40    4.90
 -15  -1   9    4.50    4.60
  15   1  -9    6.20    4.60
 -15   1   9   -0.70    4.10
  14  -1  -9    7.10    4.70
 -14  -1   9    6.00    4.40
  14   1  -9    2.70    4.10
 -14   1   9    1.20    4.10
  13  -1  -9    3.90    3.90
  13   1  -9    4.70    4.10
 -13   1   9    8.10    3.80
  12  -1  -9   28.40    4.50
 -12  -1   9   32.90    4.70
 -12   1   9   33.90    4.70
  11  -1  -9   -0.70    3.30
 -11  -1   9   -4.40    2.90
  11   1  -9   -1.80    3.00
 -11   1   9   -3.90    3.10
  10  -1  -9  344.77   12.00
 -10  -1   9  320.17   11.80
 -10   1   9  327.17   11.70
  10   1  -9  311.37   11.60
   9  -1  -9   43.10    4.00
  -9  -1   9   48.70    4.40
   9   1  -9   47.90    4.50
  -9   1   9   43.40    4.30
  -8  -1   9   91.69    5.30
   8  -1  -9   98.59    5.90
  -8   1   9   99.69    5.50
   8   1  -9   96.09    5.90
   7  -1  -9   -5.60    1.80
  -7  -1   9   -4.60    2.10
  -7   1   9    2.40    2.30
   7   1  -9   -0.60    2.00
  -6  -1   9   90.69    4.90
   6  -1  -9   82.79    4.90
  -6   1   9   84.69    4.60
   6   1  -9   91.49    5.00
   5  -1  -9 1344.77   36.50
  -5  -1   9 1328.17   36.50
  -5   1   9 1367.46   36.60
   5   1  -9 1304.27   36.50
  -4  -1   9  263.67    8.90
   4  -1  -9  277.17    9.00
   4   1  -9  267.77    8.90
  -4   1   9  274.07    9.00
   3  -1  -9 5204.48  135.49
  -3  -1   9 5156.98  135.49
  -3   1   9 5106.39  135.49
   3   1  -9 5213.18  135.49
  -2  -1   9  122.59    5.00
   2  -1  -9  128.19    5.20
  -2   1   9  131.69    5.10
   2   1  -9  127.49    5.30
   1  -1  -9 3989.60  101.69
  -1  -1   9 3955.30  101.69
  -1   1   9 3829.92  101.69
   1   1  -9 3712.13  101.69
   0  -1   9 1784.62   47.00
   0  -1  -9 1758.32   47.00
   0   1   9 1770.92   47.00
   0   1  -9 1715.23   47.00
   1  -1   9  848.52   23.00
  -1  -1  -9  851.71   23.00
  -1   1  -9  793.62   22.90
   1   1   9  818.02   23.00
  -2  -1  -9  131.49    5.10
   2  -1   9  122.69    4.90
   2  -1   9  129.19    5.10
  -2   1  -9  123.99    5.20
   2   1   9  123.09    5.00
   3  -1   9   62.49    3.70
  -3  -1  -9   67.69    3.70
   3  -1   9   58.39    3.60
   3   1   9   64.79    3.70
  -3   1  -9   66.99    3.80
   4  -1   9  211.48    7.60
  -4  -1  -9  211.38    7.40
   4  -1   9  218.28    7.50
  -4   1  -9  223.38    7.70
   4   1   9  202.78    7.40
   4   1   9  223.78    7.70
  -5  -1  -9   55.69    4.00
   5  -1   9   53.59    4.00
   5  -1   9   60.29    3.90
   5   1   9   56.99    3.90
  -5   1  -9   58.79    3.90
  -5   1  -9   54.79    3.70
   5   1   9   61.39    4.10
   6  -1   9  142.69    6.20
   6  -1   9  138.29    5.90
  -6  -1  -9  140.09    6.10
   6   1   9  139.19    5.90
  -6   1  -9  132.49    5.90
   6   1   9  150.18    6.20
  -6   1  -9  148.09    6.30
  -7  -1  -9  122.89    5.80
   7  -1   9  121.59    6.10
   7  -1   9  127.49    5.80
  -7   1  -9  128.59    5.90
   7   1   9  119.99    6.20
   7   1   9  129.39    6.10
  -7   1  -9  129.59    6.20
   8  -1   9  118.29    6.10
   8  -1   9  117.49    6.20
   8   1   9  128.59    6.20
   8   1   9  126.29    6.20
  -8   1  -9  115.59    6.40
  -8   1  -9  119.59    6.00
   9  -1   9  124.19    6.60
   9  -1   9  117.79    6.80
  -9  -1  -9  111.59    6.60
   9   1   9  120.09    6.60
  -9   1  -9  120.59    6.80
  -9   1  -9  111.89    6.80
   9   1   9  122.09    6.60
  10  -1   9  146.49    7.70
  10  -1   9  162.88    8.20
 -10  -1  -9  160.88    8.00
  10   1   9  160.58    7.90
 -10   1  -9  153.38    7.60
  10   1   9  159.48    8.20
 -10   1  -9  157.88    7.70
  11  -1   9   41.20    4.80
  11  -1   9   33.50    4.50
 -11  -1  -9   29.30    4.00
  11   1   9   33.90    4.60
 -11   1  -9   30.70    4.30
  11   1   9   28.60    3.90
  12  -1   9   -0.60    3.10
 -12  -1  -9    2.50    3.50
  12  -1   9    0.00    3.90
  12   1   9    3.00    3.60
  12   1   9    9.70    4.20
 -12   1  -9   -0.30    3.80
 -13  -1  -9   59.79    6.90
  13  -1   9   69.79    6.90
  13  -1   9   67.99    6.30
  13   1   9   82.69    7.10
  13   1   9   81.19    6.60
 -13   1  -9   77.99    6.80
  14  -1   9   19.10    4.40
 -14  -1  -9   17.60    5.00
  14  -1   9   17.10    4.60
 -14   1  -9   21.00    4.80
  14   1   9   15.00    4.70
  14   1   9   21.60    4.90
  15  -1   9  161.98   10.00
 -15  -1  -9  158.88   10.20
  15  -1   9  179.88   10.80
 -15   1  -9  164.28   10.40
  15   1   9  148.59   10.10
  15   1   9  154.68   10.90
  16  -1   9    9.50    6.10
  16  -1   9   -0.90    4.90
 -16  -1  -9    6.40    5.50
  16   1   9    8.50    5.30
 -16   1  -9    1.70    3.70
  16   1   9   -0.10    3.50
  17  -1   9   70.59    7.50
 -17  -1  -9   84.09    8.20
  17  -1   9   89.69    8.60
  17   1   9   76.49    8.10
  18  -1   9    6.00    5.30
 -18  -1  -9    2.90    5.60
  18  -1   9    5.60    6.80
  18   1   9   22.20    6.70
  19  -1   9   10.90    7.70
  19   1   9   16.70    8.40
  20  -1   9    7.90    7.60
 -20  -1  -9    4.20    6.60
  20  -1   9    4.10    8.20
 -20   1  -9  -15.60    7.40
  20   1   9   -0.20    7.70
  20  -2  -9   -4.30    7.60
 -20   2   9    7.10    8.30
 -19  -2   9    2.70    7.50
  19  -2  -9   24.30    7.70
  19   2  -9   15.20    8.40
  18  -2  -9   61.39    8.20
 -18  -2   9   45.80    7.80
  18   2  -9   39.50    8.20
  17  -2  -9   61.69    7.50
 -17  -2   9   69.69    7.60
  17   2  -9   70.89    8.40
 -16  -2   9  112.49    9.90
  16  -2  -9  121.49   10.20
  16   2  -9  103.39    9.10
 -16   2   9  119.59   10.50
  15  -2  -9   68.69    7.00
 -15  -2   9   85.99    7.40
 -15   2   9   81.69    7.30
  15   2  -9   99.79    8.60
  14  -2  -9   12.80    4.80
 -14  -2   9   28.10    5.30
 -14   2   9   27.80    5.10
  14   2  -9   20.30    5.20
 -13  -2   9   37.60    5.10
  13  -2  -9   24.70    8.10
 -13   2   9   48.00    5.60
  13   2  -9   35.50    5.00
  12  -2  -9   18.70    4.30
 -12  -2   9   20.70    4.20
  12   2  -9   21.70    4.80
 -12   2   9   14.00    5.10
 -11  -2   9    1.30    3.20
  11  -2  -9   -8.60    3.20
 -11   2   9   -4.30    2.90
  11   2  -9   -0.50    3.80
  10  -2  -9   18.10    3.50
 -10  -2   9   13.00    3.60
  10   2  -9   19.00    3.70
 -10   2   9   15.40    3.30
   9  -2  -9   25.30    3.60
  -9  -2   9   22.80    3.50
   9   2  -9   21.80    3.50
  -9   2   9   21.90    3.40
  -8  -2   9  695.73   20.80
   8  -2  -9  695.43   20.80
  -8   2   9  703.53   20.90
   8   2  -9  724.33   21.10
   7  -2  -9  133.89    6.30
  -7  -2   9  143.49    6.60
   7   2  -9  146.19    6.80
  -7   2   9  138.59    6.30
   6  -2  -9 1255.47   34.60
  -6  -2   9 1271.57   34.70
   6   2  -9 1262.87   34.80
  -6   2   9 1242.48   34.80
  -5  -2   9  356.06   11.10
   5  -2  -9  358.86   11.20
  -5   2   9  346.37   11.20
   5   2  -9  342.07   11.20
  -4  -2   9  246.78    8.50
   4  -2  -9  256.77    8.50
   4   2  -9  254.07    8.60
  -4   2   9  260.57    8.60
  -3  -2   9   15.00    2.00
   3  -2  -9    9.60    1.90
   3   2  -9   11.60    2.00
  -3   2   9   11.40    1.90
  -2  -2   9   34.80    2.90
   2  -2  -9   28.40    2.40
  -2   2   9   31.60    2.90
   2   2  -9   32.70    2.90
   1  -2  -9  507.85   14.50
  -1  -2   9  500.05   14.40
   1   2  -9  505.15   14.60
  -1   2   9  492.65   14.50
   0  -2   9  988.90   26.10
   0  -2  -9  939.61   26.00
   0   2   9  938.91   26.10
   0   2  -9  940.91   26.20
   1  -2   9 1362.96   37.20
   1  -2   9 1444.26   37.20
  -1  -2  -9 1359.96   37.10
   1   2   9 1350.86   37.20
  -1   2  -9 1378.36   37.30
  -2  -2  -9 2630.14   70.39
   2  -2   9 2621.84   70.49
   2  -2   9 2637.34   70.39
   2   2   9 2719.53   70.49
  -2   2  -9 2698.73   70.49
  -3  -2  -9  364.96   11.00
   3  -2   9  356.86   11.00
   3  -2   9  354.16   11.10
  -3   2  -9  353.26   11.10
   3   2   9  344.27   11.00
  -4  -2  -9  929.81   25.30
   4  -2   9  872.71   25.20
   4  -2   9  932.61   25.30
  -4   2  -9  862.71   25.30
  -4   2  -9  914.71   25.40
   4   2   9  922.71   25.40
  -5  -2  -9   54.99    3.90
   5  -2   9   58.99    4.00
   5  -2   9   57.79    4.20
  -5   2  -9   62.09    4.10
  -5   2  -9   54.19    4.10
   5   2   9   60.39    4.30
   5   2   9   56.89    4.00
   6  -2   9   -3.60    1.80
   6  -2   9   -1.00    2.00
  -6   2  -9   -1.30    2.10
  -6   2  -9   -0.60    2.00
   6   2   9    0.70    2.00
   6   2   9    0.00    1.90
   7  -2   9    0.20    2.20
   7  -2   9    0.10    2.10
   7   2   9    3.60    2.40
  -7   2  -9    0.50    2.40
  -7   2  -9   -2.20    2.10
   7   2   9    4.00    2.30
   8  -2   9   -0.50    2.50
   8  -2   9    7.40    2.60
   8   2   9    2.50    2.50
  -8   2  -9    6.00    2.90
  -8   2  -9    2.30    2.70
   8   2   9    0.30    2.50
   9  -2   9   49.70    4.50
   9  -2   9   40.90    4.00
  -9   2  -9   59.99    5.40
   9   2   9   44.20    4.20
   9   2   9   41.90    4.50
  -9   2  -9   41.40    4.20
  10  -2   9  283.47   10.90
  10  -2   9  287.77   11.20
 -10   2  -9  310.57   11.40
 -10   2  -9  273.97   11.20
  10   2   9  305.67   11.60
  10   2   9  286.37   11.10
  11  -2   9   96.59    7.30
  11  -2   9   94.99    6.90
 -11   2  -9   84.09    6.60
  11   2   9   84.49    7.60
 -11   2  -9   95.79    7.50
  11   2   9   96.09    7.10
 -12  -2  -9  434.86   15.20
  12  -2   9  435.76   15.10
  12  -2   9  429.86   15.30
  12   2   9  390.46   18.50
  12   2   9  425.56   15.60
 -13  -2  -9   99.89    8.10
  13  -2   9  105.19    8.50
  13  -2   9  106.19    7.90
 -13   2  -9   97.89    8.40
  13   2   9   96.89    7.50
  13   2   9  110.99    9.20
  14  -2   9  118.39    8.70
  14  -2   9  108.89    9.10
 -14  -2  -9  121.99    9.00
  14   2   9  106.79    8.20
 -14   2  -9  130.39    9.40
  14   2   9  115.79    9.80
  15  -2   9    8.00    4.60
  15  -2   9    4.10    5.20
 -15  -2  -9    2.80    4.70
  15   2   9    3.90    5.00
 -15   2  -9    8.60    5.00
  15   2   9   -6.50    5.10
 -16  -2  -9    6.50    5.20
  16  -2   9    4.80    5.70
  16  -2   9   10.80    5.00
  16   2   9    3.90    4.70
  16   2   9    0.10    5.80
 -16   2  -9   13.30    5.60
  17  -2   9   17.00    6.50
  17  -2   9    4.70    5.90
 -17  -2  -9   12.60    5.70
  17   2   9    0.60    6.90
 -17   2  -9    2.00    5.00
 -18  -2  -9   -1.40    6.10
  18  -2   9  -15.40    6.00
  18  -2   9   -4.40    6.70
  18   2   9    0.70    7.20
  19  -2   9   22.70    8.30
  19   2   9    3.70    8.20
  20  -2   9   -8.10    8.10
  20  -2   9   -0.40    8.70
 -20  -2  -9    4.00    8.40
  19  -3  -9   18.00    7.50
 -19  -3   9   17.10    7.80
  19  -3  -9   27.00    7.80
 -19   3   9   18.70    8.30
  19   3  -9   20.40    8.90
  18  -3  -9    9.20    6.60
  18  -3  -9   19.20    6.80
 -18  -3   9   17.60    7.20
 -18   3   9   11.10    6.90
  18   3  -9   -1.50    6.70
  17  -3  -9   11.50    6.00
 -17  -3   9   11.20    6.30
  17  -3  -9   13.40    6.10
 -17   3   9   11.60    6.40
  17   3  -9   13.20    6.60
 -16  -3   9    6.00    5.70
  16  -3  -9    8.70    5.70
  16   3  -9   11.40    6.00
 -16   3   9    9.80    5.40
 -15  -3   9   -0.70    4.90
  15  -3  -9    0.40    4.90
  15   3  -9    3.90    5.90
 -15   3   9    9.10    5.30
  14  -3  -9   26.70    5.20
 -14  -3   9   33.10    6.40
  14   3  -9   31.00    5.60
 -14   3   9   27.20    5.00
 -13  -3   9  299.17   12.30
  13  -3  -9  271.77   11.60
 -13   3   9  261.17   12.20
  13   3  -9  248.28   12.20
  12  -3  -9  135.19    8.50
 -12  -3   9  142.19    8.30
 -12   3   9  127.59    8.80
  12   3  -9  124.09    8.20
  11  -3  -9  521.25   17.00
 -11  -3   9  517.05   17.00
  11   3  -9  524.55   17.60
 -11   3   9  523.45   17.50
  10  -3  -9  141.09    7.70
 -10  -3   9  136.69    7.60
  10   3  -9  131.89    7.50
 -10   3   9  136.79    7.80
   9  -3  -9   67.69    5.60
  -9  -3   9   65.39    5.30
  -9   3   9   69.79    5.80
   9   3  -9   63.99    5.00
   8  -3  -9    7.90    2.80
  -8  -3   9   10.20    2.80
  -8   3   9   15.00    3.20
   8   3  -9   17.60    3.50
   7  -3  -9  118.69    5.80
  -7  -3   9  111.09    5.40
   7   3  -9  114.19    6.10
  -7   3   9  116.39    6.00
  -6  -3   9    8.50    2.20
   6  -3  -9    9.00    2.30
  -6   3   9    8.10    2.40
   6   3  -9    8.80    2.60
   5  -3  -9   71.39    4.10
  -5  -3   9   65.29    4.00
  -5   3   9   71.89    4.50
   5   3  -9   72.69    4.50
   4  -3  -9    0.30    1.50
  -4  -3   9    1.40    1.60
  -4   3   9    6.70    1.90
   4   3  -9   -0.30    1.90
  -3  -3   9    5.10    1.50
   3  -3  -9    4.30    1.60
   3   3  -9    3.40    1.80
  -3   3   9    4.30    1.70
  -2  -3   9  184.78    6.20
   2  -3  -9  183.08    6.20
   2   3  -9  187.78    6.60
  -2   3   9  190.38    6.70
   1  -3  -9    0.60    1.20
  -1  -3   9    0.30    1.20
  -1  -3   9   -1.10    1.20
   1   3  -9    2.80    1.60
  -1   3   9    2.90    1.60
   0  -3   9  559.14   15.20
   0  -3   9  545.95   15.20
   0  -3  -9  523.85   15.10
   0   3   9  527.85   15.60
   0   3  -9  548.15   15.70
  -1  -3  -9  138.99    5.00
   1  -3   9  136.59    5.00
   1  -3   9  140.39    5.10
  -1   3  -9  138.09    5.40
   1   3   9  136.59    5.30
  -2  -3  -9  263.57    8.10
   2  -3   9  252.17    8.10
   2  -3   9  262.67    8.20
   2   3   9  270.87    8.60
  -2   3  -9  257.67    8.70
   3  -3   9   75.49    3.70
   3  -3   9   63.99    3.70
  -3   3  -9   78.29    4.30
  -3   3  -9   75.39    4.20
   3   3   9   71.29    4.00
   4  -3   9   40.80    3.20
   4  -3   9   35.30    3.10
   4   3   9   37.20    3.40
  -4   3  -9   36.00    3.10
  -4   3  -9   33.90    3.10
   5  -3   9  642.44   17.50
   5  -3   9  577.74   17.30
   5   3   9  585.54   17.80
  -5   3  -9  591.94   17.70
   5   3   9  593.54   17.60
  -5   3  -9  612.74   17.80
   6  -3   9    3.30    2.20
   6  -3   9    0.60    2.10
   6   3   9    2.60    2.40
  -6   3  -9    0.00    2.30
   6   3   9   -4.20    2.30
  -6   3  -9    3.20    2.60
   7  -3   9 1179.48   33.30
   7  -3   9 1200.48   33.20
  -7   3  -9 1208.48   33.70
   7   3   9 1234.48   33.80
  -7   3  -9 1187.88   33.60
   7   3   9 1178.28   33.50
   8  -3   9   -4.10    2.60
   8  -3   9   -5.80    2.60
  -8   3  -9   -5.50    3.00
  -8   3  -9   -5.30    2.60
   8   3   9   -5.10    3.00
   8   3   9   -5.40    2.60
   9  -3   9  205.38    8.80
   9  -3   9  205.88    8.70
   9   3   9  208.98    9.40
  -9   3  -9  200.08    9.20
   9   3   9  217.58    9.10
  -9   3  -9  211.38    9.20
  10  -3   9   -2.00    3.00
  10  -3   9   -1.20    3.10
  10   3   9    2.10    3.40
  10   3   9   -3.10    2.90
 -10   3  -9   -5.40    3.20
 -10   3  -9   -1.20    3.20
  11  -3   9   25.80    4.30
  11  -3   9   21.30    4.00
 -11   3  -9   19.30    4.20
  11   3   9   26.70    4.60
 -11   3  -9   32.60    4.50
  11   3   9   28.90    4.30
  12  -3   9   -3.20    3.80
  12  -3   9   -1.40    3.60
  12   3   9   -2.40    4.40
 -12   3  -9   -1.10    3.40
 -12   3  -9   -1.90    4.20
  12   3   9    0.10    3.70
  13  -3   9   50.79    5.70
  13  -3   9   63.99    6.10
 -13   3  -9   56.49    5.90
  13   3   9   51.09    6.40
  13   3   9   42.20    5.20
  14  -3   9   -0.90    4.70
 -14   3  -9   -1.10    4.40
  14   3   9    3.70    4.70
  14   3   9   -0.80    4.80
  15  -3   9    0.00    5.30
  15  -3   9  -10.10    4.70
  15   3   9    2.70    4.90
 -15   3  -9   -5.10    4.70
  15   3   9    1.70    5.80
  16  -3   9    0.00    5.60
  16  -3   9   -5.90    5.00
  16   3   9   -5.70    6.00
 -16   3  -9    6.10    4.90
  16   3   9   -1.10    5.60
  17  -3   9    0.00    5.70
  17  -3   9   -1.10    5.90
  17   3   9   -0.10    5.90
  17   3   9   -7.20    6.90
 -17   3  -9   -3.00    5.20
  18  -3   9    2.10    6.70
  18  -3   9    4.90    6.70
  18   3   9    5.80    8.10
 -18   3  -9    0.60    6.10
  18   3   9    3.50    6.90
  19  -3   9    9.80    7.40
  19  -3   9   -3.00    7.90
  19   3   9   15.50    7.70
  19   3   9   -2.50    8.50
 -19   3  -9  -12.20    7.80
 -18  -4   9   -5.60    6.80
  18  -4  -9    1.50    6.40
  18  -4  -9    8.70    6.70
 -18   4   9   10.50    6.80
  18   4  -9    2.60    8.30
  17  -4  -9   16.50    5.90
 -17  -4   9   -1.70    6.20
  17  -4  -9    9.40    6.10
  17   4  -9   -4.50    6.50
 -17   4   9    7.90    6.80
 -16  -4   9   -3.00    5.60
  16  -4  -9   -1.80    5.00
  16  -4  -9    9.10    5.40
 -16   4   9    3.60    5.70
  16   4  -9   -0.70    5.90
 -15  -4   9   -0.10    5.80
  15  -4  -9   -3.50    5.50
  15  -4  -9    3.00    4.80
 -15   4   9    0.90    5.40
  15   4  -9    7.70    6.30
  14  -4  -9   -7.50    4.10
  14  -4  -9   -6.90    4.10
 -14  -4   9   -6.80    4.50
  14   4  -9   -5.30    5.20
 -14   4   9    3.30    4.70
  13  -4  -9   -0.90    3.70
  13  -4  -9    3.40    3.90
 -13  -4   9    4.00    4.30
 -13   4   9   -5.40    4.30
  13   4  -9   -5.70    4.80
  12  -4  -9   21.40    4.10
  12  -4  -9   19.80    3.80
 -12  -4   9   31.40    4.50
 -12   4   9   17.60    4.50
  12   4  -9   23.00    5.10
 -11  -4   9   -2.00    3.20
  11  -4  -9    4.40    3.30
  11  -4  -9    5.50    3.10
 -11   4   9   -3.10    3.50
  10  -4  -9   19.60    3.40
 -10  -4   9   15.10    3.40
  10   4  -9   20.60    4.20
 -10   4   9   19.40    4.10
  -9  -4   9    7.60    2.90
   9  -4  -9   16.50    3.10
   9   4  -9   11.10    3.50
  -9   4   9   16.00    3.40
  -8  -4   9   -0.90    2.40
   8  -4  -9    1.20    2.50
   8   4  -9   -1.30    2.90
  -8   4   9    1.10    2.80
   7  -4  -9  375.96   11.60
  -7  -4   9  357.56   11.60
  -7   4   9  389.06   12.60
   7   4  -9  370.26   12.50
  -6  -4   9   15.30    2.40
   6  -4  -9   14.90    2.30
  -6   4   9   16.30    3.10
   6   4  -9    9.70    3.00
   5  -4  -9  687.13   18.50
  -5  -4   9  664.43   18.60
   5   4  -9  663.23   19.50
  -5   4   9  657.13   19.60
  -4  -4   9  309.47    9.10
  -4  -4   9  315.77    9.20
   4  -4  -9  308.97    8.90
  -4   4   9  313.57   10.40
   4   4  -9  319.67   10.50
  -3  -4   9  122.79    4.00
  -3  -4   9  130.09    4.10
  -3   4   9  131.49    5.80
   3   4  -9  130.39    6.00
   2   4  -9  844.02   23.40
  -2   4   9  827.72   23.40
  -1   4   9  264.17    8.80
   1   4  -9  266.37    8.80
   0   4   9  363.16   11.40
   0   4  -9  383.66   11.50
  -1   4  -9  646.34   18.70
   1   4   9  664.93   18.70
  -2   4  -9   15.40    2.60
   2   4   9   18.10    2.50
   3  -4   9   13.70    1.20
   3  -4   9   11.40    1.20
  -3   4  -9   19.70    2.50
   3   4   9   13.30    2.40
  -3   4  -9   12.30    2.50
   4  -4   9   13.90    1.60
   4  -4   9   13.20    1.60
   4   4   9   14.60    2.50
  -4   4  -9   20.10    2.60
  -4   4  -9   15.40    2.60
   5  -4   9  102.29    4.30
   5  -4   9   94.29    4.30
  -5   4  -9  108.19    5.40
  -5   4  -9   95.89    5.60
   5   4   9  102.69    5.40
   6  -4   9   76.59    4.30
   6  -4   9   77.59    4.20
  -6   4  -9   73.49    5.10
  -6   4  -9   69.99    5.20
   6   4   9   69.29    5.60
   6   4   9   78.79    5.00
   7  -4   9   56.99    4.40
   7  -4   9   52.79    4.20
   7   4   9   62.39    5.00
  -7   4  -9   55.09    4.50
  -7   4  -9   45.60    4.10
   7   4   9   52.39    4.50
   8  -4   9   70.89    5.10
   8  -4   9   74.19    5.10
   8   4   9   73.19    5.60
   8   4   9   80.89    6.30
  -8   4  -9   79.39    6.00
  -8   4  -9   81.49    6.40
   9  -4   9   -1.10    2.60
   9  -4   9   -1.60    2.60
   9   4   9  -10.90    2.70
   9   4   9   -3.20    3.40
  -9   4  -9    4.00    3.40
  -9   4  -9   -1.10    3.00
  10  -4   9   20.40    3.60
  10  -4   9   31.00    3.80
  10   4   9   16.40    4.30
 -10   4  -9   21.50    3.90
  10   4   9   19.00    3.90
 -10   4  -9   18.80    4.10
  11  -4   9   30.30    4.30
  11  -4   9   20.10    4.00
  11   4   9   20.10    4.80
  11   4   9   18.60    5.70
 -11   4  -9   24.90    5.10
 -11   4  -9   17.60    5.50
  12  -4   9   15.80    4.20
  12  -4   9   15.20    4.20
  12   4   9   13.40    4.50
 -12   4  -9   14.50    4.70
  12   4   9   18.20    5.20
 -12   4  -9   13.90    4.80
  13  -4   9   63.79    6.00
  13  -4   9   63.89    6.00
 -13   4  -9   64.89    6.70
  13   4   9   59.39    6.50
  13   4   9   63.29    7.10
  14  -4   9   55.29    6.20
  14  -4   9   50.39    6.00
 -14   4  -9   48.00    6.40
  14   4   9   48.00    6.60
  14   4   9   37.70    5.90
  15  -4   9   12.90    7.10
  15  -4   9   26.60    5.90
  15   4   9   30.00    7.10
  15   4   9   13.20    5.90
 -15   4  -9   28.50    6.40
  16  -4   9   29.90    6.50
  16  -4   9   28.30    6.30
  16   4   9   24.10    6.50
  16   4   9   24.40    6.90
 -16   4  -9   35.40    6.70
  17  -4   9   -3.60    6.30
  17  -4   9    6.20    6.10
  17   4   9   -9.40    6.40
  17   4   9    2.00    7.70
 -17   4  -9    6.40    6.40
  18  -4   9    0.60    6.90
  18  -4   9   10.90    7.10
  18   4   9    2.00    7.20
 -18   4  -9   -6.40    7.30
  18   4   9   16.80    8.70
  17  -5  -9   -0.80    5.60
  17  -5  -9    1.40    6.30
  17   5  -9   -2.70    8.70
 -17   5   9   -3.70    7.30
 -16  -5   9   15.70    6.00
  16  -5  -9   22.40    5.50
  16  -5  -9   27.00    5.60
  16   5  -9   13.20    8.20
 -16   5   9    7.60    7.10
  15  -5  -9   33.60    5.40
  15  -5  -9   42.50    5.70
 -15  -5   9   39.50    6.10
 -15   5   9   54.09    7.50
  15   5  -9   29.20    7.60
  14  -5  -9  116.39    8.30
 -14  -5   9  108.99    8.80
  14  -5  -9   89.69    8.00
  14   5  -9   98.99    8.90
 -14   5   9  109.39   10.10
  13  -5  -9  113.59    7.50
 -13  -5   9  133.59    8.50
  13  -5  -9  141.29    8.10
 -13   5   9  140.19   10.10
  13   5  -9  126.19   10.40
  12  -5  -9   17.70    3.90
 -12  -5   9   18.20    4.10
  12  -5  -9   23.30    3.70
  12   5  -9   14.70    5.40
 -12   5   9   24.90    5.30
  11  -5  -9  128.39    6.40
 -11  -5   9  129.09    6.90
  11  -5  -9  127.49    6.80
  11   5  -9  137.09    9.10
 -10  -5   9   37.10    3.50
  10  -5  -9   50.69    4.40
  10  -5  -9   46.90    4.20
 -10   5   9   41.80    5.00
  10   5  -9   45.80    5.30
   9  -5  -9   65.79    4.00
   9  -5  -9   70.09    3.90
  -9  -5   9   69.99    4.40
  -9   5   9   63.89    6.10
   9   5  -9   81.59    7.30
   8   5  -9   29.80    4.20
  -8   5   9   30.80    4.00
   7   5  -9  110.69    6.80
  -7   5   9  110.69    6.50
   6   5  -9   12.40    3.10
  -6   5   9   13.70    3.00
   5   5  -9   23.50    3.20
  -5   5   9   17.40    2.90
  -4   5   9   38.80    3.40
   4   5  -9   33.30    3.30
   3   5  -9   13.10    2.60
  -3   5   9   10.40    2.40
  -2   5   9    8.50    2.10
   2   5  -9    7.00    2.20
  -1   5   9   10.60    2.10
   1   5  -9   11.80    2.30
   0   5  -9   42.90    3.80
   0   5   9   43.40    3.60
   1   5   9   63.69    4.10
  -1   5  -9   64.19    4.40
   2   5   9   60.99    4.10
  -2   5  -9   54.19    4.30
   3   5   9  168.78    6.80
  -3   5  -9  161.78    6.90
  -3   5  -9  181.98    7.00
  -4   5  -9  239.58    8.90
   4   5   9  246.18    8.70
  -4   5  -9  242.28    9.00
  -5   5  -9  303.77   10.90
   5   5   9  304.47   10.60
  -5   5  -9  309.27   10.70
  -6   5  -9   20.70    3.60
   6   5   9   28.70    4.00
   6   5   9   28.50    3.70
  -6   5  -9   25.90    3.80
   7   5   9  374.26   13.00
  -7   5  -9  349.07   12.40
   7   5   9  365.16   12.50
  -7   5  -9  354.16   12.60
   8  -5   9   52.59    3.10
   8   5   9   52.59    4.80
   8   5   9   45.50    5.20
  -8   5  -9   56.59    4.90
  -8   5  -9   55.69    5.10
   9  -5   9  200.28    7.30
   9  -5   9  200.58    7.40
   9   5   9  218.58    9.60
   9   5   9  212.38   10.10
  -9   5  -9  213.98    9.80
  -9   5  -9  220.58    9.80
  10  -5   9  157.48    6.70
  10  -5   9  146.39    7.00
  10   5   9  167.48    9.40
  10   5   9  152.38    8.50
 -10   5  -9  160.68    8.80
 -10   5  -9  140.09    9.40
  11  -5   9   49.80    4.40
  11  -5   9   48.90    4.20
  11   5   9   47.90    5.40
  11   5   9   40.00    6.10
 -11   5  -9   43.80    5.50
 -11   5  -9   52.09    6.00
  12  -5   9   17.00    3.90
  12  -5   9   17.00    3.90
 -12   5  -9   13.10    4.90
 -12   5  -9    8.10    5.30
  12   5   9   20.50    5.00
  12   5   9   11.10    5.50
  13  -5   9    8.30    3.80
  13  -5   9   -5.80    4.00
  13   5   9    2.60    7.80
 -13   5  -9  -11.00    5.20
  13   5   9   -1.10    5.50
  14  -5   9    4.30    4.50
  14  -5   9    5.30    4.30
  14   5   9    6.30    6.60
  14   5   9    7.70    5.30
 -14   5  -9    2.00    5.50
  15  -5   9   -2.60    5.00
  15  -5   9    2.50    4.80
 -15   5  -9   -5.70    5.70
  15   5   9   -4.70    5.60
  15   5   9    4.50    7.20
  16  -5   9   -4.70    5.30
  16  -5   9    3.40    5.70
 -16   5  -9    1.60    6.60
  16   5   9   -1.70    8.00
  16   5   9    8.00    6.70
  17  -5   9   -9.90    5.70
 -17   5  -9  -12.80    7.10
  17   5   9  -14.00    8.30
  17   5   9   -6.40    6.90
  16  -6  -9    6.00    3.60
  16  -6  -9    5.80    4.30
 -16  -6   9   10.30    4.80
 -16   6   9   -6.80    7.20
  16   6  -9   26.70    8.90
 -15  -6   9    2.60    3.80
  15  -6  -9    5.90    3.30
  15  -6  -9    3.20    2.90
 -15   6   9    9.50    6.60
  15   6  -9   18.90    7.70
 -14  -6   9    0.20    3.10
 -14   6   9    9.40    5.90
  14   6  -9   11.30    7.00
  13   6  -9    2.40    6.20
 -13   6   9    5.90    5.50
  12   6  -9    2.80    5.50
 -12   6   9   -8.60    4.70
  11   6  -9   22.80    5.50
 -11   6   9   34.50    5.50
 -10   6   9   74.19    6.50
   9   6  -9  215.78   10.70
  -9   6   9  221.78   10.40
   8   6  -9  215.08   10.50
  -8   6   9  246.78   10.40
  -7   6   9  143.49    7.80
   7   6  -9  134.29    8.10
  -6   6   9   51.99    4.70
   6   6  -9   54.69    4.80
  -5   6   9    6.30    2.90
   5   6  -9    5.40    3.10
  -4   6   9   47.50    3.90
   4   6  -9   65.29    5.20
  -3   6   9   -2.10    2.20
   3   6  -9    2.00    2.60
   2   6  -9   90.19    5.30
  -2   6   9   74.89    4.80
   1   6  -9   33.40    3.30
  -1   6   9   37.70    3.10
   0   6  -9    1.70    2.40
   0   6   9    1.80    2.10
   1   6   9    7.80    2.30
  -1   6  -9    5.60    2.60
  -2   6  -9  185.58    7.50
   2   6   9  179.68    7.20
  -3   6  -9   70.29    5.60
  -3   6  -9   76.19    5.30
   3   6   9   82.29    5.10
   4   6   9  179.38    7.60
  -4   6  -9  183.68    7.70
  -4   6  -9  168.58    7.90
   5   6   9   61.09    5.60
  -5   6  -9   76.39    5.80
  -5   6  -9   67.89    5.00
  -6   6  -9   20.70    4.00
   6   6   9   33.30    4.20
  -6   6  -9   27.50    3.90
   6   6   9   21.40    3.70
  -7   6  -9   -4.80    3.10
   7   6   9   -3.40    3.10
   7   6   9   -2.70    3.60
  -7   6  -9    3.40    3.60
   8   6   9   -3.40    4.00
   8   6   9    8.40    3.30
  -8   6  -9    3.20    3.80
  -8   6  -9    0.50    3.30
   9   6   9   55.89    5.90
  -9   6  -9   51.69    5.20
  -9   6  -9   50.39    5.50
   9   6   9   51.49    5.10
 -10   6  -9    7.80    7.70
  10   6   9    8.60    5.90
  11   6   9   27.20    5.90
 -11   6  -9   26.70    5.40
 -11   6  -9   22.90    5.60
  11   6   9   29.30    5.20
 -12   6  -9    7.70    5.80
  12   6   9    9.30    5.00
 -12   6  -9    5.50    5.10
  12   6   9    9.70    6.30
  13   6   9    6.90    5.30
 -13   6  -9   -0.10    5.30
  13   6   9   -1.00    6.30
  14  -6   9   -2.00    2.90
  14  -6   9   -5.00    2.40
 -14   6  -9    4.80    6.00
  14   6   9   -2.10    5.70
  14   6   9   -5.00    7.10
  15  -6   9   -0.70    3.10
  15  -6   9   -1.10    3.80
  15   6   9    3.90    6.40
 -15   6  -9    0.70    6.20
  15   6   9  -10.90    7.40
  14   7  -9   10.00    7.60
 -14   7   9    7.10    6.80
 -13   7   9   -3.00    5.90
  13   7  -9   10.30    6.90
 -12   7   9   -0.50    5.30
  12   7  -9    0.70    6.20
 -11   7   9   -4.70    4.90
  11   7  -9    8.10    5.90
  10   7  -9    3.00    5.30
 -10   7   9   15.00    4.80
  -9   7   9   36.30    5.20
   9   7  -9   24.30    5.50
   8   7  -9   18.20    4.90
  -8   7   9   15.60    4.40
  -7   7   9   32.90    4.60
   7   7  -9   38.80    5.10
   6   7  -9   32.60    4.60
  -6   7   9   33.00    4.30
  -5   7   9    5.00    3.20
   5   7  -9   -0.90    3.50
   4   7  -9   38.50    4.20
  -4   7   9   40.70    4.00
   3   7  -9   80.09    6.00
  -3   7   9   83.69    5.70
  -2   7   9   -0.80    2.60
   2   7  -9    0.40    2.90
   1   7  -9   31.40    3.60
  -1   7   9   28.70    3.30
   0   7   9   10.00    2.70
   0   7  -9    6.90    2.90
   1   7   9   35.60    3.40
  -1   7  -9   36.00    3.70
  -2   7  -9   11.30    3.20
   2   7   9    9.30    2.80
  -3   7  -9  121.59    6.80
   3   7   9  112.89    6.30
  -4   7  -9   -2.30    3.30
  -4   7  -9    3.40    3.10
   4   7   9   -3.80    2.90
   5   7   9   29.30    4.30
   5   7   9   19.60    3.70
  -5   7  -9   32.20    4.00
  -5   7  -9   20.70    4.10
   6   7   9   -0.40    3.80
   6   7   9   -5.90    3.20
  -6   7  -9    0.40    3.80
  -6   7  -9    1.90    3.40
  -7   7  -9   -1.80    3.60
   7   7   9    0.40    4.30
   7   7   9    1.50    3.60
  -7   7  -9    0.60    4.10
   8   7   9   11.00    4.20
  -8   7  -9   11.40    4.70
   8   7   9   15.80    5.10
  -8   7  -9   16.60    4.30
   9   7   9   12.40    6.30
   9   7   9   11.50    4.60
  -9   7  -9   15.20    6.10
  -9   7  -9   13.60    4.60
 -10   7  -9   18.10    5.00
  10   7   9   14.30    6.00
  10   7   9   18.30    4.90
 -10   7  -9   13.70    5.70
  11   7   9   29.10    5.70
  11   7   9   22.20    6.70
 -11   7  -9   18.80    5.60
 -11   7  -9   22.80    6.40
  12   7   9   17.70    5.90
 -12   7  -9    6.60    5.60
 -12   7  -9    6.60    6.70
  12   7   9    7.80    7.10
 -13   7  -9    0.70    5.90
  13   7   9   26.50    8.00
  13   7   9   12.20    6.20
 -11   8   9   32.00    7.10
  11   8  -9   11.40    7.30
 -10   8   9   75.19    7.40
  10   8  -9   64.69    7.80
  -9   8   9   26.00    8.90
   9   8  -9   32.00    6.40
   8   8  -9   -0.30    5.10
  -8   8   9    1.10    4.70
   7   8  -9    9.80    4.70
  -7   8   9    4.10    4.30
  -6   8   9   -1.20    3.70
   6   8  -9   -1.30    4.20
   5   8  -9   -4.50    3.90
  -5   8   9    2.10    3.50
   4   8  -9    7.50    3.90
  -4   8   9    3.60    3.30
  -3   8   9    2.80    3.10
   3   8  -9    0.20    3.40
  -2   8   9   15.60    3.30
   2   8  -9   29.00    3.90
  -1   8   9    4.80    3.00
   1   8  -9   -0.30    3.20
   0   8  -9    8.20    3.30
   0   8   9    9.50    3.00
  -1   8  -9    1.10    3.10
   1   8   9    1.60    2.90
  -2   8  -9    2.20    3.30
   2   8   9    0.10    3.00
   3   8   9   14.60    3.50
  -3   8  -9   11.50    3.80
   4   8   9   28.20    4.10
  -4   8  -9   33.00    4.50
   5   8   9   12.00    4.60
  -5   8  -9   15.00    4.10
   5   8   9   12.50    3.90
  -5   8  -9   17.20    4.50
   6   8   9   96.19    7.80
   6   8   9   97.89    9.00
  -6   8  -9  103.79    7.90
  -6   8  -9  108.79    8.40
  -7   8  -9   -6.70    4.20
   7   8   9    2.20    5.30
   7   8   9    8.00    4.40
  -7   8  -9   10.30    5.00
   8   8   9   63.99    6.10
   8   8   9   60.99    7.10
  -8   8  -9   60.39    6.80
  -8   8  -9   61.09    6.20
  -9   8  -9    4.20    5.90
  -9   8  -9  -10.50    4.90
   9   8   9    2.00    4.90
   9   8   9   -2.40    5.90
 -10   8  -9    9.50    5.70
  10   8   9   -3.90    6.60
  10   8   9    6.40    5.50
 -10   8  -9   -5.50    6.20
 -11   8  -9    1.80    5.90
  11   8   9   -2.70    6.00
 -11   8  -9    2.50    6.80
  11   8   9    2.40    7.40
  -6   9   9   42.80    5.80
   6   9  -9   34.60    6.30
  -5   9   9   11.40    4.80
   5   9  -9   11.30    5.40
   4   9  -9   32.80    5.40
  -4   9   9   16.90    4.60
  -3   9   9   11.30    3.90
   3   9  -9   -0.90    4.40
  -2   9   9   -3.90    3.60
   2   9  -9   -8.10    4.10
  -1   9   9    6.30    3.50
   1   9  -9    1.20    4.20
   0   9  -9   15.20    4.30
   0   9   9   28.10    4.00
  -1   9  -9    5.90    4.20
   1   9   9   11.30    3.70
  -2   9  -9    6.10    4.20
   2   9   9    5.90    3.80
   3   9   9    1.00    3.90
  -3   9  -9    6.90    4.40
   4   9   9   -6.80    3.90
  -4   9  -9   -7.60    4.60
   4   9   9    2.30    4.80
  -5   9  -9   -3.60    4.90
   5   9   9    9.50    5.20
   5   9   9   -6.10    4.20
   6   9   9   -0.30    5.60
  -6   9  -9   -1.80    5.40
   6   9   9    3.80    4.80
  -6   9  -9    5.50    4.90
  20   0 -10    0.40    8.60
 -20   0  10   -2.30    7.00
  19   0 -10    1.20    7.30
 -18   0  10    2.20    5.70
  18   0 -10    4.50    6.80
  17   0 -10   -7.90    5.10
 -17   0  10   -4.90    5.40
  16   0 -10  136.99    9.90
 -16   0  10  130.89    9.60
  15   0 -10   -0.80    4.50
 -15   0  10    5.80    4.50
  14   0 -10  303.07   13.60
 -14   0  10  328.97   13.70
 -13   0  10  -12.40    4.10
  13   0 -10  -10.70    3.70
 -12   0  10   -6.40    3.60
  11   0 -10   -0.80    3.50
 -11   0  10   -0.30    3.40
 -10   0  10  746.63   22.80
  10   0 -10  758.92   22.90
   9   0 -10   -1.90    2.90
  -9   0  10   -2.00    2.70
   8   0 -10  902.01   26.30
  -8   0  10  926.51   26.50
   7   0 -10   -0.70    2.00
  -7   0  10   -0.20    1.90
   6   0 -10   66.99    4.20
  -6   0  10   67.49    4.50
   5   0 -10    0.90    1.70
  -5   0  10    0.60    1.80
   4   0 -10  316.87   10.20
  -4   0  10  313.47   10.20
   3   0 -10   -1.50    1.70
  -3   0  10   -2.10    1.60
   2   0 -10   20.80    2.30
  -2   0  10   20.90    2.30
  -1   0  10   -0.50    1.30
   1   0 -10   -0.70    1.50
   0   0  10    5.30    1.60
   0   0 -10    5.00    1.50
  -1   0 -10    0.60    1.40
   1   0  10    0.10    1.30
  -2   0 -10  271.57    8.90
   2   0  10  272.17    8.90
   3   0  10   -0.20    1.40
  -3   0 -10    0.10    1.50
  -4   0 -10 1037.50   28.80
   4   0  10 1050.89   28.90
   4   0  10 1018.90   28.70
   5   0  10    2.60    1.80
   5   0  10    0.10    1.60
  -5   0 -10   -1.10    1.70
   6   0  10   34.40    3.40
  -6   0 -10   33.90    3.30
   6   0  10   33.10    3.20
   7   0  10   -0.80    2.00
   7   0  10   -2.90    1.90
  -7   0 -10   -2.00    2.00
  -8   0 -10  721.03   20.90
   8   0  10  691.93   20.70
   8   0  10  681.63   20.80
  -8   0 -10  665.73   20.60
   9   0  10   -3.80    2.70
  -9   0 -10   -5.70    2.70
  -9   0 -10   -0.30    2.70
   9   0  10   -3.00    2.80
 -10   0 -10 1172.98   33.20
 -10   0 -10 1144.39   33.00
  10   0  10 1129.49   33.10
  10   0  10 1128.69   32.90
 -11   0 -10  -10.20    3.30
  11   0  10   -4.20    3.50
  11   0  10   -7.60    3.30
 -12   0 -10  133.39   10.00
  12   0  10  131.39    9.70
  12   0  10  142.99    8.80
  13   0  10    3.00    4.10
  13   0  10   -2.80    3.20
 -13   0 -10    3.00    3.60
  14   0  10   26.00    5.40
  14   0  10   17.60    4.30
 -14   0 -10   19.60    4.60
  15   0  10    6.30    5.20
 -15   0 -10   -7.10    4.50
  15   0  10    7.00    4.80
  16   0  10    0.00    5.20
  16   0  10   13.20    5.40
 -16   0 -10    3.30    5.30
 -17   0 -10   -0.50    5.70
  17   0  10   -5.60    5.50
  17   0  10    3.80    5.70
  18   0  10    9.80    7.30
 -19   0 -10    9.00    7.40
  19   0  10    8.80    7.90
  19   0  10   -8.80    6.80
  20   0  10    0.00    9.80
 -20   0 -10    7.30    8.10
  20   0  10   -1.60    7.70
  20  -1 -10   28.40    8.90
 -20  -1  10   21.50    8.00
 -20   1  10   32.00    8.80
  19  -1 -10   15.10    6.80
  19   1 -10    7.50    7.30
  18  -1 -10    8.00    6.60
 -18  -1  10    1.00    5.70
  18   1 -10    0.30    7.30
  17  -1 -10   -6.70    5.70
 -17  -1  10   -2.00    5.40
  17   1 -10   -5.80    5.90
  16  -1 -10   -6.20    4.60
 -16  -1  10    0.80    5.20
  16   1 -10   -4.00    5.30
 -16   1  10    0.20    4.00
  15  -1 -10   18.00    5.50
 -15  -1  10   20.80    5.50
 -15   1  10   23.00    5.40
  15   1 -10   24.00    5.90
 -14  -1  10   -0.10    4.30
  14  -1 -10    2.70    4.50
  14   1 -10   10.90    4.90
 -14   1  10    0.50    4.50
  13  -1 -10   13.80    4.50
 -13  -1  10    2.90    4.00
 -13   1  10    5.80    3.60
  13   1 -10   19.70    4.70
 -12  -1  10   13.80    3.60
  12  -1 -10   10.20    4.20
  12   1 -10   11.10    4.30
 -11  -1  10   76.49    5.90
  11  -1 -10   90.89    6.80
  11   1 -10   75.59    6.80
 -11   1  10   77.29    6.60
  10  -1 -10   -4.00    2.90
 -10  -1  10   -5.50    2.90
  10   1 -10   -0.70    3.20
 -10   1  10    1.80    3.20
  -9  -1  10   79.29    5.90
   9  -1 -10   82.29    6.00
   9   1 -10   87.89    6.20
  -9   1  10   92.19    5.70
  -8  -1  10   -2.60    2.50
   8  -1 -10    0.50    2.40
  -8   1  10   -3.10    2.50
   8   1 -10    1.50    2.50
   7  -1 -10   46.10    4.00
  -7  -1  10   40.60    3.70
   7   1 -10   48.30    4.20
  -7   1  10   38.00    3.60
   6  -1 -10  649.54   19.40
  -6  -1  10  646.24   19.40
  -6   1  10  677.33   19.60
   6   1 -10  676.83   19.60
  -5  -1  10  354.96   11.50
   5  -1 -10  365.76   11.70
  -5   1  10  367.46   11.70
   5   1 -10  370.46   11.80
  -4  -1  10 3572.04   97.89
   4  -1 -10 3779.42   97.99
   4   1 -10 3727.83   97.99
  -4   1  10 3764.02   97.99
   3  -1 -10   90.19    4.70
  -3  -1  10   94.69    4.70
  -3   1  10   94.99    4.80
   3   1 -10   88.29    4.70
   2  -1 -10 4012.60  104.99
  -2  -1  10 4097.59  105.09
   2   1 -10 3970.60  104.99
  -2   1  10 3884.01  104.99
   1  -1 -10  188.88    7.00
  -1  -1  10  214.28    7.30
  -1   1  10  207.18    7.30
   1   1 -10  204.58    7.10
   0  -1  10 1317.17   35.90
   0  -1 -10 1329.07   35.90
   0   1  10 1316.87   35.90
   0   1 -10 1318.97   35.90
   1  -1  10  371.66   11.80
  -1  -1 -10  404.06   11.90
  -1   1 -10  401.46   12.00
   1   1  10  385.96   11.90
  -2  -1 -10   -1.10    1.40
   2  -1  10   -1.00    1.30
   2  -1  10   -1.50    1.60
   2   1  10   -2.10    1.50
  -2   1 -10   -0.20    1.70
   3  -1  10   74.69    4.10
   3  -1  10   71.79    4.20
  -3  -1 -10   75.89    4.20
   3   1  10   75.39    4.20
  -3   1 -10   78.69    4.30
   4  -1  10  116.49    5.30
  -4  -1 -10  121.99    5.20
   4  -1  10  121.09    5.30
  -4   1 -10  115.19    5.40
   4   1  10  119.59    5.30
   4   1  10  119.19    5.30
  -5  -1 -10  354.96   11.60
   5  -1  10  356.86   11.60
   5  -1  10  361.36   11.60
   5   1  10  354.96   11.70
  -5   1 -10  369.66   11.70
   5   1  10  371.06   11.70
   6  -1  10   35.60    3.50
  -6  -1 -10   37.50    3.40
   6  -1  10   30.30    3.20
   6   1  10   32.90    3.10
  -6   1 -10   29.60    3.10
  -6   1 -10   38.30    3.50
   6   1  10   38.00    3.40
   7  -1  10   77.69    5.20
   7  -1  10   68.09    5.30
  -7  -1 -10   69.99    5.10
   7   1  10   69.99    4.70
  -7   1 -10   93.99    5.40
   7   1  10   70.49    5.30
  -7   1 -10   75.09    4.90
  -8  -1 -10  202.98    8.30
   8  -1  10  192.98    8.30
   8  -1  10  183.48    7.70
  -8   1 -10  192.88    8.30
   8   1  10  181.08    7.80
   8   1  10  194.78    8.40
  -8   1 -10  185.28    8.30
   9  -1  10   64.39    5.10
   9  -1  10   47.30    4.50
  -9   1 -10   60.99    5.70
   9   1  10   66.39    5.60
   9   1  10   56.39    4.90
  -9   1 -10   54.59    4.90
 -10  -1 -10   83.29    6.40
  10  -1  10   83.59    6.80
  10  -1  10   85.29    6.30
  10   1  10   69.29    6.00
 -10   1 -10   75.79    6.30
  10   1  10   85.99    6.30
 -10   1 -10   87.59    6.70
 -11  -1 -10    3.30    3.10
  11  -1  10    3.30    3.30
  11  -1  10    5.40    3.40
 -11   1 -10    1.80    3.80
 -11   1 -10    4.80    3.60
  11   1  10    3.60    3.80
  11   1  10    1.40    3.30
  12  -1  10   68.69    5.80
 -12  -1 -10   59.49    5.70
  12   1  10   60.59    5.90
  12   1  10   64.19    6.60
 -12   1 -10   52.69    6.20
  13  -1  10   16.60    4.80
 -13  -1 -10   13.70    4.50
  13  -1  10   21.60    4.60
 -13   1 -10   17.60    4.30
  13   1  10   24.80    5.00
  13   1  10   14.40    4.40
  14  -1  10   98.49    8.30
  14  -1  10  107.29    8.40
 -14  -1 -10   92.09    8.60
  14   1  10   97.99    9.10
  14   1  10  108.69    7.80
 -14   1 -10  105.99    8.80
  15  -1  10   24.90    5.50
  15  -1  10   15.70    5.30
 -15  -1 -10   25.50    5.70
  15   1  10   22.50    5.30
  15   1  10   19.50    5.40
 -15   1 -10   17.40    5.00
 -16  -1 -10  110.49   10.20
  16  -1  10  112.39   10.60
  16  -1  10  112.09    9.80
  16   1  10  120.09   10.90
  17  -1  10    0.30    6.50
 -17  -1 -10   12.30    5.70
  17  -1  10    6.30    6.00
  17   1  10    5.10    6.00
 -18  -1 -10    2.80    5.20
  18  -1  10   -5.60    5.10
  18  -1  10   20.80    6.60
  18   1  10   14.50    6.90
  19  -1  10  -14.50    7.60
  19   1  10   12.20    8.20
 -20  -1 -10    3.70    7.60
  20  -1  10    3.80    7.70
  20  -1  10    4.00    8.60
  20   1  10  -16.60    6.90
 -20   1 -10   -1.50    7.10
 -20  -2  10  -12.40    8.00
  20  -2 -10  -11.00    7.80
 -20   2  10   14.00   13.50
  19  -2 -10   11.50    7.30
  19   2 -10   15.90    8.60
  18  -2 -10   42.80    7.30
 -18  -2  10   30.70    7.70
  18   2 -10   34.60    7.90
 -17  -2  10   99.19    8.90
  17  -2 -10  101.49    8.90
  17   2 -10   83.59    8.70
  16  -2 -10   43.30    6.50
 -16  -2  10   57.49    6.70
  16   2 -10   60.59    7.70
 -16   2  10   52.09    6.80
 -15  -2  10   67.89    6.80
  15  -2 -10   62.09    6.80
 -15   2  10   68.09    7.10
  15   2 -10   70.49    7.30
  14  -2 -10   13.50    4.70
 -14  -2  10   19.10    4.80
 -14   2  10   15.90    4.60
  14   2 -10   19.00    5.40
  13  -2 -10   -3.60    3.70
 -13  -2  10    1.60    4.80
  13   2 -10   -3.90    4.10
 -13   2  10    1.30    4.10
 -12  -2  10   -5.60    3.40
  12  -2 -10   -5.80    3.30
  12   2 -10   -5.80    3.80
 -12   2  10    3.00    3.80
 -11  -2  10   -5.00    3.10
  11  -2 -10   -5.90    3.30
 -11   2  10   -5.30    2.80
  11   2 -10   -2.50    3.30
  10  -2 -10   31.30    4.10
 -10  -2  10   34.20    4.20
  10   2 -10   33.40    4.10
 -10   2  10   26.50    4.10
   9  -2 -10  298.67   11.00
  -9  -2  10  301.87   11.00
  -9   2  10  290.17   11.10
   9   2 -10  301.57   11.30
  -8  -2  10  200.58    8.10
   8  -2 -10  174.08    7.80
   8   2 -10  181.48    7.90
  -8   2  10  189.98    8.20
   7  -2 -10 1162.28   31.80
  -7  -2  10 1103.29   31.80
   7   2 -10 1123.59   32.00
  -7   2  10 1153.48   32.00
   6  -2 -10  271.77    9.70
  -6  -2  10  281.27    9.70
   6   2 -10  264.57    9.80
  -6   2  10  287.47    9.90
   5  -2 -10  698.93   20.00
  -5  -2  10  695.53   20.00
  -5   2  10  692.23   20.20
   5   2 -10  684.03   20.20
   4  -2 -10  107.49    5.00
  -4  -2  10   99.69    5.00
   4   2 -10  106.89    5.20
  -4   2  10  103.39    5.10
   3  -2 -10  201.18    7.00
  -3  -2  10  193.98    7.00
  -3   2  10  192.58    7.10
   3   2 -10  197.68    7.20
  -2  -2  10  118.79    5.00
   2  -2 -10  125.69    5.00
  -2   2  10  110.89    5.00
   2   2 -10  114.99    5.10
  -1  -2  10  309.77    9.90
   1  -2 -10  325.47    9.90
  -1   2  10  320.67   10.10
   1   2 -10  314.77   10.10
   0  -2 -10  893.11   24.60
   0  -2  10  908.01   24.60
   0   2 -10  877.11   24.70
   0   2  10  874.91   24.70
  -1  -2 -10 1910.61   50.19
   1  -2  10 1754.72   50.09
   1  -2  10 1895.81   50.29
  -1   2 -10 1913.91   50.29
   1   2  10 1908.81   50.29
  -2  -2 -10  562.54   16.10
   2  -2  10  554.14   16.10
   2  -2  10  545.45   16.00
  -2   2 -10  544.25   16.10
   2   2  10  541.35   16.10
  -3  -2 -10 1462.75   39.70
   3  -2  10 1415.76   39.80
   3  -2  10 1472.75   39.90
   3   2  10 1490.15   39.90
  -3   2 -10 1500.05   40.00
   4  -2  10   -2.00    1.80
  -4  -2 -10   -0.40    2.00
   4  -2  10   -2.80    2.00
  -4   2 -10    0.50    2.10
   4   2  10   -0.80    1.90
   5  -2  10  144.49    6.30
   5  -2  10  159.08    6.30
  -5  -2 -10  152.58    6.30
  -5   2 -10  136.29    6.10
   5   2  10  142.89    6.30
   5   2  10  154.88    6.60
  -5   2 -10  148.49    6.50
   6  -2  10   34.10    3.30
   6  -2  10   28.80    3.20
  -6  -2 -10   29.90    3.20
   6   2  10   24.30    2.90
  -6   2 -10   23.90    2.90
  -6   2 -10   24.00    2.90
   6   2  10   27.10    3.30
   7  -2  10   30.90    3.50
   7  -2  10   27.70    3.40
   7   2  10   26.50    3.60
   7   2  10   27.70    3.50
  -7   2 -10   26.20    3.40
  -7   2 -10   29.10    3.50
   8  -2  10  133.69    6.90
   8  -2  10  130.79    6.70
   8   2  10  139.19    6.80
  -8   2 -10  132.39    6.60
   8   2  10  125.79    6.70
  -8   2 -10  135.59    7.10
   9  -2  10   78.39    6.00
   9  -2  10   80.69    6.00
   9   2  10   63.79    5.40
  -9   2 -10   69.29    5.70
  -9   2 -10   86.09    6.20
   9   2  10   77.09    5.50
  10  -2  10  133.09    7.60
  10  -2  10  133.49    7.40
  10   2  10  126.59    7.50
 -10   2 -10  120.89    7.30
  10   2  10  130.99    8.10
 -10   2 -10  133.09    7.70
  11  -2  10  413.36   14.70
  11  -2  10  425.26   14.50
  11   2  10  395.46   14.40
  11   2  10  380.26   19.00
 -11   2 -10  412.76   14.80
  12  -2  10   89.69    7.50
  12  -2  10   96.89    7.90
 -12   2 -10  101.89    8.00
  12   2  10   87.79    7.60
  12   2  10   98.79    7.80
 -12   2 -10   98.09    8.30
  13  -2  10  242.88   11.10
  13   2  10  220.48   11.50
  13   2  10  224.88   10.50
 -13   2 -10  210.38   11.20
  14  -2  10   19.90    5.00
 -14  -2 -10   24.90    5.10
  14  -2  10   15.10    5.10
  14   2  10   24.60    5.80
  14   2  10   19.20    5.20
 -14   2 -10   21.20    4.80
 -15  -2 -10   22.40    5.20
  15  -2  10   17.20    5.80
  15  -2  10   15.80    5.10
  15   2  10   23.90    6.00
  15   2  10   19.90    5.60
 -15   2 -10    7.80    4.90
  16  -2  10    1.60    5.10
 -16  -2 -10   -0.90    4.80
  16  -2  10    5.70    5.70
  16   2  10   -1.60    5.40
 -16   2 -10   -4.20    4.90
  16   2  10   -3.10    4.20
  17  -2  10    5.30    6.10
  17  -2  10   -1.40    5.60
 -17  -2 -10   -6.80    5.60
  17   2  10    3.00    6.90
  18  -2  10   12.30    7.00
 -18  -2 -10    2.20    6.10
  18  -2  10   -8.70    6.10
  18   2  10    1.20    7.50
  19  -2  10  -14.10    7.30
  19   2  10   -4.50    8.30
  19  -3 -10    3.30    7.60
  19  -3 -10    8.40    7.20
 -19  -3  10    3.20    7.60
  19   3 -10   20.30    8.70
 -19   3  10  -20.90    7.60
  18  -3 -10    5.40    6.80
  18  -3 -10    8.40    6.90
 -18  -3  10   13.90    7.40
  18   3 -10   -2.20    7.80
 -18   3  10    1.40    7.00
  17  -3 -10   -2.60    5.70
 -17  -3  10   -0.20    6.00
 -17   3  10   -1.10    6.40
  17   3 -10   -3.60    6.80
  16  -3 -10    0.80    5.40
 -16  -3  10   -7.80    5.60
 -16   3  10  -13.10    5.30
  16   3 -10   -1.70    5.80
  15  -3 -10   -1.30    5.00
 -15  -3  10    2.40    5.30
 -15   3  10   -2.00    5.20
  15   3 -10   -2.20    5.80
  14  -3 -10  106.19    8.50
 -14  -3  10  102.69    9.10
  14   3 -10   94.39    8.10
 -14   3  10   99.49    9.10
  13  -3 -10   23.20    4.90
 -13  -3  10   21.00    4.90
  13   3 -10   20.40    5.40
 -13   3  10   21.40    5.20
 -12  -3  10  407.96   15.20
  12  -3 -10  449.46   15.60
  12   3 -10  440.56   16.10
 -12   3  10  439.96   15.90
 -11  -3  10   35.90    4.90
  11  -3 -10   47.90    5.00
 -11   3  10   45.60    5.40
 -10  -3  10  246.78   10.30
  10  -3 -10  250.77   10.00
 -10   3  10  233.68   10.00
  10   3 -10  253.77   10.60
  -9  -3  10   -8.40    2.70
   9  -3 -10   -3.50    2.70
   9   3 -10   -4.10    3.20
  -9   3  10   -5.50    2.90
  -8  -3  10   32.50    3.60
   8  -3 -10   33.00    3.70
  -8   3  10   40.30    4.20
   8   3 -10   36.70    4.10
   7  -3 -10   77.09    5.10
  -7  -3  10   57.99    4.90
  -7   3  10   68.29    5.10
   7   3 -10   70.99    5.30
   6  -3 -10  268.07    9.50
  -6  -3  10  291.97    9.60
  -6   3  10  285.37    9.90
   6   3 -10  258.27    9.80
   5  -3 -10  172.08    6.60
  -5  -3  10  163.18    6.50
   5   3 -10  163.58    6.90
  -5   3  10  174.08    6.90
   4  -3 -10   25.50    2.50
  -4  -3  10   27.90    2.60
  -4   3  10   20.90    2.70
   4   3 -10   29.10    3.00
  -3  -3  10   -0.90    1.50
   3  -3 -10   -0.80    1.50
  -3   3  10    1.40    1.70
   3   3 -10   -1.40    1.80
  -2  -3  10    3.70    1.60
   2  -3 -10    4.10    1.60
  -2   3  10    5.90    1.80
   2   3 -10    2.50    1.90
   1  -3 -10  135.49    5.10
  -1  -3  10  132.49    5.20
  -1  -3  10  127.29    5.00
  -1   3  10  125.29    5.40
   1   3 -10  135.59    5.50
   0  -3  10    6.70    1.60
   0  -3 -10    6.40    1.60
   0  -3  10    6.50    1.70
   0   3 -10    7.30    2.00
   0   3  10    4.20    1.80
   1  -3  10  127.49    5.10
   1  -3  10  124.79    5.00
  -1  -3 -10  122.79    4.90
  -1   3 -10  131.89    5.60
   1   3  10  131.89    5.50
   2  -3  10   59.89    3.50
  -2  -3 -10   55.99    3.50
   2  -3  10   55.09    3.60
   2   3  10   50.79    3.80
  -2   3 -10   52.49    3.80
  -3  -3 -10    8.70    1.90
   3  -3  10    8.10    1.90
   3  -3  10    3.90    1.80
   3   3  10    2.80    1.80
  -3   3 -10    5.30    2.10
   4  -3  10  118.89    5.10
   4  -3  10  112.19    5.20
   4   3  10  109.39    5.20
  -4   3 -10  113.29    5.60
  -4   3 -10   98.99    5.40
   5  -3  10  100.09    5.10
   5  -3  10   94.99    4.90
  -5   3 -10   81.99    5.20
   5   3  10   81.29    5.00
  -5   3 -10   91.69    5.20
   6  -3  10  934.31   26.20
   6  -3  10  932.51   26.20
  -6   3 -10  914.01   26.50
  -6   3 -10  940.01   26.50
   6   3  10  910.31   26.60
   6   3  10  912.21   26.30
   7  -3  10   55.69    5.20
   7  -3  10   61.99    5.30
   7   3  10   60.39    5.30
  -7   3 -10   63.49    5.40
  -7   3 -10   53.89    4.60
   7   3  10   52.29    4.60
   8  -3  10  602.84   18.00
   8  -3  10  583.24   18.00
  -8   3 -10  566.34   18.30
   8   3  10  593.34   18.20
   8   3  10  578.44   18.50
  -8   3 -10  592.64   18.40
   9  -3  10   37.70    4.10
   9  -3  10   43.00    4.30
   9   3  10   34.60    4.20
  -9   3 -10   31.90    4.20
  -9   3 -10   36.00    4.30
   9   3  10   40.50    4.40
  10  -3  10   -1.60    3.20
  10  -3  10   -2.70    3.00
  10   3  10    1.20    3.30
 -10   3 -10    2.80    3.30
  10   3  10   -2.90    3.20
 -10   3 -10    3.10    3.40
  11  -3  10    7.20    3.60
  11  -3  10   10.50    3.80
  11   3  10   15.40    4.50
 -11   3 -10    6.00    4.70
  11   3  10    7.00    4.30
 -11   3 -10   12.70    4.60
  12  -3  10   99.19    8.20
  12  -3  10   89.29    7.80
 -12   3 -10   90.39    7.80
 -12   3 -10   67.19    6.20
  12   3  10   81.79    7.60
  12   3  10   99.59    7.80
  13  -3  10    7.60    8.30
  13  -3  10   25.00    5.10
 -13   3 -10   17.50    5.10
  13   3  10   12.80    4.80
  13   3  10   19.90    5.10
  14  -3  10   18.40    5.20
  14  -3  10   20.50    5.50
  14   3  10   25.80    6.50
  14   3  10   18.50    5.40
 -14   3 -10   15.90    5.50
  15  -3  10    6.60    5.10
  15  -3  10    2.50    5.20
  15   3  10   -4.00    4.40
  15   3  10    0.30    6.00
 -15   3 -10   -9.20    5.00
  16  -3  10    0.60    5.50
  16  -3  10  -11.50    5.20
  16   3  10    6.40    6.70
  16   3  10   -9.40    5.40
 -16   3 -10  -15.00    4.50
  17  -3  10    7.20    6.40
  17  -3  10   -1.00    6.30
  17   3  10   -1.60    5.80
  17   3  10   -3.50    6.90
 -17   3 -10   -4.00    6.00
  18  -3  10   -3.60    6.80
  18  -3  10  -13.40    6.50
  18   3  10   -7.40    6.60
  18   3  10    5.80    8.20
 -18   3 -10    0.90    7.20
  19  -3  10   -2.40    6.50
  19  -3  10   -0.70    7.90
 -19   3 -10   -5.20    7.60
  19   3  10    2.60    8.10
  18  -4 -10   19.80    6.90
 -18  -4  10   10.40    7.40
  18  -4 -10   28.30    7.10
  18   4 -10   14.00    8.60
 -18   4  10   34.10    8.00
  17  -4 -10    6.60    6.00
 -17  -4  10    4.10    6.50
  17  -4 -10    5.10    5.80
 -17   4  10    5.60    7.00
  17   4 -10   -3.00    7.00
  16  -4 -10    1.30    5.30
  16  -4 -10   -3.30    5.30
 -16  -4  10    5.30    6.00
  16   4 -10    5.70    6.60
 -16   4  10    4.60    6.10
 -15  -4  10   -0.70    8.10
  15  -4 -10    6.60    5.00
  15  -4 -10   -8.00    5.40
 -15   4  10   13.50    5.80
  15   4 -10    0.70    6.10
 -14  -4  10   -7.10    4.70
  14  -4 -10    1.90    4.20
  14  -4 -10   -3.20    4.40
 -14   4  10   -1.30    5.10
  14   4 -10   -6.00    5.50
  13  -4 -10   12.20    4.30
 -13  -4  10    9.80    4.60
  13   4 -10   11.40    5.50
 -13   4  10    8.40    4.70
 -12  -4  10    2.30    3.90
  12  -4 -10   -2.20    3.50
  12   4 -10   -1.30    3.90
 -12   4  10    4.70    4.10
  11  -4 -10   43.50    4.80
 -11  -4  10   49.90    4.90
  11   4 -10   44.10    5.20
 -10  -4  10    8.90    3.30
  10  -4 -10    5.80    3.10
  10   4 -10    4.00    3.90
 -10   4  10    4.20    3.50
  -9  -4  10    4.80    2.90
   9  -4 -10    6.40    2.90
   9   4 -10    7.80    3.60
  -9   4  10    7.10    3.30
  -8  -4  10   40.80    3.70
   8  -4 -10   49.10    3.90
   8   4 -10   36.80    4.30
  -8   4  10   38.60    4.20
  -7  -4  10   10.40    2.60
   7  -4 -10    9.90    2.50
   7   4 -10   18.20    3.50
  -7   4  10   11.50    3.10
   6  -4 -10  324.37   10.30
  -6  -4  10  322.17   10.30
  -6   4  10  315.87   11.10
   6   4 -10  318.97   11.10
   5  -4 -10  171.68    6.30
  -5  -4  10  171.78    6.30
   5   4 -10  175.28    7.60
  -5   4  10  165.08    7.30
  -4  -4  10  151.88    5.60
   4  -4 -10  152.48    5.50
   4   4 -10  154.18    7.00
  -4   4  10  149.69    6.60
  -3  -4  10  696.03   19.60
   3  -4 -10  721.73   19.50
  -3  -4  10  712.53   19.70
   3   4 -10  763.42   20.80
  -3   4  10  707.33   20.70
  -2  -4  10  138.19    4.70
   2  -4 -10  132.39    4.30
  -2   4  10  141.19    6.10
   2   4 -10  143.29    6.20
  -1  -4  10  550.84   15.00
  -1  -4  10  546.15   14.80
  -1   4  10  570.04   16.20
   1   4 -10  528.85   16.20
   0  -4  10 1156.78   31.30
   0  -4  10 1211.78   31.30
   0   4  10 1219.58   32.70
   0   4 -10 1178.28   32.70
   1  -4  10   30.80    1.80
   1  -4  10   28.60    2.00
  -1   4 -10   31.00    3.20
   1   4  10   35.40    3.20
   2  -4  10  516.25   14.30
   2   4  10  527.15   15.50
  -2   4 -10  521.95   15.60
  -3   4 -10   -6.00    2.10
   3   4  10   -7.50    1.90
   4  -4  10   -2.30    1.50
   4  -4  10   -1.90    1.50
  -4   4 -10   -1.00    2.10
   4   4  10   -2.90    2.00
  -4   4 -10   -1.80    2.20
   5  -4  10   38.30    2.90
   5  -4  10   37.50    3.50
   5   4  10   38.40    3.50
  -5   4 -10   35.70    3.70
  -5   4 -10   32.70    3.50
   6  -4  10   79.19    4.70
   6  -4  10   74.39    4.70
  -6   4 -10   81.19    5.60
   6   4  10   80.09    6.10
  -6   4 -10   85.09    5.40
   6   4  10   79.99    5.20
   7  -4  10   78.69    4.90
   7  -4  10   77.39    5.20
  -7   4 -10   79.49    5.80
   7   4  10   77.99    5.80
  -7   4 -10   73.29    5.70
   7   4  10   76.49    6.00
   8  -4  10   -4.00    2.50
   8  -4  10    4.10    2.70
   8   4  10    2.70    3.30
  -8   4 -10   -1.60    3.20
   8   4  10    4.00    3.00
  -8   4 -10    0.30    2.90
   9  -4  10   62.89    5.60
   9  -4  10   52.39    4.50
   9   4  10   59.89    5.00
  -9   4 -10   67.89    6.20
   9   4  10   60.09    5.50
  -9   4 -10   51.69    5.00
  10  -4  10    1.60    3.20
  10  -4  10   -1.00    3.20
 -10   4 -10    7.20    3.90
  10   4  10   -1.10    4.00
  10   4  10   -0.80    3.40
 -10   4 -10   -2.60    3.30
  11  -4  10   12.70    3.90
  11  -4  10    7.90    3.80
  11   4  10   15.20    4.50
  11   4  10   15.80    4.60
 -11   4 -10   11.50    4.50
 -11   4 -10    9.20    4.20
  12  -4  10    7.80    4.10
  12  -4  10   17.80    4.40
 -12   4 -10   13.10    4.40
  12   4  10   15.20    5.30
 -12   4 -10   15.60    5.30
  12   4  10   10.20    4.50
  13  -4  10   25.60    5.20
  13  -4  10   20.20    4.90
  13   4  10   24.20    5.40
 -13   4 -10   23.00    5.90
  13   4  10   20.30    5.80
 -13   4 -10   19.80    5.60
  14  -4  10   14.50    5.70
  14  -4  10   15.10    5.20
  14   4  10   12.60    6.40
  14   4  10   20.40    5.90
 -14   4 -10    9.90    5.60
  15  -4  10   22.50    5.90
  15  -4  10   23.20    6.70
  15   4  10   20.00    6.90
 -15   4 -10    5.60    5.70
  15   4  10   24.30    6.10
  16  -4  10    7.30    6.10
  16  -4  10    1.10    5.70
 -16   4 -10    1.60    6.00
  16   4  10    2.80    6.90
  16   4  10    0.10    6.20
  17  -4  10    5.30    6.60
  17  -4  10    8.20    6.30
 -17   4 -10   -3.00    6.00
  17   4  10    7.70    8.20
  17   4  10   25.30    7.20
  18  -4  10    3.00    7.40
  18  -4  10    1.10    7.10
  18   4  10    6.60    8.70
  18   4  10   23.30    8.20
 -18   4 -10    9.00    7.20
 -17  -5  10    7.50    6.70
  17  -5 -10    1.10    5.70
  17   5 -10   22.00    9.20
 -17   5  10    3.50    7.40
  16  -5 -10   31.80    5.80
 -16  -5  10   23.00    6.40
  16  -5 -10   22.60    5.70
 -16   5  10   43.20    7.80
  16   5 -10   33.10    8.70
 -15  -5  10   61.39    6.80
  15  -5 -10   98.69    8.60
  15  -5 -10   61.29    6.20
  15   5 -10   62.59    8.30
 -15   5  10   58.19    7.70
 -14  -5  10  105.59    8.90
  14  -5 -10   98.89    8.50
  14  -5 -10  110.59    8.40
 -14   5  10  101.99    8.70
  14   5 -10  121.79   11.20
  13  -5 -10   74.79    6.90
 -13  -5  10   57.69    5.70
  13  -5 -10   65.69    5.60
 -13   5  10   66.49    7.10
  13   5 -10   60.39    7.10
 -12  -5  10  175.48    8.80
  12  -5 -10  179.48    8.50
  12  -5 -10  162.38    8.10
 -12   5  10  170.78   10.40
  12   5 -10  163.98   10.70
 -11  -5  10   11.70    3.50
  11  -5 -10   10.10    3.10
  11  -5 -10    7.20    3.20
  11   5 -10   17.70    5.10
 -11   5  10   14.30    4.60
  10  -5 -10  104.79    5.60
  10  -5 -10   98.79    5.70
 -10  -5  10   97.59    6.10
  10   5 -10  106.29   10.70
 -10   5  10  112.39    7.90
  -9  -5  10   92.79    5.20
   9  -5 -10   87.19    4.80
   9  -5 -10   81.59    4.50
   9   5 -10   97.29    7.40
  -9   5  10   86.19    7.30
   8  -5 -10   53.39    3.10
[truncated: 439,906 more chars]
